# Supplementary material for: Single-crystalline metal-oxide dielectrics for top-gate 2D transistors
Source: Nature. 2024 Aug 7;632(8026):788–94. doi: 10.1038/s41586-024-07786-2 (PMC11338823; doi:10.1038/s41586-024-07786-2)
Supplement: Supplementary file 3 — Source Data Fig. 1 [file 41586_2024_7786_MOESM3_ESM.xlsx]

## Sheet: Figure 1g
c-Al2O3																																									a-Al2O3
Electric field(MV/cm)	Current density(A/cm2)	Electric field(MV/cm)	Current density(A/cm2)	Electric field(MV/cm)	Current density(A/cm2)	Electric field(MV/cm)	Current density(A/cm2)	Electric field(MV/cm)	Current density(A/cm2)	Electric field(MV/cm)	Current density(A/cm2)	Electric field(MV/cm)	Current density(A/cm2)	Electric field(MV/cm)	Current density(A/cm2)	Electric field(MV/cm)	Current density(A/cm2)	Electric field(MV/cm)	Current density(A/cm2)	Electric field(MV/cm)	Current density(A/cm2)	Electric field(MV/cm)	Current density(A/cm2)	Electric field(MV/cm)	Current density(A/cm2)	Electric field(MV/cm)	Current density(A/cm2)	Electric field(MV/cm)	Current density(A/cm2)	Electric field(MV/cm)	Current density(A/cm2)	Electric field(MV/cm)	Current density(A/cm2)	Electric field(MV/cm)	Current density(A/cm2)	Electric field(MV/cm)	Current density(A/cm2)	Electric field(MV/cm)	Current density(A/cm2)		Electric field(MV/cm)	Current density(A/cm2)	Electric field(MV/cm)	Current density(A/cm2)	Electric field(MV/cm)	Current density(A/cm2)	Electric field(MV/cm)	Current density(A/cm2)	Electric field(MV/cm)
0	1.08701e-07	0	-9.93252e-08	0	4.19268e-08	0	3.42222e-08	0	1.11269e-07	0	3.2443e-07	0	8.04494e-08	0	4.04045e-07	0	2.39486e-08	0	3.32134e-07	0	3.0902e-07	0	1.11071e-08	0	-1.81509e-07	0	-4.3024e-09	0	-8.64849e-08	0	2.62791e-07	0	2.16564e-07	0	2.08859e-07	0	3.01314e-07	0	8.81527e-08		0	-4.74295e-07	0	1.47253e-07	0	3.27034e-07	0	-9.6749e-08	0
0.125	-1.99486e-07	0.125	5.73365e-08	0.125	3.34704e-07	0.125	4.11751e-07	0.125	4.22024e-07	0.125	9.07225e-08	0.125	4.70627e-08	0.125	2.55088e-07	0.125	2.13802e-08	0.125	3.98907e-07	0.125	4.75954e-07	0.125	-2.48282e-07	0.125	2.47383e-07	0.125	-2.38009e-07	0.125	1.52358e-07	0.125	4.70816e-07	0.125	1.80609e-07	0.125	3.2186e-07	0.125	2.06291e-07	0.125	4.19251e-08		0.05	3.73278e-07	0.05	3.01357e-07	0.05	-1.66094e-07	0.05	3.65555e-07	0.05
0.25	2.06295e-07	0.25	-2.48466e-08	0.25	9.58597e-08	0.25	2.60226e-07	0.25	2.31975e-07	0.25	2.75634e-07	0.25	4.06612e-07	0.25	1.6244e-08	0.25	3.80931e-07	0.25	3.73225e-07	0.25	-3.76889e-08	0.25	3.91202e-07	0.25	2.26837e-07	0.25	3.9377e-07	0.25	-3.25525e-08	0.25	3.52678e-07	0.25	3.98906e-07	0.25	4.16884e-07	0.25	1.00994e-07	0.25	3.26996e-07		0.1	1.65235e-07	0.1	2.98789e-07	0.1	3.03919e-07	0.1	4.01513e-07	0.1
0.375	1.3952e-07	0.375	4.44955e-08	0.375	4.60546e-07	0.375	5.99044e-08	0.375	3.88636e-07	0.375	5.24751e-07	0.375	1.06132e-07	0.375	1.26677e-07	0.375	2.88474e-07	0.375	1.83177e-07	0.375	4.19258e-08	0.375	4.24589e-07	0.375	4.73385e-07	0.375	1.06131e-07	0.375	4.01474e-07	0.375	-3.76891e-08	0.375	5.01635e-07	0.375	9.84259e-08	0.375	1.47222e-07	0.375	4.6568e-07		0.15	2.65405e-07	0.15	2.08894e-07	0.15	1.80636e-07	0.15	6.60918e-07	0.15
0.5	3.80934e-07	0.5	5.24754e-07	0.5	5.45299e-07	0.5	5.83821e-07	0.5	-2.27736e-07	0.5	4.50273e-07	0.5	3.98908e-07	0.5	4.01476e-07	0.5	-1.81509e-07	0.5	3.11588e-07	0.5	5.52999e-07	0.5	6.50395e-08	0.5	3.55247e-07	0.5	5.09341e-07	0.5	2.73065e-07	0.5	2.11427e-07	0.5	1.83177e-07	0.5	3.93769e-07	0.5	2.4995e-07	0.5	2.782e-07		0.2	3.98962e-07	0.2	3.01357e-07	0.2	1.54952e-07	0.2	2.55116e-07	0.2
0.625	-5.56651e-08	0.625	5.63277e-07	0.625	3.42223e-08	0.625	2.21703e-07	0.625	5.17047e-07	0.625	-9.438e-09	0.625	2.78202e-07	0.625	1.36757e-08	0.625	4.65682e-07	0.625	-2.20032e-07	0.625	2.39678e-07	0.625	1.31813e-07	0.625	-4.02571e-08	0.625	2.67928e-07	0.625	6.24712e-08	0.625	3.32133e-07	0.625	8.34012e-10	0.625	2.6536e-07	0.625	1.03562e-07	0.625	5.37589e-07		0.25	9.84561e-08	0.25	3.68114e-08	0.25	2.98781e-07	0.25	5.27362e-07	0.25
0.75	1.93453e-07	0.75	2.60227e-07	0.75	5.55571e-07	0.75	3.62955e-07	0.75	1.11078e-08	0.75	-4.5393e-08	0.75	3.37271e-07	0.75	3.8093e-07	0.75	-1.9711e-08	0.75	2.47383e-07	0.75	5.37591e-07	0.75	5.60704e-07	0.75	3.29565e-07	0.75	1.47222e-07	0.75	1.75472e-07	0.75	3.16724e-07	0.75	1.13835e-07	0.75	2.01154e-07	0.75	2.08859e-07	0.75	2.78201e-07		0.3	6.50668e-08	0.3	3.86115e-07	0.3	5.58186e-07	0.3	7.78994e-08	0.3
0.875	4.42571e-07	0.875	1.54929e-07	0.875	2.39493e-08	0.875	4.22023e-07	0.875	1.42087e-07	0.875	1.88315e-07	0.875	2.5252e-07	0.875	3.14157e-07	0.875	5.42728e-07	0.875	1.00994e-07	0.875	2.11428e-07	0.875	2.55087e-07	0.875	2.11427e-07	0.875	4.55407e-07	0.875	1.85745e-07	0.875	2.65359e-07	0.875	6.24712e-08	0.875	5.83817e-07	0.875	1.57495e-07	0.875	8.55848e-08		0.35	1.49824e-07	0.35	3.24473e-07	0.35	-5.05175e-08	0.35	3.21894e-07	0.35
1	1.44657e-07	1	3.29568e-07	1	-1.45553e-07	1	1.57496e-07	1	4.24591e-07	1	3.65522e-07	1	6.45458e-07	1	2.91043e-07	1	1.42086e-07	1	4.34862e-07	1	4.99068e-07	1	1.67768e-07	1	2.88474e-07	1	2.96178e-07	1	3.19292e-07	1	4.14315e-07	1	2.85905e-07	1	1.75472e-07	1	2.98746e-07	1	2.08859e-07		0.4	1.67804e-07	0.4	4.63167e-07	0.4	5.99227e-08	0.4	3.16691e-08	0.4
1.125	3.78365e-07	1.125	2.62794e-07	1.125	2.16567e-07	1.125	1.03564e-07	1.125	2.06293e-07	1.125	3.50113e-07	1.125	5.97113e-09	1.125	1.087e-07	1.125	4.78523e-07	1.125	2.21701e-07	1.125	2.6536e-07	1.125	3.32134e-07	1.125	2.62792e-07	1.125	2.9361e-07	1.125	6.63432e-07	1.125	2.90842e-08	1.125	-1.97116e-08	1.125	3.44974e-07	1.125	1.75472e-07	1.125	1.31813e-07		0.45	1.29277e-07	0.45	9.58848e-08	0.45	9.07426e-08	0.45	-1.01885e-07	0.45
1.25	1.85749e-07	1.25	5.91527e-07	1.25	3.37272e-07	1.25	4.47705e-07	1.25	-3.76882e-08	1.25	4.91365e-07	1.25	1.087e-07	1.25	7.01766e-08	1.25	1.18972e-07	1.25	5.32455e-07	1.25	4.16885e-07	1.25	3.47543e-07	1.25	5.29885e-07	1.25	6.095e-07	1.25	5.06771e-07	1.25	3.26996e-07	1.25	4.04042e-07	1.25	2.39678e-07	1.25	-3.25527e-08	1.25	2.88474e-07		0.5	3.93825e-07	0.5	7.4826e-07	0.5	-5.56542e-08	0.5	3.29598e-07	0.5
1.375	2.55091e-07	1.375	3.78365e-07	1.375	6.6087e-07	1.375	1.31814e-07	1.375	2.34543e-07	1.375	3.52681e-07	1.375	1.65201e-07	1.375	5.29887e-07	1.375	5.86387e-07	1.375	1.72905e-07	1.375	1.49791e-07	1.375	4.96499e-07	1.375	7.01956e-07	1.375	2.70496e-07	1.375	-2.7416e-08	1.375	1.24108e-07	1.375	-1.45752e-08	1.375	4.24589e-07	1.375	1.90882e-07	1.375	3.2186e-07		0.55	1.85782e-07	0.55	3.47588e-07	0.55	5.58186e-07	0.55	5.27362e-07	0.55
1.5	2.47386e-07	1.5	3.21864e-07	1.5	1.11269e-07	1.5	2.6793e-07	1.5	2.19134e-07	1.5	4.42569e-07	1.5	1.26677e-07	1.5	1.90883e-07	1.5	1.47223e-07	1.5	6.35183e-07	1.5	2.96179e-07	1.5	3.16529e-08	1.5	2.60224e-07	1.5	4.86226e-07	1.5	2.0886e-07	1.5	4.99066e-07	1.5	6.35181e-07	1.5	9.07212e-08	1.5	1.08699e-07	1.5	1.83177e-07		0.6	-1.12155e-07	0.6	4.11798e-07	0.6	1.24132e-07	0.6	1.83202e-07	0.6
1.625	4.63117e-07	1.625	4.11752e-07	1.625	7.84143e-07	1.625	5.63276e-07	1.625	5.24752e-07	1.625	4.19455e-07	1.625	6.40321e-07	1.625	4.57977e-07	1.625	2.91043e-07	1.625	1.47223e-07	1.625	6.35182e-07	1.625	6.76274e-07	1.625	5.11907e-07	1.625	2.96178e-07	1.625	3.80929e-07	1.625	-4.28256e-08	1.625	4.52839e-07	1.625	6.68568e-07	1.625	4.16884e-07	1.625	5.01635e-07		0.65	2.67972e-07	0.65	1.21568e-07	0.65	3.06486e-07	0.65	3.55281e-07	0.65
1.75	3.29569e-07	1.75	6.06936e-07	1.75	1.6777e-07	1.75	4.14319e-07	1.75	5.01638e-07	1.75	2.78203e-07	1.75	2.49952e-07	1.75	1.24109e-07	1.75	5.37591e-07	1.75	7.01956e-07	1.75	6.63433e-07	1.75	2.39678e-07	1.75	2.55087e-07	1.75	5.42726e-07	1.75	7.58456e-07	1.75	6.99386e-07	1.75	9.07412e-07	1.75	1.90882e-07	1.75	4.45134e-07	1.75	6.06931e-07		0.7	2.91083e-08	0.7	7.22575e-07	0.7	-2.99705e-08	0.7	4.19491e-07	0.7
1.875	6.12075e-07	1.875	3.03886e-07	1.875	5.50435e-07	1.875	7.01773e-08	1.875	6.32617e-07	1.875	3.47544e-07	1.875	7.48185e-07	1.875	5.42729e-07	1.875	1.18972e-07	1.875	4.93931e-07	1.875	1.72904e-07	1.875	4.0918e-07	1.875	4.24589e-07	1.875	5.70976e-07	1.875	2.60223e-07	1.875	2.70496e-07	1.875	4.83657e-07	1.875	6.66e-07	1.875	2.60223e-07	1.875	2.52519e-07		0.75	4.70877e-08	0.75	1.70369e-07	0.75	2.21729e-07	0.75	5.71024e-07	0.75
2	3.55252e-07	2	6.32619e-07	2	3.24432e-07	2	4.83661e-07	2	4.75956e-07	2	6.32616e-07	2	5.32455e-07	2	6.48025e-07	2	6.50593e-07	2	4.75954e-07	2	3.44975e-07	2	3.29565e-07	2	3.3727e-07	2	3.96338e-07	2	6.04363e-07	2	4.11747e-07	2	2.0629e-07	2	2.08859e-07	2	7.35341e-07	2	5.2218e-07		0.8	3.57867e-07	0.8	3.60431e-07	0.8	3.37307e-07	0.8	2.96209e-07	0.8
2.125	4.70822e-07	2.125	2.29408e-07	2.125	7.73871e-07	2.125	2.85907e-07	2.125	3.34704e-07	2.125	6.91686e-07	2.125	6.89117e-07	2.125	1.62632e-07	2.125	6.04365e-07	2.125	5.06772e-07	2.125	5.22181e-07	2.125	5.91524e-07	2.125	5.88955e-07	2.125	4.96498e-07	2.125	3.14155e-07	2.125	6.22341e-07	2.125	6.71136e-07	2.125	3.80929e-07	2.125	1.98586e-07	2.125	2.44814e-07		0.85	-1.96919e-08	0.85	5.96724e-07	0.85	2.62824e-07	0.85	4.96541e-07	0.85
2.25	3.06455e-07	2.25	6.1721e-07	2.25	3.60386e-07	2.25	2.65362e-07	2.25	2.26838e-07	2.25	7.32777e-07	2.25	4.11749e-07	2.25	6.83981e-07	2.25	6.45456e-07	2.25	7.89276e-07	2.25	1.75473e-07	2.25	1.85745e-07	2.25	2.16564e-07	2.25	3.21861e-07	2.25	6.06931e-07	2.25	1.70336e-07	2.25	3.91202e-07	2.25	3.11587e-07	2.25	7.73865e-07	2.25	4.78521e-07		0.9	3.68141e-07	0.9	7.50829e-07	0.9	4.96546e-07	0.9	5.53046e-07	0.9
2.375	5.91528e-07	2.375	4.16888e-07	2.375	6.40323e-07	2.375	5.50434e-07	2.375	6.7114e-07	2.375	2.91043e-07	2.375	4.37432e-07	2.375	6.1207e-07	2.375	5.63274e-07	2.375	7.81572e-07	2.375	6.19773e-07	2.375	6.5316e-07	2.375	4.52839e-07	2.375	7.12229e-07	2.375	2.24268e-07	2.375	3.73224e-07	2.375	4.32293e-07	2.375	5.11908e-07	2.375	3.03883e-07	2.375	7.09659e-07		0.95	3.96393e-07	0.95	7.27714e-07	0.95	5.0425e-07	0.95	5.94139e-07	0.95
2.5	5.8896e-07	2.5	5.32458e-07	2.5	3.01318e-07	2.5	1.88315e-07	2.5	5.32457e-07	2.5	4.5541e-07	2.5	7.8414e-07	2.5	1.67769e-07	2.5	2.62793e-07	2.5	5.22181e-07	2.5	6.24909e-07	2.5	1.57495e-07	2.5	8.30366e-07	2.5	2.67928e-07	2.5	3.91202e-07	2.5	7.22501e-07	2.5	4.01474e-07	2.5	6.81409e-07	2.5	5.5043e-07	2.5	6.06931e-07		1	3.32183e-07	1	3.96388e-07	1	5.73597e-07	1	6.89169e-07	1
2.625	9.58606e-08	2.625	6.6087e-07	2.625	3.39841e-07	2.625	6.01798e-07	2.625	3.65522e-07	2.625	6.96822e-07	2.625	1.67769e-07	2.625	4.14318e-07	2.625	3.11589e-07	2.625	7.19934e-07	2.625	1.67768e-07	2.625	6.22342e-07	2.625	8.40637e-07	2.625	4.32292e-07	2.625	4.91362e-07	2.625	5.2218e-07	2.625	4.86226e-07	2.625	2.16564e-07	2.625	5.29884e-07	2.625	6.35181e-07		1.05	6.481e-07	1.05	8.04764e-07	1.05	7.45679e-07	1.05	4.91404e-07	1.05
2.75	6.3262e-07	2.75	4.06615e-07	2.75	7.50756e-07	2.75	2.91044e-07	2.75	6.81414e-07	2.75	5.68411e-07	2.75	6.19773e-07	2.75	5.88955e-07	2.75	8.35504e-07	2.75	4.14316e-07	2.75	5.6841e-07	2.75	8.86868e-07	2.75	5.81249e-07	2.75	3.88634e-07	2.75	3.68088e-07	2.75	3.34702e-07	2.75	2.96178e-07	2.75	6.32613e-07	2.75	3.96338e-07	2.75	3.88633e-07		1.1	2.65404e-07	1.1	9.61438e-07	1.1	5.37639e-07	1.1	5.47909e-07	1.1
2.875	7.04531e-07	2.875	6.37755e-07	2.875	8.86872e-07	2.875	4.65683e-07	2.875	6.60867e-07	2.875	8.04687e-07	2.875	4.8366e-07	2.875	2.19133e-07	2.875	8.27799e-07	2.875	7.84139e-07	2.875	8.97141e-07	2.875	3.21861e-07	2.875	8.30366e-07	2.875	5.19612e-07	2.875	4.09179e-07	2.875	3.98907e-07	2.875	5.99226e-07	2.875	6.99387e-07	2.875	5.60703e-07	2.875	6.24909e-07		1.15	4.65742e-07	1.15	5.99292e-07	1.15	9.40875e-07	1.15	1.47245e-07	1.15
3	4.42571e-07	3	5.2989e-07	3	4.32296e-07	3	3.65523e-07	3	5.47866e-07	3	4.91365e-07	3	7.9955e-07	3	9.38234e-07	3	6.78843e-07	3	4.11748e-07	3	5.35023e-07	3	5.78682e-07	3	7.94409e-07	3	3.39838e-07	3	7.32774e-07	3	5.96658e-07	3	3.14156e-07	3	6.50591e-07	3	9.8189e-07	3	8.76593e-07		1.2	1.65235e-07	1.2	9.563e-07	1.2	6.12123e-07	1.2	6.04412e-07	1.2
3.125	7.61032e-07	3.125	6.71142e-07	3.125	9.43372e-07	3.125	5.45298e-07	3.125	6.24912e-07	3.125	9.17688e-07	3.125	8.92008e-07	3.125	4.11749e-07	3.125	1.10517e-06	3.125	4.32294e-07	3.125	6.45455e-07	3.125	8.61185e-07	3.125	4.34861e-07	3.125	3.91202e-07	3.125	4.68248e-07	3.125	9.58776e-07	3.125	5.3759e-07	3.125	6.83976e-07	3.125	5.37589e-07	3.125	4.63111e-07		1.25	6.1471e-07	1.25	1.10013e-06	1.25	1.03077e-06	1.25	3.01346e-07	1.25
3.25	4.06616e-07	3.25	9.35668e-07	3.25	6.35186e-07	3.25	3.06454e-07	3.25	5.86389e-07	3.25	4.50273e-07	3.25	6.71139e-07	3.25	6.89116e-07	3.25	8.09822e-07	3.25	1.0461e-06	3.25	9.63914e-07	3.25	7.2507e-07	3.25	8.32934e-07	3.25	5.40157e-07	3.25	6.3775e-07	3.25	5.50431e-07	3.25	1.06407e-06	3.25	7.73865e-07	3.25	7.58455e-07	3.25	7.94409e-07		1.3	1.52393e-07	1.3	8.38155e-07	1.3	1.04104e-06	1.3	7.99608e-07	1.3
3.375	7.25076e-07	3.375	9.12556e-07	3.375	8.27803e-07	3.375	8.14962e-07	3.375	2.52521e-07	3.375	6.78844e-07	3.375	5.73547e-07	3.375	6.35184e-07	3.375	7.40481e-07	3.375	9.48505e-07	3.375	7.58457e-07	3.375	7.43047e-07	3.375	1.01014e-06	3.375	8.45775e-07	3.375	8.27797e-07	3.375	9.87026e-07	3.375	5.99227e-07	3.375	9.22821e-07	3.375	7.22501e-07	3.375	5.58135e-07		1.35	5.8132e-07	1.35	1.02051e-06	1.35	9.30601e-07	1.35	7.61082e-07	1.35
3.5	3.32137e-07	3.5	7.91848e-07	3.5	5.55571e-07	3.5	5.35025e-07	3.5	3.93772e-07	3.5	9.61348e-07	3.5	9.53643e-07	3.5	9.02279e-07	3.5	8.58619e-07	3.5	5.06772e-07	3.5	8.56049e-07	3.5	9.53641e-07	3.5	7.32775e-07	3.5	5.19613e-07	3.5	8.0982e-07	3.5	7.43046e-07	3.5	1.13598e-06	3.5	2.42245e-07	3.5	9.89595e-07	3.5	1.02041e-06		1.4	2.01193e-07	1.4	1.02051e-06	1.4	1.0282e-06	1.4	5.68455e-07	1.4
3.625	3.50115e-07	3.625	5.5814e-07	3.625	7.01961e-07	3.625	6.73709e-07	3.625	4.8366e-07	3.625	7.45618e-07	3.625	5.86388e-07	3.625	7.40481e-07	3.625	8.84301e-07	3.625	1.02298e-06	3.625	1.05894e-06	3.625	1.15396e-06	3.625	9.61345e-07	3.625	1.00244e-06	3.625	7.12227e-07	3.625	9.45935e-07	3.625	9.8189e-07	3.625	7.09659e-07	3.625	1.03069e-06	3.625	7.25069e-07		1.45	3.32183e-07	1.45	1.19003e-06	1.45	7.14856e-07	1.45	8.99773e-07	1.45
3.75	8.99717e-07	3.75	1.03326e-06	3.75	1.04097e-06	3.75	6.35185e-07	3.75	7.48187e-07	3.75	1.10517e-06	3.75	1.01528e-06	3.75	6.06934e-07	3.75	5.88955e-07	3.75	1.14883e-06	3.75	7.14797e-07	3.75	7.35343e-07	3.75	9.33095e-07	3.75	7.07093e-07	3.75	9.45935e-07	3.75	1.07178e-06	3.75	7.07091e-07	3.75	1.12828e-06	3.75	7.81569e-07	3.75	9.43366e-07		1.5	6.37826e-07	1.5	1.13095e-06	1.5	9.20326e-07	1.5	3.75828e-07	1.5
3.875	3.24432e-07	3.875	7.91849e-07	3.875	6.96823e-07	3.875	6.53162e-07	3.875	8.79168e-07	3.875	8.48347e-07	3.875	1.09746e-06	3.875	7.71299e-07	3.875	8.71459e-07	3.875	9.71619e-07	3.875	8.56049e-07	3.875	1.09232e-06	3.875	7.58456e-07	3.875	6.01795e-07	3.875	1.13855e-06	3.875	8.81731e-07	3.875	8.04682e-07	3.875	9.40798e-07	3.875	9.43366e-07	3.875	8.14955e-07		1.55	7.91932e-07	1.55	1.39036e-06	1.55	1.07957e-06	1.55	5.94138e-07	1.55
4	6.71144e-07	4	8.02122e-07	4	8.94577e-07	4	1.0384e-06	4	5.76116e-07	4	1.08462e-06	4	1.10774e-06	4	1.28494e-06	4	1.15139e-06	4	8.81733e-07	4	1.05123e-06	4	1.24385e-06	4	1.22073e-06	4	7.27638e-07	4	1.35171e-06	4	1.12057e-06	4	1.32089e-06	4	1.21303e-06	4	1.30548e-06	4	1.37482e-06		1.6	4.6574e-07	1.6	1.51621e-06	1.6	7.22561e-07	1.6	1.10524e-06	1.6
4.125	7.76441e-07	4.125	8.48349e-07	4.125	8.43212e-07	4.125	7.07096e-07	4.125	9.20259e-07	4.125	1.42363e-06	4.125	1.24385e-06	4.125	1.20276e-06	4.125	9.30529e-07	4.125	1.30035e-06	4.125	7.94411e-07	4.125	8.68889e-07	4.125	1.43903e-06	4.125	1.13085e-06	4.125	7.01955e-07	4.125	1.55717e-06	4.125	7.99546e-07	4.125	7.99546e-07	4.125	8.76593e-07	4.125	1.61367e-06		1.65	5.55636e-07	1.65	1.46741e-06	1.65	1.19771e-06	1.65	1.09497e-06	1.65
4.25	6.94258e-07	4.25	6.96825e-07	4.25	1.21561e-06	4.25	1.13599e-06	4.25	7.27641e-07	4.25	8.45779e-07	4.25	1.61367e-06	4.25	9.43371e-07	4.25	1.27467e-06	4.25	1.14883e-06	4.25	1.21046e-06	4.25	1.52892e-06	4.25	1.36712e-06	4.25	8.17524e-07	4.25	1.18735e-06	4.25	1.35428e-06	4.25	1.26182e-06	4.25	1.27466e-06	4.25	9.97299e-07	4.25	1.1668e-06		1.7	9.33196e-07	1.7	1.51878e-06	1.7	1.34411e-06	1.7	5.83866e-07	1.7
4.375	1.02299e-06	4.375	9.74192e-07	4.375	1.18222e-06	4.375	8.58621e-07	4.375	9.40803e-07	4.375	1.08976e-06	4.375	1.17451e-06	4.375	1.29265e-06	4.375	1.09746e-06	4.375	1.11544e-06	4.375	1.01785e-06	4.375	1.14882e-06	4.375	1.61624e-06	4.375	1.12828e-06	4.375	1.14369e-06	4.375	1.1103e-06	4.375	1.35428e-06	4.375	1.09746e-06	4.375	1.43903e-06	4.375	1.36198e-06		1.75	2.65403e-07	1.75	1.70114e-06	1.75	1.39291e-06	1.75	8.79228e-07	1.75
4.5	5.42732e-07	4.5	1.36199e-06	4.5	1.44417e-06	4.5	1.04096e-06	4.5	1.05894e-06	4.5	1.06408e-06	4.5	1.13085e-06	4.5	1.45445e-06	4.5	1.29522e-06	4.5	1.70356e-06	4.5	1.20276e-06	4.5	1.34658e-06	4.5	1.60597e-06	4.5	1.00757e-06	4.5	1.17964e-06	4.5	1.62908e-06	4.5	1.33887e-06	4.5	1.21046e-06	4.5	1.62394e-06	4.5	1.64449e-06		1.8	5.19677e-07	1.8	1.83983e-06	1.8	1.25679e-06	1.8	8.86931e-07	1.8
4.625	8.32942e-07	4.625	1.06922e-06	4.625	1.25926e-06	4.625	1.26183e-06	4.625	8.81734e-07	4.625	1.50581e-06	4.625	1.43904e-06	4.625	1.57772e-06	4.625	1.26696e-06	4.625	1.78831e-06	4.625	1.66247e-06	4.625	1.58028e-06	4.625	1.91415e-06	4.625	1.14369e-06	4.625	1.37226e-06	4.625	1.53919e-06	4.625	1.49553e-06	4.625	1.45444e-06	4.625	1.58028e-06	4.625	1.70356e-06		1.85	8.07341e-07	1.85	1.47512e-06	1.85	1.52903e-06	1.85	6.30096e-07	1.85
4.75	1.18993e-06	4.75	1.65477e-06	4.75	1.50838e-06	4.75	1.18478e-06	4.75	1.13342e-06	4.75	1.53149e-06	4.75	1.83711e-06	4.75	1.31062e-06	4.75	1.7729e-06	4.75	1.53919e-06	4.75	1.31576e-06	4.75	1.86792e-06	4.75	2.1684e-06	4.75	1.3363e-06	4.75	1.14625e-06	4.75	1.92956e-06	4.75	1.80372e-06	4.75	1.53149e-06	4.75	1.67787e-06	4.75	1.94754e-06		1.9	8.43299e-07	1.9	1.98623e-06	1.9	1.7268e-06	1.9	7.17419e-07	1.9
4.875	6.53166e-07	4.875	1.12829e-06	4.875	1.43904e-06	4.875	1.40822e-06	4.875	1.14883e-06	4.875	1.73181e-06	4.875	2.14016e-06	4.875	1.69329e-06	4.875	1.47756e-06	4.875	1.78317e-06	4.875	1.64962e-06	4.875	1.70099e-06	4.875	1.98606e-06	4.875	1.21046e-06	4.875	1.35685e-06	4.875	2.19408e-06	4.875	1.97835e-06	4.875	1.85508e-06	4.875	1.73437e-06	4.875	1.78831e-06		1.95	1.04877e-06	1.95	1.71142e-06	1.95	1.56755e-06	1.95	7.55946e-07	1.95
5	7.32781e-07	5	1.48527e-06	5	1.63679e-06	5	1.48783e-06	5	8.76597e-07	5	1.75749e-06	5	1.84995e-06	5	1.58029e-06	5	1.84738e-06	5	1.95781e-06	5	1.85765e-06	5	2.02715e-06	5	2.4997e-06	5	1.4981e-06	5	1.45701e-06	5	1.79344e-06	5	1.64706e-06	5	2.13502e-06	5	1.40051e-06	5	2.15813e-06		2	9.35764e-07	2	2.15318e-06	2	1.40318e-06	2	1.06928e-06	2
5.125	1.1514e-06	5.125	2.02716e-06	5.125	1.87821e-06	5.125	1.92957e-06	5.125	1.25413e-06	5.125	2.21207e-06	5.125	2.29425e-06	5.125	1.93213e-06	5.125	2.08366e-06	5.125	1.89617e-06	5.125	2.17097e-06	5.125	1.68815e-06	5.125	2.24802e-06	5.125	1.61881e-06	5.125	1.91929e-06	5.125	2.41495e-06	5.125	2.12731e-06	5.125	2.42266e-06	5.125	1.67787e-06	5.125	2.33277e-06		2.05	9.43468e-07	2.05	2.06585e-06	2.05	1.28504e-06	2.05	8.71521e-07	2.05
5.25	8.5092e-07	5.25	1.54434e-06	5.25	2.09907e-06	5.25	1.78318e-06	5.25	6.81413e-07	5.25	2.16327e-06	5.25	2.21977e-06	5.25	2.32764e-06	5.25	2.10677e-06	5.25	2.30452e-06	5.25	1.81142e-06	5.25	2.1042e-06	5.25	2.82844e-06	5.25	1.96551e-06	5.25	2.14785e-06	5.25	2.44577e-06	5.25	2.03229e-06	5.25	2.29681e-06	5.25	2.11704e-06	5.25	2.78477e-06		2.1	1.03336e-06	2.1	2.0787e-06	2.1	1.89631e-06	2.1	8.71523e-07	2.1
5.375	1.3055e-06	5.375	1.94241e-06	5.375	2.21721e-06	5.375	2.29426e-06	5.375	1.00501e-06	5.375	2.23262e-06	5.375	2.66408e-06	5.375	2.06054e-06	5.375	2.3713e-06	5.375	2.68718e-06	5.375	2.00147e-06	5.375	2.53052e-06	5.375	3.14946e-06	5.375	1.85251e-06	5.375	1.85765e-06	5.375	2.61784e-06	5.375	2.0477e-06	5.375	2.51254e-06	5.375	2.78221e-06	5.375	2.6692e-06		2.15	9.53742e-07	2.15	2.26619e-06	2.15	1.55471e-06	2.15	1.1489e-06	2.15
5.5	9.84468e-07	5.5	2.32508e-06	5.5	2.71031e-06	5.5	2.48944e-06	5.5	1.15397e-06	5.5	2.68976e-06	5.5	2.9209e-06	5.5	2.61528e-06	5.5	2.95428e-06	5.5	2.78991e-06	5.5	2.74368e-06	5.5	2.29681e-06	5.5	3.20853e-06	5.5	2.3944e-06	5.5	2.49199e-06	5.5	3.18541e-06	5.5	2.78991e-06	5.5	2.79761e-06	5.5	2.37643e-06	5.5	2.91061e-06		2.2	9.71723e-07	2.2	2.61292e-06	2.2	1.76532e-06	2.2	9.38299e-07	2.2
5.625	1.02556e-06	5.625	2.17869e-06	5.625	2.73599e-06	5.625	2.26601e-06	5.625	1.3697e-06	5.625	2.6538e-06	5.625	2.83358e-06	5.625	2.39955e-06	5.625	3.04674e-06	5.625	3.03389e-06	5.625	2.80018e-06	5.625	2.75396e-06	5.625	3.55267e-06	5.625	2.42265e-06	5.625	2.85411e-06	5.625	3.32153e-06	5.625	3.29071e-06	5.625	2.8875e-06	5.625	3.01848e-06	5.625	3.42169e-06		2.25	1.35185e-06	2.25	2.70539e-06	2.25	1.92199e-06	2.25	1.21568e-06	2.25
5.75	1.31577e-06	5.75	2.54595e-06	5.75	3.23679e-06	5.75	2.59987e-06	5.75	1.33117e-06	5.75	3.15717e-06	5.75	3.83261e-06	5.75	3.20596e-06	5.75	3.45508e-06	5.75	3.39087e-06	5.75	3.24448e-06	5.75	3.16744e-06	5.75	3.88654e-06	5.75	2.6127e-06	5.75	2.97996e-06	5.75	3.75555e-06	5.75	3.10837e-06	5.75	3.58348e-06	5.75	3.06727e-06	5.75	3.46535e-06		2.3	1.16178e-06	2.3	2.70282e-06	2.3	1.71909e-06	2.3	1.56241e-06	2.3
5.875	1.26954e-06	5.875	3.01336e-06	5.875	3.04931e-06	5.875	2.90292e-06	5.875	1.77291e-06	5.875	3.29843e-06	5.875	3.70164e-06	5.875	3.62202e-06	5.875	3.47049e-06	5.875	3.82234e-06	5.875	3.67081e-06	5.875	4.0432e-06	5.875	4.64416e-06	5.875	2.57161e-06	5.875	2.79505e-06	5.875	4.17161e-06	5.875	3.58605e-06	5.875	4.10226e-06	5.875	3.03902e-06	5.875	4.0021e-06		2.35	1.54191e-06	2.35	2.94682e-06	2.35	2.22506e-06	2.35	1.61891e-06	2.35
6	1.58543e-06	6	3.02877e-06	6	3.51159e-06	6	3.50132e-06	6	1.84738e-06	6	3.72218e-06	6	4.10485e-06	6	3.53213e-06	6	4.17932e-06	6	4.27434e-06	6	3.78895e-06	6	3.87883e-06	6	4.69809e-06	6	2.93373e-06	6	3.40371e-06	6	4.13565e-06	6	4.28461e-06	6	4.42329e-06	6	3.57578e-06	6	4.7212e-06		2.4	1.52393e-06	2.4	2.95709e-06	2.4	2.08637e-06	2.4	1.1412e-06	2.4
6.125	1.68046e-06	6.125	3.49362e-06	6.125	4.28719e-06	6.125	3.61432e-06	6.125	1.57515e-06	6.125	3.73759e-06	6.125	4.93181e-06	6.125	4.10998e-06	6.125	4.32058e-06	6.125	4.81366e-06	6.125	4.52089e-06	6.125	4.27948e-06	6.125	5.63806e-06	6.125	3.69392e-06	6.125	3.38316e-06	6.125	4.80338e-06	6.125	4.47466e-06	6.125	4.85731e-06	6.125	4.03292e-06	6.125	4.93436e-06		2.45	1.27479e-06	2.45	2.78244e-06	2.45	2.05041e-06	2.45	1.47508e-06	2.45
6.25	1.50839e-06	6.25	3.78126e-06	6.25	4.84964e-06	6.25	4.37965e-06	6.25	2.07596e-06	6.25	4.49265e-06	6.25	4.86246e-06	6.25	4.30259e-06	6.25	4.97547e-06	6.25	5.26053e-06	6.25	5.12185e-06	6.25	5.12184e-06	6.25	6.57031e-06	6.25	3.60146e-06	6.25	3.97642e-06	6.25	5.73565e-06	6.25	5.23227e-06	6.25	5.74078e-06	6.25	4.65956e-06	6.25	5.87176e-06		2.5	1.69345e-06	2.5	3.42198e-06	2.5	2.50758e-06	2.5	1.43656e-06	2.5
6.375	1.55461e-06	6.375	4.02268e-06	6.375	5.24771e-06	6.375	4.32572e-06	6.375	1.98607e-06	6.375	4.52861e-06	6.375	6.21078e-06	6.375	5.08333e-06	6.375	5.63806e-06	6.375	5.89489e-06	6.375	5.48654e-06	6.375	5.35299e-06	6.375	6.99921e-06	6.375	4.35138e-06	6.375	4.17161e-06	6.375	6.41878e-06	6.375	5.77416e-06	6.375	6.57801e-06	6.375	4.98829e-06	6.375	6.69872e-06		2.55	1.84242e-06	2.55	3.49645e-06	2.55	2.40227e-06	2.55	1.84749e-06	2.55
6.5	1.92444e-06	6.5	4.72893e-06	6.5	6.09523e-06	6.5	5.13984e-06	6.5	2.10164e-06	6.5	5.30678e-06	6.5	6.83742e-06	6.5	5.49938e-06	6.5	6.09521e-06	6.5	6.483e-06	6.5	6.34945e-06	6.5	6.12859e-06	6.5	8.15234e-06	6.5	4.88556e-06	6.5	4.88043e-06	6.5	7.24318e-06	6.5	6.7732e-06	6.5	7.04543e-06	6.5	5.91799e-06	6.5	7.11221e-06		2.6	1.94259e-06	2.6	3.517e-06	2.6	2.75671e-06	2.6	1.72678e-06	2.6
6.625	1.80373e-06	6.625	5.08592e-06	6.625	6.68335e-06	6.625	5.68174e-06	6.625	2.51769e-06	6.625	6.03872e-06	6.625	7.38702e-06	6.625	6.35203e-06	6.625	7.41271e-06	6.625	7.50002e-06	6.625	6.77835e-06	6.625	7.24319e-06	6.625	9.24896e-06	6.625	5.28364e-06	6.625	5.2708e-06	6.625	8.34751e-06	6.625	7.39727e-06	6.625	8.15746e-06	6.625	6.38026e-06	6.625	8.46822e-06		2.65	1.80389e-06	2.65	3.63001e-06	2.65	2.6925e-06	2.65	1.96821e-06	2.65
6.75	2.12219e-06	6.75	5.96169e-06	6.75	7.7209e-06	6.75	6.64996e-06	6.75	2.92861e-06	6.75	6.48815e-06	6.75	8.64545e-06	6.75	7.32796e-06	6.75	8.14465e-06	6.75	8.87144e-06	6.75	7.84415e-06	6.75	8.083e-06	6.75	1.00451e-05	6.75	6.35716e-06	6.75	6.35459e-06	6.75	9.1642e-06	6.75	8.11124e-06	6.75	9.09999e-06	6.75	7.18925e-06	6.75	9.64189e-06		2.7	2.00166e-06	2.7	3.65826e-06	2.7	2.6848e-06	2.7	2.21991e-06	2.7
6.875	2.09651e-06	6.875	6.73472e-06	6.875	8.62236e-06	6.875	7.30228e-06	6.875	2.52282e-06	6.875	7.59249e-06	6.875	9.41078e-06	6.875	8.04448e-06	6.875	9.66759e-06	6.875	9.70098e-06	6.875	8.89968e-06	6.875	9.42104e-06	6.875	1.16965e-05	6.875	6.93243e-06	6.875	7.23805e-06	6.875	1.0682e-05	6.875	9.62134e-06	6.875	1.06409e-05	6.875	8.31926e-06	6.875	1.08053e-05		2.75	1.76537e-06	2.75	4.12828e-06	2.75	3.28066e-06	2.75	2.17368e-06	2.75
7	2.52283e-06	7	7.37678e-06	7	1.01068e-05	7	8.37068e-06	7	3.20084e-06	7	8.45797e-06	7	1.09517e-05	7	9.31832e-06	7	1.07103e-05	7	1.12162e-05	7	1.05716e-05	7	1.08823e-05	7	1.35302e-05	7	7.77994e-06	7	7.76453e-06	7	1.23591e-05	7	1.12419e-05	7	1.19456e-05	7	8.99984e-06	7	1.27777e-05		2.8	2.03762e-06	2.8	3.73018e-06	2.8	2.88769e-06	2.8	2.58461e-06	2.8
7.125	2.5665e-06	7.125	8.70712e-06	7.125	1.16837e-05	7.125	9.79089e-06	7.125	3.79409e-06	7.125	9.45702e-06	7.125	1.26621e-05	7.125	1.08387e-05	7.125	1.25132e-05	7.125	1.29652e-05	7.125	1.21613e-05	7.125	1.21125e-05	7.125	1.5256e-05	7.125	9.25666e-06	7.125	8.97673e-06	7.125	1.36894e-05	7.125	1.29677e-05	7.125	1.39282e-05	7.125	1.05562e-05	7.125	1.41851e-05		2.85	2.15063e-06	2.85	3.94849e-06	2.85	3.27809e-06	2.85	2.76954e-06	2.85
7.25	2.73086e-06	7.25	9.69075e-06	7.25	1.29601e-05	7.25	1.1093e-05	7.25	3.83005e-06	7.25	1.098e-05	7.25	1.41209e-05	7.25	1.20946e-05	7.25	1.43161e-05	7.25	1.484e-05	7.25	1.35148e-05	7.25	1.43597e-05	7.25	1.73799e-05	7.25	1.02839e-05	7.25	1.03584e-05	7.25	1.57773e-05	7.25	1.4994e-05	7.25	1.58236e-05	7.25	1.19148e-05	7.25	1.65504e-05		2.9	2.43316e-06	2.9	4.28238e-06	2.9	3.29864e-06	2.9	2.89282e-06	2.9
7.375	2.76168e-06	7.375	1.12882e-05	7.375	1.52304e-05	7.375	1.26288e-05	7.375	4.5774e-06	7.375	1.24413e-05	7.375	1.64323e-05	7.375	1.39848e-05	7.375	1.62653e-05	7.375	1.70615e-05	7.375	1.5708e-05	7.375	1.60984e-05	7.375	1.99918e-05	7.375	1.19867e-05	7.375	1.15141e-05	7.375	1.76573e-05	7.375	1.71231e-05	7.375	1.83738e-05	7.375	1.38974e-05	7.375	1.89003e-05		2.95	2.41518e-06	2.95	4.22588e-06	2.95	3.7327e-06	2.95	2.89795e-06	2.95
7.5	2.962e-06	7.5	1.29909e-05	7.5	1.72002e-05	7.5	1.39925e-05	7.5	4.6339e-06	7.5	1.40284e-05	7.5	1.87925e-05	7.5	1.60881e-05	7.5	1.89209e-05	7.5	1.94139e-05	7.5	1.7909e-05	7.5	1.85151e-05	7.5	2.27988e-05	7.5	1.38486e-05	7.5	1.33298e-05	7.5	2.0472e-05	7.5	2.06107e-05	7.5	2.12348e-05	7.5	1.58698e-05	7.5	2.16894e-05		3	2.88006e-06	3	4.87312e-06	3	3.45787e-06	3	2.79265e-06	3
7.625	3.32926e-06	7.625	1.47219e-05	7.625	1.94551e-05	7.625	1.62962e-05	7.625	5.5636e-06	7.625	1.6083e-05	7.625	2.1258e-05	7.625	1.84329e-05	7.625	2.17742e-05	7.625	2.2542e-05	7.625	2.06313e-05	7.625	2.14428e-05	7.625	2.60476e-05	7.625	1.5744e-05	7.625	1.48733e-05	7.625	2.31096e-05	7.625	2.26601e-05	7.625	2.40804e-05	7.625	1.79629e-05	7.625	2.46916e-05		3.05	3.98962e-06	3.05	5.46642e-06	3.05	4.06658e-06	3.05	3.40649e-06	3.05
7.75	3.35751e-06	7.75	1.73775e-05	7.75	2.2763e-05	7.75	1.85203e-05	7.75	5.91288e-06	7.75	1.86281e-05	7.75	2.45068e-05	7.75	2.09421e-05	7.75	2.50846e-05	7.75	2.57626e-05	7.75	2.36952e-05	7.75	2.39006e-05	7.75	2.97484e-05	7.75	1.81118e-05	7.75	1.70691e-05	7.75	2.63815e-05	7.75	2.61478e-05	7.75	2.75012e-05	7.75	2.05516e-05	7.75	2.83154e-05		3.1	3.31927e-06	3.1	5.47156e-06	3.1	4.30287e-06	3.1	3.74038e-06	3.1
7.875	3.59379e-06	7.875	1.99046e-05	7.875	2.58115e-05	7.875	2.05852e-05	7.875	6.98896e-06	7.875	2.12169e-05	7.875	2.75013e-05	7.875	2.43013e-05	7.875	2.83822e-05	7.875	2.95789e-05	7.875	2.74473e-05	7.875	2.74242e-05	7.875	3.40733e-05	7.875	2.07751e-05	7.875	1.93882e-05	7.875	3.01773e-05	7.875	2.95147e-05	7.875	3.17156e-05	7.875	2.36489e-05	7.875	3.21625e-05		3.15	3.48621e-06	3.15	6.08284e-06	3.15	4.6984e-06	3.15	4.0229e-06	3.15
8	4.20246e-06	8	2.29582e-05	8	2.91964e-05	8	2.35642e-05	8	7.40758e-06	8	2.42371e-05	8	3.14589e-05	8	2.76862e-05	8	3.26685e-05	8	3.37317e-05	8	3.13767e-05	8	3.15539e-05	8	3.87988e-05	8	2.39211e-05	8	2.20412e-05	8	3.4289e-05	8	3.39064e-05	8	3.59249e-05	8	2.69054e-05	8	3.69882e-05		3.2	3.96651e-06	3.2	6.73522e-06	3.2	4.81655e-06	3.2	3.88934e-06	3.2
8.125	4.27437e-06	8.125	2.62532e-05	8.125	3.34237e-05	8.125	2.63251e-05	8.125	8.91256e-06	8.125	2.75167e-05	8.125	3.56939e-05	8.125	3.13818e-05	8.125	3.73041e-05	8.125	3.88631e-05	8.125	3.53754e-05	8.125	3.56553e-05	8.125	4.39481e-05	8.125	2.7021e-05	8.125	2.50768e-05	8.125	3.87269e-05	8.125	3.92354e-05	8.125	4.13541e-05	8.125	3.05831e-05	8.125	4.20604e-05		3.25	3.6994e-06	3.25	7.1256e-06	3.25	5.13503e-06	3.25	4.2181e-06	3.25
8.25	4.81626e-06	8.25	3.00311e-05	8.25	3.79078e-05	8.25	2.99155e-05	8.25	9.79859e-06	8.25	3.10968e-05	8.25	4.0666e-05	8.25	3.61562e-05	8.25	4.28772e-05	8.25	4.44489e-05	8.25	4.04502e-05	8.25	4.03783e-05	8.25	5.01631e-05	8.25	3.08014e-05	8.25	2.88418e-05	8.25	4.42383e-05	8.25	4.39121e-05	8.25	4.71814e-05	8.25	3.48489e-05	8.25	4.79338e-05		3.3	4.06668e-06	3.3	8.00144e-06	3.3	5.36361e-06	3.3	4.50318e-06	3.3
8.375	5.18095e-06	8.375	3.45691e-05	8.375	4.34141e-05	8.375	3.3511e-05	8.375	1.06307e-05	8.375	3.51341e-05	8.375	4.59462e-05	8.375	4.09433e-05	8.375	4.88945e-05	8.375	5.0949e-05	8.375	4.58126e-05	8.375	4.60283e-05	8.375	5.68534e-05	8.375	3.51186e-05	8.375	3.24527e-05	8.375	4.98626e-05	8.375	4.95749e-05	8.375	5.36045e-05	8.375	3.96771e-05	8.375	5.4981e-05		3.35	4.48789e-06	3.35	1.11272e-05	3.35	5.26344e-06	3.35	4.8268e-06	3.35
8.5	5.19893e-06	8.5	3.95618e-05	8.5	4.90051e-05	8.5	3.76124e-05	8.5	1.2449e-05	8.5	3.99983e-05	8.5	5.164e-05	8.5	4.67115e-05	8.5	5.59289e-05	8.5	5.7819e-05	8.5	5.18248e-05	8.5	5.1853e-05	8.5	6.37799e-05	8.5	3.95744e-05	8.5	3.67262e-05	8.5	5.61958e-05	8.5	5.645e-05	8.5	6.07621e-05	8.5	4.51371e-05	8.5	6.219e-05		3.4	4.35434e-06	3.4	1.09757e-05	3.4	5.98259e-06	3.4	5.15811e-06	3.4
8.625	5.73569e-06	8.625	4.5348e-05	8.625	5.49094e-05	8.625	4.22378e-05	8.625	1.3674e-05	8.625	4.49909e-05	8.625	5.77806e-05	8.625	5.28419e-05	8.625	6.32226e-05	8.625	6.56649e-05	8.625	5.80708e-05	8.625	5.84045e-05	8.625	7.1921e-05	8.625	4.51063e-05	8.625	4.18781e-05	8.625	6.34099e-05	8.625	6.35152e-05	8.625	6.79376e-05	8.625	5.14805e-05	8.625	7.02747e-05		3.45	4.83206e-06	3.45	1.21725e-05	3.45	6.1033e-06	3.45	5.78992e-06	3.45
8.75	6.21852e-06	8.75	5.1748e-05	8.75	6.16896e-05	8.75	4.72022e-05	8.75	1.57209e-05	8.75	5.04278e-05	8.75	6.4838e-05	8.75	5.95243e-05	8.75	7.15154e-05	8.75	7.40681e-05	8.75	6.46196e-05	8.75	6.54234e-05	8.75	8.00006e-05	8.75	5.0574e-05	8.75	4.73381e-05	8.75	7.10426e-05	8.75	7.08397e-05	8.75	7.61867e-05	8.75	5.81271e-05	8.75	7.87961e-05		3.5	4.80124e-06	3.5	1.27658e-05	3.5	6.51167e-06	3.5	6.10583e-06	3.5
8.875	6.46507e-06	8.875	5.91548e-05	8.875	6.88163e-05	8.875	5.25158e-05	8.875	1.77087e-05	8.875	5.71976e-05	8.875	7.17517e-05	8.875	6.6908e-05	8.875	8.00469e-05	8.875	8.28643e-05	8.875	7.29843e-05	8.875	7.30022e-05	8.875	8.86144e-05	8.875	5.72e-05	8.875	5.31602e-05	8.875	7.84544e-05	8.875	7.97797e-05	8.875	8.48699e-05	8.875	6.57881e-05	8.875	8.80724e-05		3.55	5.07863e-06	3.55	1.23112e-05	3.55	7.12294e-06	3.55	6.59382e-06	3.55
9	7.32285e-06	9	6.69365e-05	9	7.64672e-05	9	5.80452e-05	9	2.03052e-05	9	6.39444e-05	9	7.94127e-05	9	7.47718e-05	9	8.89843e-05	9	9.20096e-05	9	8.12719e-05	9	8.05374e-05	9	9.76365e-05	9	6.34818e-05	9	5.9591e-05	9	8.69552e-05	9	8.82162e-05	9	9.35093e-05	9	7.35132e-05	9	9.71125e-05		3.6	5.749e-06	3.6	1.55012e-05	3.6	7.51334e-06	3.6	6.64776e-06	3.6
9.125	8.03425e-06	9.125	7.53397e-05	9.125	8.38405e-05	9.125	6.41036e-05	9.125	2.28118e-05	9.125	7.09376e-05	9.125	8.71353e-05	9.125	8.28438e-05	9.125	9.79474e-05	9.125	0.00010286	9.125	8.88249e-05	9.125	8.84501e-05	9.125	0.000105575	9.125	7.07628e-05	9.125	6.67845e-05	9.125	9.51915e-05	9.125	9.83684e-05	9.125	0.000101897	9.125	8.18368e-05	9.125	0.000106985		3.65	5.47417e-06	3.65	1.62178e-05	3.65	7.94997e-06	3.65	7.18711e-06	3.65
9.25	8.47343e-06	9.25	8.45494e-05	9.25	9.17198e-05	9.25	7.00568e-05	9.25	2.56265e-05	9.25	7.84188e-05	9.25	9.48245e-05	9.25	9.10775e-05	9.25	0.000107617	9.25	0.000111782	9.25	9.73361e-05	9.25	9.64141e-05	9.25	0.000114425	9.25	7.77611e-05	9.25	7.40552e-05	9.25	0.000103782	9.25	0.00010428	9.25	0.000110917	9.25	9.03941e-05	9.25	0.000117322		3.7	6.98697e-06	3.7	1.70268e-05	3.7	8.45079e-06	3.7	8.15281e-06	3.7
9.375	9.22847e-06	9.375	9.36435e-05	9.375	9.93885e-05	9.375	7.63978e-05	9.375	2.90012e-05	9.375	8.5841e-05	9.375	0.000102434	9.375	9.97094e-05	9.375	0.00011679	9.375	0.000121631	9.375	0.000106268	9.375	0.000104062	9.375	0.000123208	9.375	8.48339e-05	9.375	8.15697e-05	9.375	0.000112625	9.375	0.000112997	9.375	0.000119392	9.375	9.89308e-05	9.375	0.000126208		3.75	7.13338e-06	3.75	1.48848e-05	3.75	8.95932e-06	3.75	8.30947e-06	3.75
9.5	9.93218e-06	9.5	0.000103005	9.5	0.000107319	9.5	8.25434e-05	9.5	3.2797e-05	9.5	9.38821e-05	9.5	0.000110396	9.5	0.000108066	9.5	0.00012636	9.5	0.00013137	9.5	0.000114874	9.5	0.000112368	9.5	0.000131714	9.5	9.24256e-05	9.5	8.93565e-05	9.5	0.000121241	9.5	0.00012104	9.5	0.000128047	9.5	0.000107277	9.5	0.000136912		3.8	7.36712e-06	3.8	1.81698e-05	3.8	9.70159e-06	3.8	9.18271e-06	3.8
9.625	1.07463e-05	9.625	0.000112461	9.625	0.000115258	9.625	8.87766e-05	9.625	3.67135e-05	9.625	0.000101415	9.625	0.000117879	9.625	0.000116634	9.625	0.000135117	9.625	0.000141592	9.625	0.000121503	9.625	0.000119813	9.625	0.000140261	9.625	9.96371e-05	9.625	9.69096e-05	9.625	0.000129387	9.625	0.00012882	9.625	0.000135862	9.625	0.00011575	9.625	0.000147157		3.85	1.22214e-05	3.85	1.62255e-05	3.85	1.00586e-05	3.85	1.00406e-05	3.85
9.75	1.17042e-05	9.75	0.00012174	9.75	0.00012286	9.75	9.47193e-05	9.75	4.09639e-05	9.75	0.000108411	9.75	0.00012487	9.75	0.000124716	9.75	0.00014351	9.75	0.000149687	9.75	0.00012975	9.75	0.000127097	9.75	0.000147884	9.75	0.000106212	9.75	0.000104735	9.75	0.000137757	9.75	0.000137731	9.75	0.000144974	9.75	0.000123812	9.75	0.000153415		3.9	1.0909e-05	3.9	1.61485e-05	3.9	1.02923e-05	3.9	1.08188e-05	3.9
9.875	1.27778e-05	9.875	0.000130754	9.875	0.000129812	9.875	0.000100685	9.875	4.55893e-05	9.875	0.000116518	9.875	0.000132076	9.875	0.000132641	9.875	0.000151785	9.875	0.000158483	9.875	0.000137072	9.875	0.00013399	9.875	0.000155794	9.875	0.000113328	9.875	0.000111908	9.875	0.000146409	9.875	0.000145102	9.875	0.000150976	9.875	0.000131624	9.875	0.000160278		3.95	8.2866e-06	3.95	1.68624e-05	3.95	1.13068e-05	3.95	1.11912e-05	3.95
10	1.39386e-05	10	0.00013944	10	0.00013681	10	0.000106125	10	5.06282e-05	10	0.000123327	10	0.000138656	10	0.000140441	10	0.000159487	10	0.000166714	10	0.000144257	10	0.000140695	10	0.000162605	10	0.00011952	10	0.000118734	10	0.000153333	10	0.000151569	10	0.000162204	10	0.000139555	10	0.00017102		4	8.99806e-06	4	1.79155e-05	4	1.1954e-05	4	1.25498e-05	4
10.125	1.49993e-05	10.125	0.000148038	10.125	0.000144052	10.125	0.000111893	10.125	5.65145e-05	10.125	0.000131352	10.125	0.000144707	10.125	0.000147386	10.125	0.000166298	10.125	0.00017487	10.125	0.000152103	10.125	0.000147162	10.125	0.000169842	10.125	0.000125961	10.125	0.000126041	10.125	0.000160619	10.125	0.000159307	10.125	0.000165008	10.125	0.000146735	10.125	0.000175713		4.05	9.16244e-06	4.05	1.85422e-05	4.05	1.28556e-05	4.05	1.32638e-05	4.05
10.25	1.60317e-05	10.25	0.000155638	10.25	0.000150347	10.25	0.000117076	10.25	6.24188e-05	10.25	0.000138181	10.25	0.000150596	10.25	0.000154217	10.25	0.000172872	10.25	0.00018146	10.25	0.000157576	10.25	0.000153082	10.25	0.000176915	10.25	0.000131699	10.25	0.000132387	10.25	0.000167761	10.25	0.000163686	10.25	0.000171172	10.25	0.000154774	10.25	0.000182744		4.1	9.21894e-06	4.1	2.04171e-05	4.1	1.38469e-05	4.1	1.42578e-05	4.1
10.375	1.75881e-05	10.375	0.000163381	10.375	0.000156632	10.375	0.000122307	10.375	6.88676e-05	10.375	0.000144496	10.375	0.000156308	10.375	0.000160722	10.375	0.000178926	10.375	0.000188947	10.375	0.000164007	10.375	0.000158318	10.375	0.000182203	10.375	0.000137724	10.375	0.00013832	10.375	0.000173311	10.375	0.000174552	10.375	0.000176105	10.375	0.000159908	10.375	0.000189889		4.15	1.00331e-05	4.15	2.24795e-05	4.15	1.46226e-05	4.15	1.50386e-05	4.15
10.5	1.89621e-05	10.5	0.000170582	10.5	0.000161311	10.5	0.000127251	10.5	7.59636e-05	10.5	0.000150316	10.5	0.000161855	10.5	0.000167243	10.5	0.00018493	10.5	0.000194335	10.5	0.000169624	10.5	0.000163606	10.5	0.000188374	10.5	0.000143405	10.5	0.00014391	10.5	0.000179829	10.5	0.000177048	10.5	0.000187228	10.5	0.000168642	10.5	0.0001935		4.2	1.07831e-05	4.2	2.43982e-05	4.2	1.5614e-05	4.2	1.65154e-05	4.2
10.625	2.05698e-05	10.625	0.000178045	10.625	0.000169393	10.625	0.000132159	10.625	8.32317e-05	10.625	0.000156516	10.625	0.000167523	10.625	0.000173432	10.625	0.000190236	10.625	0.000200368	10.625	0.000174305	10.625	0.000168301	10.625	0.000194954	10.625	0.000149324	10.625	0.000149969	10.625	0.000185654	10.625	0.000183682	10.625	0.000186558	10.625	0.000173268	10.625	0.000199664		4.25	1.12121e-05	4.25	2.66969e-05	4.25	1.6649e-05	4.25	1.74913e-05	4.25
10.75	2.22751e-05	10.75	0.000184363	10.75	0.000174758	10.75	0.000136553	10.75	9.26648e-05	10.75	0.000162217	10.75	0.000171935	10.75	0.000178803	10.75	0.000195404	10.75	0.000206097	10.75	0.000180063	10.75	0.00017411	10.75	0.000203416	10.75	0.000157864	10.75	0.00015472	10.75	0.000190947	10.75	0.000190803	10.75	0.000195272	10.75	0.000180921	10.75	0.000207404		4.3	1.17334e-05	4.3	2.58596e-05	4.3	1.82029e-05	4.3	1.88192e-05	4.3
10.875	2.40574e-05	10.875	0.000193704	10.875	0.000184029	10.875	0.000141173	10.875	9.92292e-05	10.875	0.000167793	10.875	0.000176286	10.875	0.000185462	10.875	0.000200265	10.875	0.000212384	10.875	0.000184676	10.875	0.000178951	10.875	0.000205358	10.875	0.000166118	10.875	0.000161012	10.875	0.000195791	10.875	0.000193628	10.875	0.000198595	10.875	0.000189776	10.875	0.000211452		4.35	1.2581e-05	4.35	2.73929e-05	4.35	1.93073e-05	4.35	2.04912e-05	4.35
11	2.58629e-05	11	0.000199436	11	0.000188341	11	0.000145216	11	0.000109492	11	0.00017542	11	0.000181723	11	0.000189122	11	0.000203822	11	0.000218597	11	0.000188852	11	0.000183471	11	0.000211778	11	0.000170029	11	0.000164061	11	0.000200278	11	0.000201664	11	0.000202619	11	0.000216228	11	0.000219482		4.4	1.3408e-05	4.4	3.37471e-05	4.4	2.06891e-05	4.4	2.21349e-05	4.4
11.125	2.80921e-05	11.125	0.000209578	11.125	0.000191729	11.125	0.000149595	11.125	0.000119051	11.125	0.000178487	11.125	0.000185519	11.125	0.000194913	11.125	0.000207202	11.125	0.000223952	11.125	0.000193362	11.125	0.000186217	11.125	0.000218009	11.125	0.000177667	11.125	0.000169254	11.125	0.000206706	11.125	0.000209872	11.125	0.000206058	11.125	0.000227064	11.125	0.000221891		4.45	1.45356e-05	4.45	3.23756e-05	4.45	2.20066e-05	4.45	2.32984e-05	4.45
11.25	3.05499e-05	11.25	0.000212105	11.25	0.000204699	11.25	0.000153249	11.25	0.000132336	11.25	0.000187417	11.25	0.000190948	11.25	0.000199628	11.25	0.000210944	11.25	0.000226787	11.25	0.000196908	11.25	0.000192799	11.25	0.00022407	11.25	0.000182847	11.25	0.00017299	11.25	0.000212941	11.25	0.000222567	11.25	0.000212461	11.25	0.000239247	11.25	0.000227105		4.5	1.53138e-05	4.5	3.33002e-05	4.5	2.34809e-05	4.5	2.54353e-05	4.5
11.375	3.30077e-05	11.375	0.000224163	11.375	0.000207475	11.375	0.000157405	11.375	0.000139684	11.375	0.000196331	11.375	0.000193963	11.375	0.000204741	11.375	0.000214573	11.375	0.000230342	11.375	0.000202543	11.375	0.000195436	11.375	0.000228559	11.375	0.000214475	11.375	0.00017758	11.375	0.00021862	11.375	0.000221743	11.375	0.000215635	11.375	0.000283213	11.375	0.000233561		4.55	1.64542e-05	4.55	3.73891e-05	4.55	2.53738e-05	4.55	2.70123e-05	4.55
11.5	3.57172e-05	11.5	0.000235877	11.5	0.000222111	11.5	0.000159885	11.5	0.000150088	11.5	0.00019715	11.5	0.000196975	11.5	0.000213289	11.5	0.000216419	11.5	0.000235735	11.5	0.000205784	11.5	0.000201485	11.5	0.000236417	11.5	0.00021495	11.5	0.000181894	11.5	0.000222382	11.5	0.000224912	11.5	0.000216873	11.5	0.00025263	11.5	0.000234558		4.6	1.70501e-05	4.6	4.03891e-05	4.6	2.71922e-05	4.6	2.90721e-05	4.6
11.625	3.83496e-05	11.625	0.000236149	11.625	0.000237656	11.625	0.000164344	11.625	0.000163596	11.625	0.000201149	11.625	0.000204367	11.625	0.000214098	11.625	0.000220107	11.625	0.000243228	11.625	0.000209421	11.625	0.00020386	11.625	0.000238767	11.625	0.00022963	11.625	0.000185171	11.625	0.000224126	11.625	0.000226011	11.625	0.000239253	11.625	0.000266766	11.625	0.000241847		4.65	1.81211e-05	4.65	4.62039e-05	4.65	2.9121e-05	4.65	3.08905e-05	4.65
11.75	4.194e-05	11.75	0.000241956	11.75	0.000241059	11.75	0.000168204	11.75	0.000217963	11.75	0.000206789	11.75	0.000203224	11.75	0.000221579	11.75	0.000222644	11.75	0.000246048	11.75	0.000216275	11.75	0.000205484	11.75	0.000256259	11.75	0.000249664	11.75	0.000191815	11.75	0.000228818	11.75	0.0002527	11.75	0.000228597	11.75	0.000300859	11.75	0.000246079		4.7	1.88454e-05	4.7	5.71762e-05	4.7	3.0924e-05	4.7	3.28553e-05	4.7
11.875	4.70996e-05	11.875	0.000254204	11.875	0.000265249	11.875	0.000171704	11.875	0.000190339	11.875	0.000207667	11.875	0.000206447	11.875	0.000222503	11.875	0.000226445	11.875	0.00025354	11.875	0.000215199	11.875	0.000210923	11.875	0.000255299	11.875	0.000278323	11.875	0.000195085	11.875	0.000232976	11.875	0.000289764	11.875	0.00023454	11.875	0.00032351	11.875	0.00027143		4.75	1.74199e-05	4.75	6.66099e-05	4.75	3.32356e-05	4.75	3.66308e-05	4.75
12	5.06694e-05	12	0.000271149	12	0.000260257	12	0.00017512	12	0.000208127	12	0.000211923	12	0.000212405	12	0.000228672	12	0.000229068	12	0.000257272	12	0.000216755	12	0.000218253	12	0.000271872	12	0.000254973	12	0.000198539	12	0.000233957	12	0.000285509	12	0.00025103	12	0.000408705	12	0.00025951		4.8	1.84036e-05	4.8	5.92078e-05	4.8	3.57089e-05	4.8	3.80665e-05	4.8
12.125	5.51818e-05	12.125	0.000271796	12.125	0.000284539	12.125	0.000178281	12.125	0.000231303	12.125	0.000224288	12.125	0.000212865	12.125	0.000237129	12.125	0.000231949	12.125	0.000281498	12.125	0.000220769	12.125	0.000216614	12.125	0.000266899	12.125	0.000259968	12.125	0.000203252	12.125	0.000237694	12.125	0.000282571	12.125	0.000257731	12.125	0.000425697	12.125	0.000279219		4.85	2.01039e-05	4.85	7.38914e-05	4.85	3.7987e-05	4.85	4.15235e-05	4.85
12.25	6.1099e-05	12.25	0.000271724	12.25	0.000330023	12.25	0.00018226	12.25	0.00022972	12.25	0.00025024	12.25	0.000218934	12.25	0.000236775	12.25	0.000233315	12.25	0.000262295	12.25	0.000224193	12.25	0.000228181	12.25	0.000274049	12.25	0.000276982	12.25	0.000205763	12.25	0.000239692	12.25	0.000271458	12.25	0.000257949	12.25	0.000420648	12.25	0.000268964		4.9	2.16219e-05	4.9	8.69672e-05	4.9	4.01753e-05	4.9	4.39942e-05	4.9
12.375	6.51799e-05	12.375	0.00032342	12.375	0.000324318	12.375	0.000184111	12.375	0.000231683	12.375	0.000246244	12.375	0.000222401	12.375	0.000240866	12.375	0.000235858	12.375	0.000296126	12.375	0.000226674	12.375	0.000227257	12.375	0.000288729	12.375	0.000345592	12.375	0.000208745	12.375	0.000245609	12.375	0.000286228	12.375	0.000250116	12.375	0.000555168	12.375	0.000266869		4.95	2.09849e-05	4.95	5.78131e-05	4.95	4.2962e-05	4.95	4.6275e-05	4.95
12.5	6.99132e-05	12.5	0.000317767	12.5	0.000324773	12.5	0.000187535	12.5	0.000238676	12.5	0.00023518	12.5	0.000222647	12.5	0.000248766	12.5	0.000238044	12.5	0.000299919	12.5	0.00023225	12.5	0.000237396	12.5	0.0002768	12.5	0.000401206	12.5	0.000223479	12.5	0.000246533	12.5	0.000308027	12.5	0.000247692	12.5	0.000437133	12.5	0.000301082		5	2.25414e-05	5	6.79223e-05	5	4.56151e-05	5	5.14758e-05	5
12.625	7.43176e-05	12.625	0.000280803	12.625	0.000365618	12.625	0.000190961	12.625	0.000272654	12.625	0.000262994	12.625	0.000224514	12.625	0.000250887	12.625	0.000240368	12.625	0.000291948	12.625	0.000239104	12.625	0.000237447	12.625	0.000299442	12.625	0.000423819	12.625	0.000216141	12.625	0.000251218	12.625	0.000311065	12.625	0.000258185	12.625	0.000577311	12.625	0.000277848		5.05	2.49094e-05	5.05	8.54722e-05	5.05	4.93264e-05	5.05	6.43664e-05	5.05
12.75	7.86502e-05	12.75	0.000363592	12.75	0.00033077	12.75	0.000194148	12.75	0.000283784	12.75	0.000265442	12.75	0.000230483	12.75	0.000260179	12.75	0.000242291	12.75	0.000301542	12.75	0.000235244	12.75	0.000264922	12.75	0.000347002	12.75	0.000364121	12.75	0.000228553	12.75	0.000254274	12.75	0.000312269	12.75	0.00026681	12.75	0.000648376	12.75	0.000292507		5.1	2.33813e-05	5.1	9.21244e-05	5.1	5.19692e-05	5.1	6.09865e-05	5.1
12.875	9.74445e-05	12.875	0.000337401	12.875	0.000349451	12.875	0.000196364	12.875	0.000256638	12.875	0.00026904	12.875	0.000231913	12.875	0.000257821	12.875	0.000243447	12.875	0.000339644	12.875	0.000244086	12.875	0.000251116	12.875	0.000305849	12.875	0.000380468	12.875	0.000236795	12.875	0.000254827	12.875	0.000317008	12.875	0.000264495	12.875	2.67838e+44	12.875	0.000300933		5.15	2.60319e-05	5.15	0.000100906	5.15	5.53723e-05	5.15	8.74174e-05	5.15
13	9.22491e-05	13	0.000329083	13	0.000400338	13	0.000200915	13	0.000268238	13	0.000277379	13	0.00023677	13	0.000262565	13	0.000246151	13	0.000323763	13	0.000252443	13	0.000258769	13	0.000327784	13	0.000427477	13	0.000230138	13	0.00026298	13	0.000343745	13	0.000279797	13	2.67838e+44	13	0.000292289		5.2	2.61474e-05	5.2	9.87073e-05	5.2	5.87986e-05	5.2	6.95058e-05	5.2
13.125	0.000101025	13.125	0.000440331	13.125	0.000392785	13.125	0.000202901	13.125	0.000246136	13.125	0.000284968	13.125	0.000236349	13.125	0.00026763	13.125	0.000247464	13.125	0.000315678	13.125	0.000245907	13.125	0.000273759	13.125	0.000354057	13.125	0.000524029	13.125	0.000236402	13.125	0.000263057	13.125	0.000318996	13.125	0.000277134	13.125	2.67838e+44	13.125	0.000287121		5.25	2.84205e-05	5.25	0.00012837	5.25	6.29362e-05	5.25	7.16271e-05	5.25
13.25	0.000111778	13.25	0.000448839	13.25	0.000512022	13.25	0.000204487	13.25	0.000299663	13.25	0.000289688	13.25	0.000242453	13.25	0.000276988	13.25	0.000249698	13.25	0.000377561	13.25	0.000248267	13.25	0.000271705	13.25	0.000324844	13.25	0.000608777	13.25	0.000245848	13.25	0.00026402	13.25	0.000437238	13.25	0.000267446	13.25	2.67838e+44	13.25	0.000296858		5.3	3.61438e-05	5.3	0.000135777	5.3	6.66013e-05	5.3	7.59368e-05	5.3
13.375	0.000115155	13.375	0.000378208	13.375	0.000445361	13.375	0.000210644	13.375	0.000288373	13.375	0.000302036	13.375	0.000243576	13.375	0.000282833	13.375	0.00024977	13.375	0.000388618	13.375	0.000258984	13.375	0.000274196	13.375	0.000340926	13.375	0.000598417	13.375	0.000240714	13.375	0.000269647	13.375	0.00041134	13.375	0.000298956	13.375	2.67838e+44	13.375	0.000316127		5.35	4.15246e-05	5.35	0.000149451	5.35	7.12448e-05	5.35	7.99641e-05	5.35
13.5	0.000121013	13.5	0.000411009	13.5	2.67838e+44	13.5	0.00021134	13.5	0.000273958	13.5	0.000315668	13.5	0.000251206	13.5	0.000287348	13.5	0.000252181	13.5	0.00038295	13.5	0.000256313	13.5	0.000292684	13.5	0.000395385	13.5	0.000568921	13.5	0.000240136	13.5	0.000275477	13.5	0.000403189	13.5	0.000284086	13.5	2.67838e+44	13.5	0.000331328		5.4	3.55325e-05	5.4	0.00015016	5.4	7.53261e-05	5.4	8.91382e-05	5.4
13.625	0.000125988	13.625	0.000464713	13.625	2.67838e+44	13.625	0.000216368	13.625	0.000299003	13.625	0.000302935	13.625	0.000254449	13.625	0.000289331	13.625	0.000256111	13.625	0.000377972	13.625	0.000289747	13.625	0.000315076	13.625	0.000374356	13.625	0.000722816	13.625	0.000237226	13.625	0.000274234	13.625	0.000428047	13.625	0.00030259	13.625	2.67838e+44	13.625	0.000330638		5.45	3.80238e-05	5.45	0.000144887	5.45	8.0324e-05	5.45	0.0001111	5.45
13.75	0.000135146	13.75	0.000450023	13.75	2.67838e+44	13.75	0.000222571	13.75	0.000284123	13.75	0.000335492	13.75	0.000260099	13.75	0.000297464	13.75	0.000255474	13.75	0.000380638	13.75	0.000262411	13.75	0.000350467	13.75	0.000393415	13.75	0.00128	13.75	0.000264393	13.75	0.000277986	13.75	0.000438794	13.75	0.00029731	13.75	2.67838e+44	13.75	0.000324083		5.5	4.07309e-05	5.5	0.000109089	5.5	8.41946e-05	5.5	0.000100706	5.5
13.875	0.000184058	13.875	0.000482249	13.875	2.67838e+44	13.875	0.000222285	13.875	0.000362271	13.875	0.000315948	13.875	0.000267414	13.875	0.000359946	13.875	0.000257334	13.875	0.000426075	13.875	0.000260623	13.875	0.000302495	13.875	0.000430615	13.875	0.000659438	13.875	0.000257397	13.875	0.000295579	13.875	0.000471663	13.875	0.000318104	13.875	2.67838e+44	13.875	0.00033196		5.55	4.84491e-05	5.55	0.000113537	5.55	8.90951e-05	5.55	9.88517e-05	5.55
14	0.000215873	14	0.000560395	14	2.67838e+44	14	0.000235034	14	0.0003463	14	0.000309332	14	0.000252667	14	0.000326313	14	0.000259493	14	0.000387359	14	0.00027991	14	0.000351348	14	0.000380086	14	0.000909355	14	0.000267143	14	0.000288752	14	0.000450593	14	0.000360243	14	2.67838e+44	14	0.000330077		5.6	5.65474e-05	5.6	0.000116763	5.6	9.29426e-05	5.6	0.000137873	5.6
14.125	0.000183601	14.125	0.000591699	14.125	2.67838e+44	14.125	0.000236411	14.125	0.000322741	14.125	0.000333181	14.125	0.000279787	14.125	0.000352167	14.125	0.000260669	14.125	0.000394738	14.125	0.000273122	14.125	0.000334713	14.125	0.000388058	14.125	0.00102	14.125	0.000260186	14.125	0.000344518	14.125	0.000546585	14.125	0.000325891	14.125	2.67838e+44	14.125	0.000340232		5.65	5.20732e-05	5.65	0.000119183	5.65	9.75193e-05	5.65	0.0001172	5.65
14.25	0.000205898	14.25	0.000586011	14.25	2.67838e+44	14.25	0.000235224	14.25	0.000308567	14.25	0.000347974	14.25	0.00029363	14.25	0.000381294	14.25	0.000280704	14.25	0.000474594	14.25	0.000274088	14.25	0.000361297	14.25	0.000412456	14.25	0.00085778	14.25	0.000273995	14.25	0.000290892	14.25	0.000542042	14.25	0.000354326	14.25	2.67838e+44	14.25	0.000324435		5.7	5.77955e-05	5.7	0.000126133	5.7	0.00010553	5.7	0.000114634	5.7
14.375	0.0002407	14.375	0.000586481	14.375	2.67838e+44	14.375	0.000235763	14.375	0.000340755	14.375	0.000387437	14.375	0.000274679	14.375	0.000326757	14.375	0.000275981	14.375	0.000490268	14.375	0.000279748	14.375	0.000384924	14.375	0.000463871	14.375	0.000880046	14.375	0.00027313	14.375	0.00030063	14.375	0.000635024	14.375	0.000347202	14.375	2.67838e+44	14.375	0.000375193		5.75	6.10986e-05	5.75	0.000125365	5.75	0.000108353	5.75	0.000120398	5.75
14.5	0.000263046	14.5	0.000739449	14.5	2.67838e+44	14.5	0.000269071	14.5	0.000512322	14.5	0.000364361	14.5	0.00028355	14.5	0.000335869	14.5	0.000273079	14.5	0.00037478	14.5	0.000276194	14.5	0.000352652	14.5	0.000415674	14.5	0.00102	14.5	0.000287196	14.5	0.000289461	14.5	0.000758526	14.5	0.000329164	14.5	2.67838e+44	14.5	0.000330421		5.8	6.29145e-05	5.8	0.000170052	5.8	0.00011605	5.8	0.000135181	5.8
14.625	0.000276239	14.625	0.000526718	14.625	2.67838e+44	14.625	0.000253831	14.625	0.000569884	14.625	0.000410851	14.625	0.000268572	14.625	0.000360365	14.625	0.000270624	14.625	0.000384246	14.625	0.000287825	14.625	0.000345836	14.625	0.000478523	14.625	0.000641588	14.625	0.000305898	14.625	0.000299462	14.625	2.67838e+44	14.625	0.000370257	14.625	2.67838e+44	14.625	0.000360726		5.85	8.18231e-05	5.85	0.000147455	5.85	0.000124849	5.85	0.000146515	5.85
14.75	0.000275967	14.75	0.00063728	14.75	2.67838e+44	14.75	0.000246696	14.75	0.000353382	14.75	0.00038443	14.75	0.000272696	14.75	0.000412646	14.75	0.000274086	14.75	0.000385076	14.75	0.000292394	14.75	0.000364972	14.75	0.000429878	14.75	0.000660757	14.75	0.000337456	14.75	0.000298588	14.75	2.67838e+44	14.75	0.000336924	--	--	14.75	0.000420427		5.9	7.59544e-05	5.9	0.000142463	5.9	0.000130104	5.9	0.000169785	5.9
14.875	0.000286304	14.875	0.000622004	14.875	2.67838e+44	14.875	0.000252493	14.875	0.000402205	14.875	0.00039864	14.875	0.00030427	14.875	0.000397021	14.875	0.00029098	14.875	0.000476949	14.875	0.000277825	14.875	0.00042994	14.875	0.000514295	14.875	0.00104	14.875	0.000287666	14.875	0.00030101	14.875	2.67838e+44	14.875	0.00036624	--	--	14.875	0.000399216		5.95	8.10681e-05	5.95	0.000148629	5.95	0.000133438	5.95	0.000184537	5.95
15	0.000249628	15	0.000769544	15	2.67838e+44	15	0.000274649	15	0.000347283	15	0.000423842	15	0.000280989	15	0.000368175	15	0.000274846	15	0.000459374	15	0.000315388	15	0.000371999	15	2.67838e+44	15	0.00105	15	0.00035871	15	0.000297672	15	2.67838e+44	15	0.000315726	--	--	15	0.000381023		6	0.000103331	6	0.00015402	6	0.000138202	6	0.000212866	6
15.125	0.000342649	15.125	0.000698065	15.125	2.67838e+44	15.125	0.000290081	15.125	0.000392155	15.125	0.000435966	15.125	0.000294632	15.125	0.000948142	15.125	0.000279718	15.125	0.000462479	15.125	0.000312026	15.125	0.00129	15.125	2.67838e+44	15.125	0.00113	15.125	0.000350731	15.125	0.000309123	15.125	2.67838e+44	15.125	0.000352588	--	--	15.125	0.000421788		6.05	9.93579e-05	6.05	0.0001571	6.05	0.000132952	6.05	0.00020512	6.05
15.25	0.000281966	15.25	2.67838e+44	15.25	2.67838e+44	15.25	0.000283178	15.25	0.000336753	15.25	0.000449169	15.25	0.000277964	15.25	0.00273	15.25	0.000276718	15.25	0.000519222	15.25	0.000296016	15.25	2.67838e+44	15.25	2.67838e+44	15.25	2.67838e+44	15.25	0.000298679	15.25	0.000312688	15.25	2.67838e+44	15.25	0.000358358	--	--	15.25	0.000719965		6.1	0.000116641	6.1	0.000180822	6.1	0.00014206	6.1	0.000181686	6.1
15.375	0.000352151	15.375	2.67838e+44	15.375	2.67838e+44	15.375	0.000310432	15.375	0.000412103	15.375	0.000459922	15.375	0.000284022	15.375	0.000371165	15.375	0.000274135	15.375	0.000454579	15.375	0.00029072	15.375	2.67838e+44	15.375	2.67838e+44	15.375	2.67838e+44	15.375	0.000321784	15.375	0.000308897	15.375	2.67838e+44	15.375	0.000380052	--	--	15.375	0.00039756		6.15	0.000107859	6.15	0.000168393	6.15	0.000152339	6.15	0.000222187	6.15
15.5	0.000403123	15.5	2.67838e+44	15.5	2.67838e+44	15.5	0.000283204	15.5	0.000433442	15.5	0.00049192	15.5	0.00027415	15.5	2.67838e+44	15.5	0.000276934	15.5	0.000427108	15.5	0.000319499	15.5	2.67838e+44	15.5	2.67838e+44	15.5	2.67838e+44	15.5	0.000303854	15.5	0.000318471	15.5	2.67838e+44	15.5	0.000461783	--	--	15.5	0.000382222		6.2	0.000115952	6.2	0.000195015	6.2	0.00014853	6.2	0.000207023	6.2
15.625	0.000444998	15.625	2.67838e+44	--	--	15.625	0.000325836	15.625	0.000415806	15.625	2.67838e+44	15.625	0.00027537	15.625	2.67838e+44	15.625	0.000290877	15.625	0.000514717	15.625	0.000332712	15.625	2.67838e+44	15.625	2.67838e+44	15.625	2.67838e+44	15.625	0.000361691	15.625	0.000329471	15.625	2.67838e+44	15.625	0.000353263	--	--	15.625	0.000394064		6.25	0.000134848	6.25	0.000179936	6.25	0.000160799	6.25	0.000247056	6.25
15.75	0.000334081	15.75	2.67838e+44	--	--	15.75	0.000293425	15.75	0.000428158	15.75	2.67838e+44	15.75	0.000292118	15.75	2.67838e+44	15.75	0.000315943	15.75	0.000979364	15.75	0.000311989	15.75	2.67838e+44	15.75	2.67838e+44	15.75	2.67838e+44	15.75	0.000306116	15.75	0.000319363	15.75	2.67838e+44	15.75	0.000353466	--	--	15.75	2.67838e+44		6.3	0.000168834	6.3	0.000181674	6.3	0.000164174	6.3	0.000178751	6.3
15.875	0.000401256	15.875	2.67838e+44	--	--	15.875	0.000440502	15.875	0.000463187	15.875	2.67838e+44	15.875	0.000286994	15.875	2.67838e+44	15.875	0.000288632	15.875	2.67838e+44	15.875	0.000351438	15.875	2.67838e+44	15.875	2.67838e+44	15.875	2.67838e+44	15.875	0.000308306	15.875	0.00032313	15.875	2.67838e+44	15.875	0.00094087	--	--	15.875	2.67838e+44		6.35	0.000154525	6.35	0.000217404	6.35	0.000165817	6.35	0.00022861	6.35
16	0.000944572	16	2.67838e+44	--	--	16	0.00028495	16	0.000461353	16	2.67838e+44	16	0.000287795	16	2.67838e+44	16	0.000317976	16	2.67838e+44	16	0.000315675	16	2.67838e+44	16	2.67838e+44	16	2.67838e+44	16	0.000357732	16	0.000341167	16	2.67838e+44	16	2.67838e+44	--	--	16	2.67838e+44		6.4	0.000157176	6.4	0.000210636	6.4	0.000185411	6.4	0.000501093	6.4
16.125	2.67838e+44	16.125	2.67838e+44	--	--	16.125	0.000341394	16.125	0.000468468	16.125	2.67838e+44	16.125	0.000282312	16.125	2.67838e+44	16.125	0.000297611	16.125	2.67838e+44	16.125	0.00032932	16.125	2.67838e+44	16.125	2.67838e+44	16.125	2.67838e+44	16.125	0.000326598	16.125	0.000341236	16.125	2.67838e+44	16.125	2.67838e+44	--	--	16.125	2.67838e+44		6.45	0.000221975	6.45	0.000231324	6.45	0.000174486	6.45	0.000286216	6.45
16.25	2.67838e+44	16.25	2.67838e+44	--	--	16.25	0.000323132	16.25	0.000410264	16.25	2.67838e+44	16.25	0.000295246	16.25	2.67838e+44	16.25	0.000293519	16.25	2.67838e+44	16.25	0.000336801	16.25	2.67838e+44	16.25	2.67838e+44	16.25	2.67838e+44	16.25	2.67838e+44	16.25	0.000371338	16.25	2.67838e+44	16.25	2.67838e+44	--	--	16.25	2.67838e+44		6.5	0.000171767	6.5	0.000208974	6.5	0.000178706	6.5	2.67838e+44	6.5
16.375	2.67838e+44	16.375	2.67838e+44	--	--	16.375	0.000327749	16.375	0.000776615	16.375	2.67838e+44	16.375	0.000290158	16.375	2.67838e+44	16.375	0.000295017	16.375	2.67838e+44	16.375	0.000340189	16.375	2.67838e+44	16.375	2.67838e+44	16.375	2.67838e+44	16.375	2.67838e+44	16.375	0.000395032	16.375	2.67838e+44	16.375	2.67838e+44	--	--	16.375	2.67838e+44		6.55	0.000191282	6.55	0.00019192	6.55	0.000176864	6.55	2.67838e+44	6.55
16.5	2.67838e+44	16.5	2.67838e+44	--	--	16.5	0.000338495	16.5	0.00145	16.5	2.67838e+44	16.5	0.00030123	16.5	2.67838e+44	16.5	0.000287844	16.5	2.67838e+44	16.5	0.000349075	16.5	2.67838e+44	16.5	2.67838e+44	16.5	2.67838e+44	16.5	2.67838e+44	16.5	0.000355502	--	--	16.5	2.67838e+44	--	--	16.5	2.67838e+44		6.6	0.000202434	6.6	0.000202422	6.6	0.000183827	6.6	2.67838e+44	6.6
16.625	2.67838e+44	16.625	2.67838e+44	--	--	16.625	0.000357615	16.625	2.67838e+44	16.625	2.67838e+44	16.625	0.000301828	16.625	2.67838e+44	16.625	0.000287954	16.625	2.67838e+44	16.625	0.000340623	16.625	2.67838e+44	16.625	2.67838e+44	16.625	2.67838e+44	16.625	2.67838e+44	16.625	0.000343327	--	--	16.625	2.67838e+44	--	--	16.625	2.67838e+44		6.65	0.000251745	6.65	0.000210476	6.65	0.000183339	6.65	2.67838e+44	6.65
16.75	2.67838e+44	16.75	2.67838e+44	--	--	16.75	0.000356819	16.75	2.67838e+44	16.75	2.67838e+44	16.75	0.000289603	16.75	2.67838e+44	16.75	0.000293573	16.75	2.67838e+44	16.75	0.000345983	16.75	2.67838e+44	16.75	2.67838e+44	16.75	2.67838e+44	16.75	2.67838e+44	16.75	0.000342533	--	--	16.75	2.67838e+44	--	--	16.75	2.67838e+44		6.7	0.000257853	6.7	0.000199972	6.7	0.00019014	6.7	2.67838e+44	6.7
16.875	2.67838e+44	16.875	2.67838e+44	--	--	16.875	0.000660997	16.875	2.67838e+44	16.875	2.67838e+44	16.875	2.67838e+44	16.875	2.67838e+44	16.875	0.000320704	16.875	2.67838e+44	16.875	0.000423527	16.875	2.67838e+44	16.875	2.67838e+44	16.875	2.67838e+44	16.875	2.67838e+44	16.875	0.000336999	--	--	16.875	2.67838e+44	--	--	16.875	2.67838e+44		6.75	0.00023859	6.75	0.000200619	6.75	0.000195197	6.75	2.67838e+44	6.75
17	2.67838e+44	17	2.67838e+44	--	--	17	2.67838e+44	17	2.67838e+44	17	2.67838e+44	17	2.67838e+44	17	2.67838e+44	17	0.000407099	17	2.67838e+44	17	0.000451438	17	2.67838e+44	--	--	17	2.67838e+44	17	2.67838e+44	17	0.000391324	--	--	17	2.67838e+44	--	--	17	2.67838e+44		6.8	0.000235944	6.8	0.000210656	6.8	0.000189133	6.8	2.67838e+44	6.8
17.125	2.67838e+44	17.125	2.67838e+44	--	--	17.125	2.67838e+44	17.125	2.67838e+44	17.125	2.67838e+44	17.125	2.67838e+44	17.125	2.67838e+44	17.125	2.67838e+44	17.125	2.67838e+44	17.125	2.67838e+44	17.125	2.67838e+44	--	--	17.125	2.67838e+44	17.125	2.67838e+44	17.125	0.000369826	--	--	17.125	2.67838e+44	--	--	17.125	2.67838e+44		6.85	0.000243701	6.85	0.000201323	6.85	0.000184251	6.85	2.67838e+44	6.85
17.25	2.67838e+44	17.25	2.67838e+44	--	--	17.25	2.67838e+44	17.25	2.67838e+44	17.25	2.67838e+44	17.25	2.67838e+44	17.25	2.67838e+44	17.25	2.67838e+44	17.25	2.67838e+44	17.25	2.67838e+44	17.25	2.67838e+44	--	--	17.25	2.67838e+44	17.25	2.67838e+44	17.25	0.000368567	--	--	17.25	2.67838e+44	--	--	17.25	2.67838e+44		6.9	0.000430448	6.9	0.000213702	6.9	0.000197686	6.9	2.67838e+44	6.9
17.375	2.67838e+44	--	--	--	--	17.375	2.67838e+44	17.375	2.67838e+44	--	--	17.375	2.67838e+44	17.375	2.67838e+44	17.375	2.67838e+44	17.375	2.67838e+44	17.375	2.67838e+44	17.375	2.67838e+44	--	--	17.375	2.67838e+44	17.375	2.67838e+44	17.375	0.000387921	--	--	17.375	2.67838e+44	--	--	17.375	2.67838e+44		6.95	0.000382137	6.95	0.000206146	6.95	0.000191468	6.95	2.67838e+44	6.95
17.5	2.67838e+44	--	--	--	--	17.5	2.67838e+44	17.5	2.67838e+44	--	--	17.5	2.67838e+44	--	--	17.5	2.67838e+44	17.5	2.67838e+44	17.5	2.67838e+44	17.5	2.67838e+44	--	--	17.5	2.67838e+44	17.5	2.67838e+44	17.5	2.67838e+44	--	--	17.5	2.67838e+44	--	--	17.5	2.67838e+44		7	0.00122	7	0.000215405	7	0.000196273	7	2.67838e+44	7
17.625	2.67838e+44	--	--	--	--	17.625	2.67838e+44	17.625	2.67838e+44	--	--	17.625	2.67838e+44	--	--	17.625	2.67838e+44	17.625	2.67838e+44	17.625	2.67838e+44	17.625	2.67838e+44	--	--	17.625	2.67838e+44	17.625	2.67838e+44	17.625	2.67838e+44	--	--	17.625	2.67838e+44	--	--	--	--		7.05	2.67838e+44	7.05	0.000211989	7.05	0.000211296	7.05	2.67838e+44	7.05
17.75	2.67838e+44	--	--	--	--	17.75	2.67838e+44	17.75	2.67838e+44	--	--	17.75	2.67838e+44	--	--	17.75	2.67838e+44	--	--	17.75	2.67838e+44	17.75	2.67838e+44	--	--	17.75	2.67838e+44	17.75	2.67838e+44	17.75	2.67838e+44	--	--	17.75	2.67838e+44	--	--	--	--		7.1	2.67838e+44	7.1	0.000219114	7.1	0.000200452	7.1	2.67838e+44	7.1
--	--	--	--	--	--	17.875	2.67838e+44	17.875	2.67838e+44	--	--	17.875	2.67838e+44	--	--	17.875	2.67838e+44	--	--	17.875	2.67838e+44	17.875	2.67838e+44	--	--	17.875	2.67838e+44	17.875	2.67838e+44	17.875	2.67838e+44	--	--	--	--	--	--	--	--		7.15	2.67838e+44	7.15	0.000215919	7.15	0.000200695	7.15	2.67838e+44	7.15
--	--	--	--	--	--	18	2.67838e+44	18	2.67838e+44	--	--	18	2.67838e+44	--	--	18	2.67838e+44	--	--	18	2.67838e+44	18	2.67838e+44	--	--	18	2.67838e+44	18	2.67838e+44	18	2.67838e+44	--	--	--	--	--	--	--	--		7.2	2.67838e+44	7.2	0.000218577	7.2	0.000207687	7.2	2.67838e+44	7.2
--	--	--	--	--	--	18.125	2.67838e+44	18.125	2.67838e+44	--	--	18.125	2.67838e+44	--	--	18.125	2.67838e+44	--	--	18.125	2.67838e+44	18.125	2.67838e+44	--	--	18.125	2.67838e+44	--	--	18.125	2.67838e+44	--	--	--	--	--	--	--	--		7.25	2.67838e+44	7.25	0.000225779	7.25	0.000216596	7.25	2.67838e+44	7.25
--	--	--	--	--	--	18.25	2.67838e+44	18.25	2.67838e+44	--	--	18.25	2.67838e+44	--	--	18.25	2.67838e+44	--	--	18.25	2.67838e+44	18.25	2.67838e+44	--	--	18.25	2.67838e+44	--	--	18.25	2.67838e+44	--	--	--	--	--	--	--	--		7.3	2.67838e+44	7.3	0.000231286	7.3	0.000270581	7.3	2.67838e+44	7.3
--	--	--	--	--	--	18.375	2.67838e+44	18.375	2.67838e+44	--	--	18.375	2.67838e+44	--	--	18.375	2.67838e+44	--	--	18.375	2.67838e+44	18.375	2.67838e+44	--	--	18.375	2.67838e+44	--	--	18.375	2.67838e+44	--	--	--	--	--	--	--	--		7.35	2.67838e+44	7.35	0.000233818	7.35	0.00020687	--	--	7.35
--	--	--	--	--	--	18.5	2.67838e+44	--	--	--	--	18.5	2.67838e+44	--	--	18.5	2.67838e+44	--	--	18.5	2.67838e+44	18.5	2.67838e+44	--	--	18.5	2.67838e+44	--	--	18.5	2.67838e+44	--	--	--	--	--	--	--	--		7.4	2.67838e+44	7.4	0.000292259	7.4	0.00020594	--	--	7.4
--	--	--	--	--	--	18.625	2.67838e+44	--	--	--	--	18.625	2.67838e+44	--	--	18.625	2.67838e+44	--	--	18.625	2.67838e+44	18.625	2.67838e+44	--	--	18.625	2.67838e+44	--	--	18.625	2.67838e+44	--	--	--	--	--	--	--	--		7.45	2.67838e+44	7.45	0.000232272	7.45	0.000204099	--	--	7.45
--	--	--	--	--	--	18.75	2.67838e+44	--	--	--	--	18.75	2.67838e+44	--	--	18.75	2.67838e+44	--	--	18.75	2.67838e+44	18.75	2.67838e+44	--	--	--	--	--	--	18.75	2.67838e+44	--	--	--	--	--	--	--	--		7.5	2.67838e+44	7.5	0.000240581	7.5	0.000209508	--	--	7.5
--	--	--	--	--	--	--	--	--	--	--	--	18.875	2.67838e+44	--	--	18.875	2.67838e+44	--	--	18.875	2.67838e+44	18.875	2.67838e+44	--	--	--	--	--	--	18.875	2.67838e+44	--	--	--	--	--	--	--	--		--	--	7.55	0.000235282	7.55	0.000206161	--	--	7.55
--	--	--	--	--	--	--	--	--	--	--	--	--	--	--	--	19	2.67838e+44	--	--	19	2.67838e+44	19	2.67838e+44	--	--	--	--	--	--	19	2.67838e+44	--	--	--	--	--	--	--	--		--	--	7.6	0.000239281	7.6	0.00020603	--	--	7.6
--	--	--	--	--	--	--	--	--	--	--	--	--	--	--	--	19.125	2.67838e+44	--	--	19.125	2.67838e+44	19.125	2.67838e+44	--	--	--	--	--	--	--	--	--	--	--	--	--	--	--	--		--	--	7.65	0.000235477	7.65	0.000203572	--	--	7.65
--	--	--	--	--	--	--	--	--	--	--	--	--	--	--	--	--	--	--	--	--	--	19.25	2.67838e+44	--	--	--	--	--	--	--	--	--	--	--	--	--	--	--	--		--	--	7.7	0.000237812	7.7	0.000204721	--	--	7.7
--	--	--	--	--	--	--	--	--	--	--	--	--	--	--	--	--	--	--	--	--	--	19.375	2.67838e+44	--	--	--	--	--	--	--	--	--	--	--	--	--	--	--	--		--	--	7.75	0.000259718	7.75	0.000208607	--	--	7.75
																																									--	--	7.8	0.000245497	7.8	0.000210319	--	--	7.8
																																									--	--	7.85	0.000252262	7.85	0.000215102	--	--	7.85
																																									--	--	7.9	0.000249267	7.9	0.00021616	--	--	7.9
																																									--	--	7.95	0.000244742	7.95	0.000216175	--	--	7.95
																																									--	--	8	0.000615373	8	0.00021493	--	--	8
																																									--	--	8.05	0.000248389	8.05	0.00021456	--	--	8.05
																																									--	--	8.1	0.000279798	8.1	0.000218078	--	--	8.1
																																									--	--	8.15	0.000261662	8.15	0.00023101	--	--	8.15
																																									--	--	8.2	0.000255416	8.2	0.00021925	--	--	8.2
																																									--	--	8.25	0.000267344	8.25	0.000219766	--	--	8.25
																																									--	--	8.3	2.67838e+44	8.3	0.000219684	--	--	8.3
																																									--	--	8.35	2.67838e+44	8.35	0.00022491	--	--	8.35
																																									--	--	8.4	2.67838e+44	8.4	0.000237739	--	--	8.4
																																									--	--	8.45	2.67838e+44	8.45	0.000235495	--	--	8.45
																																									--	--	8.5	2.67838e+44	8.5	0.000234326	--	--	8.5
																																									--	--	8.55	2.67838e+44	8.55	0.00026367	--	--	8.55
																																									--	--	8.6	2.67838e+44	8.6	0.000269911	--	--	8.6
																																									--	--	8.65	2.67838e+44	8.65	2.67838e+44	--	--	8.65
																																									--	--	8.7	2.67838e+44	8.7	2.67838e+44	--	--	8.7
																																									--	--	8.75	2.67838e+44	8.75	2.67838e+44	--	--	8.75
																																									--	--	8.8	2.67838e+44	8.8	2.67838e+44	--	--	8.8
																																									--	--	8.85	2.67838e+44	8.85	2.67838e+44	--	--	--
																																									--	--	8.9	2.67838e+44	8.9	2.67838e+44	--	--	--
																																									--	--	8.95	2.67838e+44	8.95	2.67838e+44	--	--	--
																																									--	--	9	2.67838e+44	9	2.67838e+44	--	--	--
																																									--	--	9.05	2.67838e+44	9.05	2.67838e+44	--	--	--
																																									--	--	9.1	2.67838e+44	9.1	2.67838e+44	--	--	--
																																									--	--	--	--	9.15	2.67838e+44	--	--	--
																																									--	--	--	--	--	--	--	--	--
																																									--	--	--	--	--	--	--	--	--
																																									--	--	--	--	--	--	--	--	--
																																									--	--	--	--	--	--	--	--	--
																																									--	--	--	--	--	--	--	--	--
																																									--	--	--	--	--	--	--	--	--
																																									--	--	--	--	--	--	--	--	--
																																									--	--	--	--	--	--	--	--	--
																																									--	--	--	--	--	--	--	--	--
																																									--	--	--	--	--	--	--	--	--
																																									--	--	--	--	--	--	--	--	--
																																									--	--	--	--	--	--	--	--	--
																																									--	--	--	--	--	--	--	--	--
																																									--	--	--	--	--	--	--	--	--
																																									--	--	--	--	--	--	--	--	--
																																									--	--	--	--	--	--	--	--	--
																																									--	--	--	--	--	--	--	--	--
																																									--	--	--	--	--	--	--	--	--
																																									--	--	--	--	--	--	--	--	--
																																									--	--	--	--	--	--	--	--	--
																																									--	--	--	--	--	--	--	--	--
																																									--	--	--	--	--	--	--	--	--
																																									--	--	--	--	--	--	--	--	--
																																									--	--	--	--	--	--	--	--	--
																																									--	--	--	--	--	--	--	--	--
																																									--	--	--	--	--	--	--	--	--
																																									--	--	--	--	--	--	--	--	--
																																									--	--	--	--	--	--	--	--	--
																																									--	--	--	--	--	--	--	--	--
																																									--	--	--	--	--	--	--	--	--
																																									--	--	--	--	--	--	--	--	--
																																									--	--	--	--	--	--	--	--	--
																																									--	--	--	--	--	--	--	--	--
[truncated: 15 more columns]
