# Supplementary material for: Single-crystalline metal-oxide dielectrics for top-gate 2D transistors
Source: Nature. 2024 Aug 7;632(8026):788–94. doi: 10.1038/s41586-024-07786-2 (PMC11338823; doi:10.1038/s41586-024-07786-2)
Supplement: Supplementary file 4 — Source Data Fig. 2 [file 41586_2024_7786_MOESM4_ESM.xlsx]

## Sheet: Figure 2e
c-Al2O3																																																	a-Al2O3
Electric field(MV/cm)	|Current density|(A/cm2)	Electric field(MV/cm)	|Current density|(A/cm2)	Electric field(MV/cm)	|Current density|(A/cm2)	Electric field(MV/cm)	|Current density|(A/cm2)	Electric field(MV/cm)	|Current density|(A/cm2)	Electric field(MV/cm)	|Current density|(A/cm2)	Electric field(MV/cm)	|Current density|(A/cm2)	Electric field(MV/cm)	|Current density|(A/cm2)	Electric field(MV/cm)	|Current density|(A/cm2)	Electric field(MV/cm)	|Current density|(A/cm2)	Electric field(MV/cm)	|Current density|(A/cm2)	Electric field(MV/cm)	|Current density|(A/cm2)	0.00+I2:R20000566741	|Current density|(A/cm2)	Electric field(MV/cm)	|Current density|(A/cm2)	Electric field(MV/cm)	|Current density|(A/cm2)	Electric field(MV/cm)	|Current density|(A/cm2)	Electric field(MV/cm)	|Current density|(A/cm2)	Electric field(MV/cm)	|Current density|(A/cm2)	Electric field(MV/cm)	|Current density|(A/cm2)	Electric field(MV/cm)	|Current density|(A/cm2)	Electric field(MV/cm)	|Current density|(A/cm2)	Electric field(MV/cm)	|Current density|(A/cm2)	Electric field(MV/cm)	|Current density|(A/cm2)	Electric field(MV/cm)	|Current density|(A/cm2)		Electric field(MV/cm)
-10	3.32739e-06	-10	1.9953e-06	-10	1.54088e-06	-10	2.17194e-06	-10	1.2305e-06	-10	1.71605e-06	-10	1.61061e-06	-10	1.52151e-06	-10	1.95212e-06	-10	1.78283e-06	-10	1.49476e-06	-10	2.18373e-06	-10	1.98327e-06	-10	1.42793e-06	-10	2.04858e-06	-10	1.61946e-06	-10	1.72488e-06	-10	1.22597e-06	-10	1.54669e-06	-10	1.31357e-06	-10	1.12797e-06	-10	3.4606e-06	-10	2.31135e-06	-10	1.52441e-06		-6
-9.75	1.97752e-06	-9.75	8.5187e-07	-9.75	6.92972e-07	-9.75	7.44932e-07	-9.75	7.55324e-07	-9.75	9.09745e-07	-9.75	7.98375e-07	-9.75	8.04314e-07	-9.75	1.1978e-06	-9.75	7.77578e-07	-9.75	7.1521e-07	-9.75	9.3348e-07	-9.75	8.0578e-07	-9.75	8.26566e-07	-9.75	8.62199e-07	-9.75	8.35469e-07	-9.75	8.99316e-07	-9.75	6.02349e-07	-9.75	6.08287e-07	-9.75	8.14674e-07	-9.75	8.45854e-07	-9.75	1.3299e-06	-9.75	1.35366e-06	-9.75	8.57728e-07		-5.9
-9.5	1.19641e-06	-9.5	3.72224e-07	-9.5	5.56357e-07	-9.5	5.66741e-07	-9.5	4.7616e-07	-9.5	4.96944e-07	-9.5	5.72672e-07	-9.5	6.00883e-07	-9.5	8.16187e-07	-9.5	5.45939e-07	-9.5	5.53359e-07	-9.5	6.14237e-07	-9.5	4.06356e-07	-9.5	5.37022e-07	-9.5	4.59809e-07	-9.5	6.27593e-07	-9.5	5.78592e-07	-9.5	5.0732e-07	-9.5	4.68713e-07	-9.5	5.41468e-07	-9.5	6.64707e-07	-9.5	8.25067e-07	-9.5	1.20517e-06	-9.5	5.88979e-07		-5.8
-9.25	8.19215e-07	-9.25	3.24705e-07	-9.25	2.81639e-07	-9.25	5.48922e-07	-9.25	2.93515e-07	-9.25	6.00887e-07	-9.25	4.53881e-07	-9.25	2.02933e-07	-9.25	4.52393e-07	-9.25	5.17726e-07	-9.25	2.97963e-07	-9.25	2.45993e-07	-9.25	4.49417e-07	-9.25	4.46446e-07	-9.25	4.65748e-07	-9.25	4.68716e-07	-9.25	4.2714e-07	-9.25	3.58838e-07	-9.25	3.03899e-07	-9.25	5.60771e-07	-9.25	3.42503e-07	-9.25	4.36045e-07	-9.25	8.82971e-07	-9.25	3.5438e-07		-5.7
-9	5.99435e-07	-9	7.52265e-08	-9	3.06768e-08	-9	3.55882e-07	-9	3.46972e-07	-9	3.51424e-07	-9	2.71239e-07	-9	3.36573e-07	-9	4.98424e-07	-9	4.0933e-07	-9	2.74206e-07	-9	1.7769e-07	-9	2.01447e-07	-9	2.51932e-07	-9	2.34113e-07	-9	2.86082e-07	-9	3.66262e-08	-9	2.57869e-07	-9	1.46508e-07	-9	3.64775e-07	-9	2.84595e-07	-9	5.08801e-07	-9	7.06279e-07	-9	2.10354e-07		-5.6
-8.75	5.10334e-07	-8.75	1.09052e-08	-8.75	1.67297e-07	-8.75	3.0688e-07	-8.75	3.7667e-07	-8.75	8.11742e-07	-8.75	3.2321e-07	-8.75	2.51935e-07	-8.75	3.64785e-07	-8.75	4.04875e-07	-8.75	1.79175e-07	-8.75	1.25719e-07	-8.75	2.86083e-07	-8.75	1.94023e-07	-8.75	2.56386e-07	-8.75	6.1869e-08	-8.75	2.78658e-07	-8.75	2.28173e-07	-8.75	2.10355e-07	-8.75	1.24235e-07	-8.75	2.04415e-07	-8.75	1.91052e-07	-8.75	7.28552e-07	-8.75	2.71231e-07		-5.5
-8.5	2.29668e-07	-8.5	8.51569e-08	-8.5	9.45324e-08	-8.5	1.99965e-07	-8.5	1.34628e-07	-8.5	1.85115e-07	-8.5	1.03444e-07	-8.5	1.27204e-07	-8.5	3.36572e-07	-8.5	2.56388e-07	-8.5	1.86599e-07	-8.5	2.04417e-07	-8.5	1.13815e-08	-8.5	2.56386e-07	-8.5	1.43538e-07	-8.5	2.0292e-08	-8.5	1.73228e-08	-8.5	1.6878e-07	-8.5	1.6878e-07	-8.5	1.34629e-07	-8.5	2.31142e-07	-8.5	1.86598e-07	-8.5	5.50375e-07	-8.5	2.11839e-07		-5.4
-8.25	1.89573e-07	-8.25	4.20909e-08	-8.25	2.08411e-07	-8.25	1.76206e-07	-8.25	1.86601e-07	-8.25	4.67246e-07	-8.25	2.47419e-08	-8.25	2.83117e-07	-8.25	2.59358e-07	-8.25	1.7769e-07	-8.25	6.43867e-09	-8.25	2.4745e-08	-8.25	1.15325e-07	-8.25	6.63231e-08	-8.25	1.83629e-07	-8.25	1.7472e-07	-8.25	2.10355e-07	-8.25	4.85055e-08	-8.25	2.0887e-07	-8.25	4.99911e-08	-8.25	1.85113e-07	-8.25	1.2572e-07	-8.25	6.15706e-07	-8.25	1.58386e-07		-5.3
-8	2.83128e-07	-8	5.10157e-10	-8	6.78021e-08	-8	2.37088e-07	-8	9.89886e-08	-8	2.5342e-07	-8	1.22749e-07	-8	5.44413e-08	-8	4.85021e-08	-8	2.65297e-07	-8	7.77145e-08	-8	1.24234e-07	-8	1.83166e-08	-8	9.4069e-09	-8	1.36114e-07	-8	3.81107e-08	-8	1.2275e-07	-8	6.18695e-08	-8	4.25664e-08	-8	1.88089e-08	-8	1.47993e-07	-8	1.15326e-07	-8	5.47405e-07	-8	2.07385e-07		-5.2
-7.75	1.22747e-07	-7.75	1.68457e-08	-7.75	1.10868e-07	-7.75	2.17694e-08	-7.75	5.43536e-09	-7.75	1.91055e-07	-7.75	6.63206e-08	-7.75	9.008e-08	-7.75	6.92912e-08	-7.75	1.89569e-07	-7.75	1.22749e-07	-7.75	1.15325e-07	-7.75	6.18682e-08	-7.75	6.13784e-08	-7.75	3.21708e-08	-7.75	2.1184e-07	-7.75	1.62841e-07	-7.75	1.03446e-07	-7.75	2.56384e-07	-7.75	1.06416e-07	-7.75	2.0887e-07	-7.75	5.09796e-08	-7.75	4.96922e-07	-7.75	1.23724e-08		-5.1
-7.5	4.99788e-08	-7.5	9.10971e-08	-7.5	5.99094e-08	-7.5	2.34118e-07	-7.5	1.18293e-07	-7.5	6.03804e-08	-7.5	8.117e-08	-7.5	2.47424e-08	-7.5	2.10357e-07	-7.5	2.56388e-07	-7.5	2.72279e-08	-7.5	1.42053e-07	-7.5	4.70191e-08	-7.5	4.97473e-10	-7.5	6.48385e-08	-7.5	9.84991e-08	-7.5	4.80122e-08	-7.5	3.66265e-08	-7.5	4.25663e-08	-7.5	9.15675e-08	-7.5	4.20706e-08	-7.5	9.30526e-08	-7.5	3.18745e-07	-7.5	1.26707e-07		-5
-7.25	1.71753e-07	-7.25	4.20911e-08	-7.25	2.62217e-08	-7.25	1.68403e-08	-7.25	1.9848e-07	-7.25	9.40551e-08	-7.25	1.4347e-08	-7.25	2.65299e-07	-7.25	6.03815e-08	-7.25	1.55417e-07	-7.25	6.63223e-08	-7.25	6.88043e-08	-7.25	5.24694e-08	-7.25	4.85043e-08	-7.25	1.58386e-07	-7.25	2.44507e-07	-7.25	1.83145e-08	-7.25	9.75067e-08	-7.25	2.1184e-07	-7.25	1.06416e-07	-7.25	9.75071e-08	-7.25	3.66276e-08	-7.25	3.41017e-07	-7.25	9.30527e-08		-4.9
-7	5.59191e-08	-7	1.28553e-08	-7	5.8892e-08	-7	1.43445e-08	-7	1.50963e-07	-7	3.14301e-07	-7	1.00474e-07	-7	8.4079e-09	-7	1.95509e-07	-7	9.15654e-08	-7	1.1087e-07	-7	1.0493e-07	-7	1.38619e-08	-7	2.17762e-08	-7	1.36113e-07	-7	2.42545e-08	-7	2.92018e-08	-7	8.41401e-09	-7	2.8708e-08	-7	9.7507e-08	-7	6.18702e-08	-7	5.89006e-08	-7	3.33593e-07	-7	9.99789e-08		-4.8
-6.75	7.52249e-08	-6.75	4.95162e-08	-6.75	2.57537e-08	-6.75	1.09383e-07	-6.75	8.71089e-08	-6.75	2.71239e-07	-6.75	1.00474e-07	-6.75	9.70228e-08	-6.75	1.28205e-07	-6.75	3.51379e-08	-6.75	8.21693e-08	-6.75	1.39083e-07	-6.75	5.59286e-08	-6.75	4.40497e-08	-6.75	8.36511e-08	-6.75	3.06863e-08	-6.75	1.50962e-07	-6.75	1.57893e-07	-6.75	1.08892e-08	-6.75	3.46469e-08	-6.75	3.46407e-09	-6.75	1.2275e-07	-6.75	4.07833e-07	-6.75	8.41436e-08		-4.7
-6.5	1.20804e-07	-6.5	1.25252e-07	-6.5	1.12353e-07	-6.5	6.44518e-09	-6.5	1.90581e-07	-6.5	1.91055e-07	-6.5	3.81064e-08	-6.5	9.30498e-08	-6.5	1.12354e-07	-6.5	4.9551e-09	-6.5	5.84111e-08	-6.5	1.76205e-07	-6.5	1.84626e-07	-6.5	7.17727e-08	-6.5	2.72251e-08	-6.5	9.40574e-09	-6.5	1.17802e-07	-6.5	2.02928e-08	-6.5	1.92537e-07	-6.5	4.9453e-10	-6.5	8.7113e-08	-6.5	4.25671e-08	-6.5	1.00477e-07	-6.5	9.89922e-08		-4.6
-6.25	1.73075e-08	-6.25	1.47993e-07	-6.25	3.00481e-07	-6.25	9.88947e-09	-6.25	6.33493e-08	-6.25	7.3745e-08	-6.25	6.63205e-08	-6.25	1.8066e-07	-6.25	1.27204e-07	-6.25	2.11842e-07	-6.25	6.48372e-08	-6.25	9.40796e-09	-6.25	1.43512e-08	-6.25	9.87397e-10	-6.25	5.8899e-08	-6.25	1.58376e-08	-6.25	3.95962e-08	-6.25	2.2769e-08	-6.25	3.81118e-08	-6.25	6.63247e-08	-6.25	1.33144e-07	-6.25	3.3658e-08	-6.25	2.20748e-07	-6.25	1.07901e-07		-4.5
-6	1.23938e-08	-6	6.58511e-08	-6	1.03442e-07	-6	2.77094e-08	-6	4.84996e-08	-6	2.77179e-07	-6	3.06816e-08	-6	6.44144e-09	-6	4.8502e-08	-6	6.18668e-08	-6	6.48373e-08	-6	6.63226e-08	-6	9.55317e-08	-6	1.64326e-07	-6	3.46495e-08	-6	3.81107e-08	-6	1.12355e-07	-6	1.04931e-07	-6	9.89905e-09	-6	1.24235e-07	-6	6.92947e-08	-6	1.08889e-07	-6	2.51929e-07	-6	5.44463e-08		-4.4
-5.75	2.77029e-08	-5.75	9.30468e-08	-5.75	9.76523e-10	-5.75	1.31658e-07	-5.75	1.01959e-07	-5.75	1.43538e-07	-5.75	1.866e-07	-5.75	3.21671e-08	-5.75	7.67158e-08	-5.75	8.51412e-08	-5.75	1.70265e-07	-5.75	4.95324e-09	-5.75	5.39545e-08	-5.75	8.11721e-08	-5.75	2.77162e-08	-5.75	1.37106e-07	-5.75	4.35574e-08	-5.75	7.67183e-08	-5.75	1.53439e-08	-5.75	3.91013e-08	-5.75	1.33144e-07	-5.75	1.06416e-07	-5.75	2.60838e-07	-5.75	3.0191e-08		-4.3
-5.5	1.43079e-07	-5.5	8.51569e-08	-5.5	1.03442e-07	-5.5	1.38703e-08	-5.5	8.85939e-08	-5.5	3.76268e-08	-5.5	5.84154e-08	-5.5	4.505e-08	-5.5	5.74118e-08	-5.5	2.04418e-07	-5.5	1.17808e-07	-5.5	5.69249e-08	-5.5	1.1681e-07	-5.5	1.40568e-07	-5.5	7.96876e-08	-5.5	9.45367e-08	-5.5	2.0887e-07	-5.5	3.36566e-08	-5.5	2.47479e-08	-5.5	1.95507e-07	-5.5	8.41483e-09	-5.5	4.80096e-08	-5.5	2.48959e-07	-5.5	9.15679e-08		-4.2
-5.25	6.45343e-09	-5.25	1.57923e-07	-5.25	2.02815e-08	-5.25	1.53552e-08	-5.25	1.00474e-07	-5.25	3.5136e-08	-5.25	1.33143e-07	-5.25	9.40535e-08	-5.25	1.24234e-07	-5.25	9.75052e-08	-5.25	6.18675e-08	-5.25	7.6717e-08	-5.25	1.40079e-07	-5.25	1.73216e-08	-5.25	8.36511e-08	-5.25	6.33539e-08	-5.25	3.36565e-08	-5.25	6.33544e-08	-5.25	2.42532e-08	-5.25	9.89919e-08	-5.25	8.41433e-08	-5.25	4.5537e-08	-5.25	2.10354e-07	-5.25	5.8901e-08		-4.1
-5	1.5199e-07	-5	3.02106e-08	-5	4.68288e-07	-5	3.81041e-08	-5	7.07742e-08	-5	7.52299e-08	-5	5.54454e-08	-5	1.24234e-07	-5	1.13356e-07	-5	5.59271e-08	-5	1.16323e-07	-5	2.2769e-07	-5	1.7175e-07	-5	8.66217e-08	-5	1.43521e-08	-5	1.88073e-08	-5	4.65274e-08	-5	3.61327e-08	-5	1.08892e-08	-5	7.67188e-08	-5	3.96028e-09	-5	3.3161e-08	-5	8.41544e-09	-5	1.06417e-07		-4
-4.75	2.58914e-07	-4.75	1.07432e-07	-4.75	1.43414e-08	-4.75	6.91934e-09	-4.75	1.36113e-07	-4.75	1.73164e-08	-4.75	8.85948e-08	-4.75	1.08963e-08	-4.75	7.5231e-08	-4.75	1.21264e-07	-4.75	1.98403e-09	-4.75	5.59281e-08	-4.75	3.91056e-08	-4.75	1.27204e-07	-4.75	8.21663e-08	-4.75	2.1777e-08	-4.75	1.2275e-07	-4.75	3.01933e-08	-4.75	6.9293e-09	-4.75	2.72222e-08	-4.75	1.77689e-07	-4.75	2.30648e-07	-4.75	1.97968e-08	-4.75	5.89009e-08		-3.9
-4.5	2.45687e-09	-4.5	8.07018e-08	-4.5	1.23765e-07	-4.5	3.6145e-08	-4.5	9.80398e-10	-4.5	1.98782e-09	-4.5	1.13774e-08	-4.5	5.14712e-08	-4.5	2.9198e-08	-4.5	3.66231e-08	-4.5	6.78072e-08	-4.5	1.53475e-08	-4.5	1.13815e-08	-4.5	2.47233e-09	-4.5	2.87097e-08	-4.5	1.58375e-08	-4.5	7.32553e-08	-4.5	1.15325e-07	-4.5	5.69206e-08	-4.5	1.37599e-07	-4.5	2.77179e-08	-4.5	4.65247e-08	-4.5	4.35548e-08	-4.5	3.31603e-08		-3.8
-4.25	2.32183e-07	-4.25	1.54953e-07	-4.25	1.87966e-08	-4.25	2.77093e-08	-4.25	5.99037e-08	-4.25	2.57471e-08	-4.25	6.18656e-08	-4.25	6.48359e-08	-4.25	1.10386e-07	-4.25	1.7769e-07	-4.25	8.85961e-08	-4.25	1.39083e-07	-4.25	3.21699e-08	-4.25	1.86599e-07	-4.25	5.98926e-08	-4.25	1.28678e-08	-4.25	2.12842e-08	-4.25	1.24235e-07	-4.25	2.27685e-08	-4.25	1.58391e-08	-4.25	2.27673e-08	-4.25	1.38586e-07	-4.25	2.14809e-07	-4.25	6.63253e-08		-3.7
-4	1.5199e-07	-4	8.96117e-08	-4	1.80196e-07	-4	7.81987e-08	-4	7.52291e-08	-4	1.24233e-07	-4	9.41189e-09	-4	1.866e-07	-4	4.80187e-08	-4	9.4096e-09	-4	9.55337e-08	-4	1.08897e-07	-4	1.48988e-07	-4	2.87106e-08	-4	1.50471e-07	-4	8.95895e-08	-4	1.25226e-07	-4	3.95963e-08	-4	1.38591e-08	-4	1.12356e-07	-4	1.86598e-07	-4	1.43041e-07	-4	6.33554e-08	-4	8.21606e-08		-3.6
-3.75	1.6684e-07	-3.75	2.14354e-07	-3.75	1.79177e-07	-3.75	1.10868e-07	-3.75	1.87999e-08	-3.75	1.76206e-07	-3.75	1.24234e-07	-3.75	3.61402e-08	-3.75	9.00803e-08	-3.75	2.47434e-08	-3.75	6.03827e-08	-3.75	6.43802e-09	-3.75	9.89657e-09	-3.75	1.31659e-07	-3.75	9.15667e-08	-3.75	1.68301e-08	-3.75	1.09386e-07	-3.75	4.70207e-08	-3.75	1.67295e-07	-3.75	2.57373e-08	-3.75	7.37493e-08	-3.75	2.17285e-07	-3.75	5.14763e-08	-3.75	1.06417e-07		-3.5
-3.5	1.99833e-09	-3.5	1.68318e-07	-3.5	3.47864e-09	-3.5	1.83254e-08	-3.5	3.51347e-08	-3.5	9.25702e-08	-3.5	3.06818e-08	-3.5	4.85015e-08	-3.5	1.50479e-07	-3.5	7.52312e-08	-3.5	7.92354e-09	-3.5	8.41075e-09	-3.5	1.16321e-07	-3.5	1.23766e-08	-3.5	8.66208e-08	-3.5	1.10378e-07	-3.5	9.89845e-09	-3.5	5.14754e-08	-3.5	3.61321e-08	-3.5	3.21725e-08	-3.5	1.27204e-07	-3.5	4.801e-08	-3.5	1.28689e-07	-3.5	2.72209e-08		-3.4
-3.25	2.54459e-07	-3.25	1.47527e-07	-3.25	3.36468e-08	-3.25	1.62368e-07	-3.25	1.77691e-07	-3.25	1.28688e-07	-3.25	1.38667e-08	-3.25	1.06414e-07	-3.25	5.69283e-08	-3.25	1.98046e-08	-3.25	1.53481e-08	-3.25	1.32655e-07	-3.25	3.3655e-08	-3.25	8.2657e-08	-3.25	2.77163e-08	-3.25	4.94976e-08	-3.25	7.37484e-08	-3.25	8.26578e-08	-3.25	2.3263e-08	-3.25	1.33144e-07	-3.25	1.25223e-07	-3.25	2.57369e-08	-3.25	1.04434e-07	-3.25	1.2275e-07		-3.3
-3	1.28522e-08	-3	8.36714e-08	-3	1.7871e-07	-3	1.09383e-07	-3	7.47532e-08	-3	7.62356e-08	-3	1.36113e-07	-3	1.93544e-07	-3	4.40472e-08	-3	1.61356e-07	-3	2.38569e-07	-3	1.19291e-07	-3	1.38619e-08	-3	6.33534e-08	-3	1.7322e-08	-3	2.47468e-08	-3	1.62349e-07	-3	9.89868e-09	-3	6.48395e-08	-3	2.02938e-08	-3	1.04435e-07	-3	8.66162e-08	-3	3.31606e-08	-3	1.89071e-07		-3.2
-2.75	1.83176e-07	-2.75	1.69803e-07	-2.75	5.08442e-10	-2.75	1.51974e-07	-2.75	1.58387e-07	-2.75	1.39083e-07	-2.75	1.35633e-07	-2.75	1.38664e-08	-2.75	9.8939e-09	-2.75	2.57442e-08	-2.75	5.09861e-08	-2.75	6.58344e-08	-2.75	1.78686e-07	-2.75	2.40053e-07	-2.75	1.78684e-07	-2.75	4.20732e-08	-2.75	9.89832e-09	-2.75	2.16294e-07	-2.75	1.08891e-07	-2.75	1.58386e-07	-2.75	6.93005e-09	-2.75	8.66163e-08	-2.75	1.00477e-07	-2.75	3.46453e-08		-3.1
-2.5	1.23774e-07	-2.5	2.4851e-07	-2.5	9.85193e-08	-2.5	1.09002e-08	-2.5	9.10883e-08	-2.5	5.09914e-08	-2.5	4.9986e-08	-2.5	7.07758e-08	-2.5	5.00766e-10	-2.5	4.85024e-08	-2.5	6.88052e-08	-2.5	4.0591e-08	-2.5	6.63229e-08	-2.5	1.08918e-08	-2.5	4.50437e-08	-2.5	5.0983e-08	-2.5	6.92938e-08	-2.5	4.5536e-08	-2.5	3.46497e-09	-2.5	2.17782e-08	-2.5	7.91924e-08	-2.5	1.34132e-07	-2.5	3.3658e-08	-2.5	1.53421e-08		-3
-2.25	1.14863e-07	-2.25	1.04462e-07	-2.25	4.70121e-08	-2.25	1.83252e-08	-2.25	1.30173e-07	-2.25	8.40694e-09	-2.25	1.88021e-08	-2.25	3.16856e-08	-2.25	5.39584e-08	-2.25	1.43491e-08	-2.25	1.65811e-07	-2.25	1.3711e-07	-2.25	7.32582e-08	-2.25	7.91972e-08	-2.25	2.7225e-08	-2.25	3.81109e-08	-2.25	1.13832e-08	-2.25	2.32625e-08	-2.25	2.27684e-08	-2.25	1.88088e-08	-2.25	9.15676e-08	-2.25	3.06883e-08	-2.25	2.57364e-08	-2.25	5.39485e-08		-2.9
-2	1.10407e-07	-2	1.92079e-07	-2	1.99358e-09	-2	6.13896e-08	-2	8.85939e-08	-2	6.03803e-08	-2	6.92905e-08	-2	2.72306e-08	-2	1.46024e-07	-2	7.07764e-08	-2	5.44056e-09	-2	7.47439e-08	-2	8.5137e-08	-2	6.92929e-08	-2	2.20262e-07	-2	1.10378e-07	-2	6.33541e-08	-2	9.3052e-08	-2	6.03849e-08	-2	7.52339e-08	-2	1.58393e-08	-2	3.12316e-07	-2	7.22646e-08	-2	2.5736e-08		-2.8
-1.75	2.21788e-07	-1.75	1.66833e-07	-1.75	6.88193e-08	-1.75	1.25244e-07	-1.75	1.31658e-07	-1.75	2.87172e-08	-1.75	5.88957e-08	-1.75	1.28207e-07	-1.75	9.99918e-08	-1.75	3.16837e-08	-1.75	5.98955e-08	-1.75	6.92619e-09	-1.75	5.98943e-08	-1.75	5.09843e-08	-1.75	6.43634e-09	-1.75	1.98e-08	-1.75	9.10742e-08	-1.75	7.22637e-08	-1.75	1.43043e-07	-1.75	1.62841e-07	-1.75	8.51317e-08	-1.75	9.99798e-08	-1.75	5.29613e-08	-1.75	4.40524e-08		-2.7
-1.5	1.35654e-07	-1.5	2.2178e-07	-1.5	5.43156e-09	-1.5	5.39645e-08	-1.5	3.36498e-08	-1.5	5.54463e-08	-1.5	4.70161e-08	-1.5	1.75725e-07	-1.5	7.92023e-08	-1.5	1.82145e-07	-1.5	7.32602e-08	-1.5	5.44433e-08	-1.5	3.1681e-08	-1.5	7.52325e-08	-1.5	3.21708e-08	-1.5	9.89795e-09	-1.5	1.13347e-07	-1.5	1.2968e-07	-1.5	3.7617e-08	-1.5	8.85978e-08	-1.5	3.9597e-08	-1.5	3.74681e-07	-1.5	3.81127e-08	-1.5	1.15326e-07		-2.6
-1.25	1.74265e-07	-1.25	1.10402e-07	-1.25	2.20291e-07	-1.25	2.02845e-08	-1.25	7.37441e-08	-1.25	4.25609e-08	-1.25	7.82002e-08	-1.25	1.58328e-08	-1.25	5.54434e-08	-1.25	6.43997e-09	-1.25	4.50462e-08	-1.25	1.3711e-07	-1.25	6.03834e-08	-1.25	1.58365e-08	-1.25	2.47267e-09	-1.25	1.28197e-07	-1.25	5.14751e-08	-1.25	2.12838e-08	-1.25	4.20716e-08	-1.25	2.12828e-08	-1.25	5.44528e-09	-1.25	1.81648e-07	-1.25	8.11738e-08	-1.25	1.23723e-08		-2.5
-1	1.6981e-07	-1	2.93061e-07	-1	1.43417e-08	-1	1.43445e-08	-1	1.38693e-08	-1	1.00474e-07	-1	1.04929e-07	-1	2.17723e-08	-1	4.05938e-08	-1	3.76235e-08	-1	4.05917e-08	-1	1.23746e-07	-1	3.16808e-08	-1	5.09841e-08	-1	1.31167e-07	-1	3.76185e-08	-1	8.8104e-08	-1	6.18695e-08	-1	4.8011e-08	-1	3.16768e-08	-1	1.668e-07	-1	3.42014e-07	-1	5.2464e-08	-1	5.44465e-08		-2.4
-0.75	2.60399e-07	-0.75	3.01972e-07	-0.75	1.08914e-07	-0.75	1.32669e-07	-0.75	1.39083e-07	-0.75	3.3172e-08	-0.75	8.95991e-08	-0.75	5.24748e-08	-0.75	1.14841e-07	-0.75	7.07764e-08	-0.75	2.72276e-08	-0.75	4.85036e-08	-0.75	7.07777e-08	-0.75	6.43481e-08	-0.75	2.77162e-08	-0.75	4.80125e-08	-0.75	3.81111e-08	-0.75	1.39083e-07	-0.75	5.09809e-08	-0.75	4.65256e-08	-0.75	5.39495e-08	-0.75	1.40072e-07	-0.75	6.43325e-09	-0.75	3.46317e-09		-2.3
-0.5	1.28523e-08	-0.5	1.25252e-07	-0.5	6.5849e-08	-0.5	1.92068e-07	-0.5	1.83241e-08	-0.5	2.46708e-09	-0.5	1.53517e-08	-0.5	2.42607e-08	-0.5	9.41033e-09	-0.5	8.41408e-08	-0.5	9.75055e-08	-0.5	8.06839e-08	-0.5	1.1632e-07	-0.5	7.37476e-08	-0.5	1.92049e-07	-0.5	1.87592e-07	-0.5	3.81113e-08	-0.5	1.30174e-07	-0.5	5.4445e-09	-0.5	1.55417e-07	-0.5	9.40364e-09	-0.5	3.09345e-07	-0.5	2.32642e-08	-0.5	2.8706e-08		-2.2
-0.25	3.77719e-07	-0.25	1.99504e-07	-0.25	1.9653e-07	-0.25	7.47543e-08	-0.25	7.92082e-08	-0.25	2.12923e-08	-0.25	1.50962e-07	-0.25	3.76253e-08	-0.25	3.16792e-07	-0.25	6.78065e-08	-0.25	9.70184e-08	-0.25	1.17807e-07	-0.25	1.88059e-08	-0.25	4.50445e-08	-0.25	1.63835e-07	-0.25	5.39524e-08	-0.25	1.34136e-07	-0.25	1.98477e-07	-0.25	1.96992e-07	-0.25	6.87988e-08	-0.25	6.43436e-08	-0.25	4.05854e-08	-0.25	1.40071e-07	-0.25	6.63252e-08		-2.1
0	5.99155e-08	0	2.4257e-07	0	3.51319e-08	0	1.13364e-07	0	1.98961e-09	0	4.50515e-08	0	3.16861e-08	0	1.07418e-07	0	8.9597e-08	0	1.88038e-08	0	1.5493e-07	0	8.95931e-08	0	1.65322e-07	0	4.94991e-08	0	1.53456e-08	0	3.91033e-08	0	1.28196e-07	0	1.1681e-07	0	7.77088e-08	0	5.84048e-08	0	5.44519e-09	0	2.1877e-07	0	1.29677e-07	0	1.32646e-07		-2
0.25	1.6684e-07	0.25	1.04462e-07	0.25	1.38736e-08	0.25	2.45527e-07	0.25	1.24233e-07	0.25	7.47507e-08	0.25	6.44213e-09	0.25	1.98654e-09	0.25	1.48994e-07	0.25	8.8111e-08	0.25	3.01973e-08	0.25	4.50457e-08	0.25	6.73185e-08	0.25	1.05925e-07	0.25	1.34137e-07	0.25	8.95894e-08	0.25	8.41426e-08	0.25	4.70207e-08	0.25	5.39506e-08	0.25	4.85061e-08	0.25	2.77181e-08	0.25	2.98952e-07	0.25	1.18295e-07	0.25	5.44464e-08		-1.9
0.5	2.51489e-07	0.5	2.4554e-07	0.5	1.65345e-07	0.5	2.47394e-08	0.5	6.88133e-08	0.5	1.80182e-07	0.5	2.87164e-08	0.5	7.02936e-08	0.5	1.14841e-07	0.5	4.70173e-08	0.5	9.99882e-08	0.5	1.60869e-07	0.5	1.14836e-07	0.5	5.09841e-08	0.5	1.11864e-07	0.5	7.22632e-08	0.5	4.95938e-10	0.5	1.50962e-07	0.5	5.54354e-08	0.5	1.88088e-08	0.5	4.55368e-08	0.5	1.96496e-07	0.5	6.781e-08	0.5	5.39484e-08		-1.8
0.75	1.53475e-07	0.75	2.79695e-07	0.75	3.61489e-08	0.75	6.43595e-08	0.75	5.54482e-08	0.75	9.4125e-09	0.75	5.69304e-08	0.75	6.03811e-08	0.75	5.24734e-08	0.75	1.7319e-08	0.75	3.1682e-08	0.75	4.2076e-08	0.75	9.40469e-08	0.75	1.13817e-08	0.75	7.62265e-08	0.75	9.45367e-08	0.75	1.97986e-07	0.75	2.42534e-08	0.75	1.53437e-07	0.75	4.94445e-10	0.75	1.40072e-07	0.75	4.08832e-07	0.75	5.84034e-08	0.75	1.72738e-07		-1.7
1	3.77719e-07	1	1.47528e-07	1	8.41373e-08	1	1.43445e-08	1	3.95897e-08	1	3.06813e-08	1	4.80206e-08	1	1.63846e-07	1	1.50479e-07	1	1.63842e-07	1	6.43505e-08	1	1.66809e-07	1	1.48988e-07	1	7.47424e-08	1	1.20773e-07	1	1.73225e-08	1	2.12843e-08	1	7.67183e-08	1	9.40423e-09	1	1.01962e-07	1	4.05861e-08	1	1.43041e-07	1	9.91124e-10	1	9.55244e-08		-1.6
1.25	1.99512e-07	1.25	3.62857e-07	1.25	1.50495e-07	1.25	6.28745e-08	1.25	8.21782e-08	1.25	1.44544e-07	1.25	6.7325e-08	1.25	1.37116e-07	1.25	1.10386e-07	1.25	2.72289e-08	1.25	1.69779e-07	1.25	3.16784e-07	1.25	9.40465e-08	1.25	1.38615e-08	1.25	2.66293e-07	1.25	2.66292e-07	1.25	1.35621e-07	1.25	9.89869e-09	1.25	7.62239e-08	1.25	1.97978e-08	1.25	1.48981e-07	1.25	2.42527e-07	1.25	1.11859e-07	1.25	1.59373e-07		-1.5
1.5	1.08923e-07	1.5	3.68798e-07	1.5	5.84239e-08	1.5	3.76298e-08	1.5	4.80236e-08	1.5	3.02019e-08	1.5	1.83151e-07	1.5	4.05949e-08	1.5	1.2672e-07	1.5	5.09879e-08	1.5	1.20777e-07	1.5	5.24701e-08	1.5	6.13789e-08	1.5	1.63837e-07	1.5	1.37107e-07	1.5	7.02861e-08	1.5	6.88007e-08	1.5	1.69772e-07	1.5	1.32649e-07	1.5	6.4344e-08	1.5	2.72217e-08	1.5	1.19283e-07	1.5	1.63829e-07	1.5	1.63828e-07		-1.4
1.75	2.8713e-07	1.75	3.27217e-07	1.75	2.3217e-07	1.75	2.03947e-07	1.75	7.7723e-08	1.75	1.68303e-07	1.75	9.55391e-08	1.75	2.36608e-07	1.75	3.18277e-07	1.75	1.01475e-07	1.75	1.08898e-07	1.75	4.20761e-08	1.75	2.02445e-07	1.75	6.7808e-08	1.75	6.28625e-08	1.75	2.29169e-07	1.75	1.59379e-07	1.75	6.92903e-09	1.75	2.03924e-07	1.75	9.55263e-08	1.75	1.20769e-07	1.75	4.37044e-07	1.75	1.97857e-09	1.75	1.41555e-07		-1.3
2	3.64353e-07	2	1.56438e-07	2	1.35645e-07	2	3.91145e-08	2	1.34152e-07	2	2.06912e-07	2	1.59392e-07	2	5.24745e-08	2	2.4106e-07	2	2.32586e-08	2	1.28654e-08	2	1.96507e-07	2	1.1632e-07	2	1.43048e-07	2	1.57896e-07	2	6.88011e-08	2	3.46482e-08	2	1.3562e-07	2	1.74226e-07	2	2.08377e-07	2	3.36578e-08	2	2.33618e-07	2	1.69768e-07	2	8.41577e-09		-1.2
2.25	3.37622e-07	2.25	2.00989e-07	2.25	1.86135e-07	2.25	1.95038e-07	2.25	9.89027e-09	2.25	2.8717e-08	2.25	1.19298e-07	2.25	2.81156e-07	2.25	1.05931e-07	2.25	1.9948e-07	2.25	2.02447e-07	2.25	2.05416e-07	2.25	1.1929e-07	2.25	8.71118e-08	2.25	1.59381e-07	2.25	7.17709e-08	2.25	1.80167e-07	2.25	5.39512e-08	2.25	2.06893e-07	2.25	3.61316e-08	2.25	5.54343e-08	2.25	4.17741e-07	2.25	1.28192e-07	2.25	2.36586e-07		-1.1
2.5	3.16831e-07	2.5	1.38617e-07	2.5	2.55931e-07	2.5	1.41579e-07	2.5	9.99979e-08	2.5	1.87607e-07	2.5	1.69786e-07	2.5	2.72308e-08	2.5	1.86118e-07	2.5	1.0296e-07	2.5	4.35615e-08	2.5	5.69252e-08	2.5	2.03929e-07	2.5	1.96504e-07	2.5	2.60353e-07	2.5	2.1432e-07	2.5	1.90561e-07	2.5	4.94967e-08	2.5	6.13749e-08	2.5	1.93528e-07	2.5	2.0294e-08	2.5	1.44526e-07	2.5	4.93672e-10	2.5	2.0095e-07		-1
2.75	4.44547e-07	2.75	2.23264e-07	2.75	2.15835e-07	2.75	1.22274e-07	2.75	2.33645e-07	2.75	7.67149e-08	2.75	2.44034e-07	2.75	8.36588e-08	2.75	2.14331e-07	2.75	1.19294e-07	2.75	2.02447e-07	2.75	1.65323e-07	2.75	1.78686e-07	2.75	1.26714e-07	2.75	2.54414e-07	2.75	2.15805e-07	2.75	2.55896e-07	2.75	1.53443e-08	2.75	1.08893e-08	2.75	1.37103e-07	2.75	2.02437e-07	2.75	3.1974e-07	2.75	1.10374e-07	2.75	4.35544e-08		-0.9
3	3.94055e-07	3	4.40078e-07	3	2.21776e-07	3	1.72763e-07	3	8.8118e-08	3	1.74243e-07	3	1.73171e-08	3	2.66307e-07	3	2.57395e-07	3	1.97996e-07	3	2.33631e-07	3	2.29175e-07	3	1.99474e-07	3	1.80171e-07	3	1.97988e-07	3	1.63834e-07	3	1.78682e-07	3	8.81036e-08	3	9.25574e-08	3	2.12831e-07	3	2.87075e-07	3	1.59375e-07	3	3.21224e-07	3	2.57374e-07		-0.8
3.25	2.61884e-07	3.25	3.52462e-07	3.25	3.46517e-07	3.25	2.55922e-07	3.25	1.50487e-07	3.25	2.98979e-07	3.25	2.11365e-07	3.25	2.26213e-07	3.25	2.69274e-07	3.25	3.34609e-07	3.25	6.88051e-08	3.25	7.91987e-08	3.25	1.77201e-07	3.25	7.32574e-08	3.25	2.03927e-07	3.25	1.38591e-07	3.25	1.97993e-08	3.25	2.24713e-07	3.25	3.44987e-07	3.25	2.87075e-07	3.25	1.38587e-07	3.25	3.2568e-07	3.25	3.138e-07	3.25	3.65769e-07		-0.7
3.5	5.26225e-07	3.5	2.79695e-07	3.5	4.04432e-07	3.5	1.95038e-07	3.5	2.30675e-07	3.5	1.99487e-07	3.5	1.59392e-07	3.5	1.34147e-07	3.5	2.60364e-07	3.5	2.49969e-07	3.5	2.35116e-07	3.5	9.85022e-08	3.5	3.18268e-07	3.5	1.9502e-07	3.5	2.55899e-07	3.5	2.36594e-07	3.5	7.92025e-09	3.5	1.72742e-07	3.5	1.8165e-07	3.5	1.04436e-07	3.5	1.96497e-07	3.5	4.66741e-07	3.5	2.76679e-07	3.5	2.81131e-07		-0.6
3.75	3.18317e-07	3.75	4.6087e-07	3.75	3.28697e-07	3.75	6.88145e-08	3.75	4.04417e-07	3.75	2.41066e-07	3.75	3.15312e-07	3.75	3.27189e-07	3.75	5.67745e-07	3.75	3.10851e-07	3.75	1.37112e-07	3.75	3.52422e-07	3.75	2.58871e-07	3.75	3.12327e-07	3.75	2.95991e-07	3.75	1.22257e-07	3.75	2.79654e-07	3.75	9.40431e-08	3.75	2.67773e-07	3.75	1.84619e-07	3.75	2.12831e-07	3.75	3.40528e-07	3.75	1.93526e-07	3.75	2.78162e-07		-0.5
4	3.70293e-07	4	2.6633e-07	4	1.6386e-07	4	4.3115e-07	4	1.13363e-07	4	1.66818e-07	4	3.00462e-07	4	2.15818e-07	4	3.99948e-07	4	2.61848e-07	4	1.51961e-07	4	1.80172e-07	4	2.58871e-07	4	4.94989e-08	4	3.44992e-07	4	3.06384e-07	4	3.13807e-07	4	4.20724e-08	4	2.38075e-07	4	1.77194e-07	4	1.10375e-07	4	3.49437e-07	4	2.12829e-07	4	4.84556e-07		-0.4
4.25	3.39107e-07	4.25	4.10377e-07	4.25	3.80672e-07	4.25	1.65338e-07	4.25	3.18289e-07	4.25	3.25708e-07	4.25	2.26215e-07	4.25	2.70761e-07	4.25	5.27652e-07	4.25	2.57393e-07	4.25	3.46485e-07	4.25	2.58874e-07	4.25	3.4648e-07	4.25	3.21236e-07	4.25	3.6875e-07	4.25	1.05924e-07	4.25	2.24713e-07	4.25	3.01931e-08	4.25	2.12833e-07	4.25	2.35105e-07	4.25	1.65315e-07	4.25	4.56348e-07	4.25	2.88557e-07	4.25	2.79647e-07		-0.3
4.5	4.81673e-07	4.5	4.04437e-07	4.5	3.06421e-07	4.5	3.9551e-07	4.5	2.51465e-07	4.5	3.39073e-07	4.5	2.84127e-07	4.5	2.72246e-07	4.5	3.91038e-07	4.5	1.65327e-07	4.5	2.72239e-07	4.5	2.3363e-07	4.5	3.28662e-07	4.5	2.38082e-07	4.5	3.09355e-07	4.5	2.76686e-07	4.5	1.54924e-07	4.5	3.40534e-07	4.5	1.8165e-07	4.5	2.93014e-07	4.5	1.14829e-07	4.5	5.57319e-07	4.5	3.42012e-07	4.5	4.59315e-07		-0.2
4.75	4.69792e-07	4.75	4.60869e-07	4.75	3.70277e-07	4.75	9.70289e-08	4.75	3.15319e-07	4.75	3.46498e-07	4.75	3.36101e-07	4.75	3.77677e-07	4.75	5.21713e-07	4.75	2.55908e-07	4.75	3.77668e-07	4.75	2.63328e-07	4.75	2.98964e-07	4.75	3.3163e-07	4.75	4.20722e-07	4.75	3.15293e-07	4.75	2.30653e-07	4.75	1.07407e-07	4.75	2.61834e-07	4.75	2.29165e-07	4.75	1.65315e-07	4.75	4.25165e-07	4.75	4.40013e-07	4.75	2.82617e-07		-0.1
5	4.69793e-07	5	4.97994e-07	5	6.24215e-07	5	1.74248e-07	5	3.91053e-07	5	3.00464e-07	5	4.02924e-07	5	4.1777e-07	5	5.8705e-07	5	2.0542e-07	5	2.72239e-07	5	3.1233e-07	5	3.80633e-07	5	3.49449e-07	5	4.38541e-07	5	2.9005e-07	5	2.6035e-07	5	3.06381e-07	5	1.48983e-07	5	3.4053e-07	5	2.61831e-07	5	4.29621e-07	5	4.86043e-07	5	2.4698e-07		0
5.25	5.44046e-07	5.25	5.36605e-07	5.25	5.90059e-07	5.25	2.93046e-07	5.25	4.17781e-07	5.25	3.95501e-07	5.25	4.93505e-07	5.25	3.42039e-07	5.25	6.99905e-07	5.25	2.87092e-07	5.25	2.67784e-07	5.25	4.7567e-07	5.25	1.54928e-07	5.25	1.71261e-07	5.25	5.15755e-07	5.25	3.62809e-07	5.25	3.82111e-07	5.25	1.23741e-07	5.25	3.6429e-07	5.25	4.80108e-07	5.25	1.34629e-07	5.25	6.18198e-07	5.25	4.71195e-07	5.25	3.55375e-07		0.1
5.5	3.89599e-07	5.5	6.04917e-07	5.5	2.91571e-07	5.5	2.29192e-07	5.5	2.4404e-07	5.5	6.44973e-07	5.5	4.01439e-07	5.5	4.63804e-07	5.5	6.41993e-07	5.5	4.93497e-07	5.5	4.3261e-07	5.5	3.27179e-07	5.5	2.61841e-07	5.5	2.29172e-07	5.5	4.48935e-07	5.5	5.18722e-07	5.5	2.45502e-07	5.5	3.06381e-07	5.5	2.06893e-07	5.5	4.19228e-07	5.5	5.70683e-07	5.5	5.4544e-07	5.5	3.67255e-07	5.5	3.21223e-07		0.2
5.75	5.75232e-07	5.75	6.80654e-07	5.75	6.65795e-07	5.75	3.70266e-07	5.75	4.41541e-07	5.75	5.94486e-07	5.75	5.0984e-07	5.75	7.13274e-07	5.75	8.64732e-07	5.75	4.26675e-07	5.75	3.64303e-07	5.75	4.86064e-07	5.75	4.78636e-07	5.75	4.35573e-07	5.75	4.04387e-07	5.75	5.70693e-07	5.75	3.76171e-07	5.75	3.46473e-07	5.75	4.26655e-07	5.75	4.86048e-07	5.75	9.89416e-07	5.75	6.86502e-07	5.75	6.62743e-07	5.75	4.80103e-07		0.3
6	6.94037e-07	6	6.85108e-07	6	6.68765e-07	6	4.84609e-07	6	4.25207e-07	6	7.45951e-07	6	6.6873e-07	6	6.61303e-07	6	9.65707e-07	6	3.2867e-07	6	5.90011e-07	6	6.53859e-07	6	3.30148e-07	6	2.33627e-07	6	5.15755e-07	6	4.2369e-07	6	3.22716e-07	6	3.86564e-07	6	4.54867e-07	6	5.98898e-07	6	3.49438e-07	6	8.08261e-07	6	5.3356e-07	6	4.38528e-07		0.4
6.25	5.6335e-07	6.25	7.51933e-07	6.25	6.80643e-07	6.25	2.48497e-07	6.25	6.53892e-07	6.25	8.30593e-07	6.25	6.5982e-07	6.25	5.98934e-07	6.25	1.18102e-06	6.25	6.2417e-07	6.25	4.71217e-07	6.25	5.82584e-07	6.25	5.1576e-07	6.25	5.60305e-07	6.25	5.72181e-07	6.25	5.92968e-07	6.25	4.71205e-07	6.25	2.69259e-07	6.25	4.17745e-07	6.25	4.45957e-07	6.25	4.66743e-07	6.25	7.94897e-07	6.25	7.08773e-07	6.25	5.57316e-07		0.5
6.5	6.85126e-07	6.5	8.23215e-07	6.5	6.21244e-07	6.5	5.94498e-07	6.5	7.53385e-07	6.5	1.14392e-06	6.5	8.43954e-07	6.5	6.21208e-07	6.5	1.06965e-06	6.5	6.03382e-07	6.5	5.60312e-07	6.5	6.99892e-07	6.5	6.24158e-07	6.5	5.46941e-07	6.5	6.65729e-07	6.5	5.35057e-07	6.5	4.19235e-07	6.5	3.96958e-07	6.5	4.38534e-07	6.5	7.34021e-07	6.5	4.81593e-07	6.5	9.25566e-07	6.5	8.17169e-07	6.5	7.80046e-07		0.6
6.75	9.98474e-07	6.75	6.89563e-07	6.75	7.93505e-07	6.75	3.59871e-07	6.75	7.37051e-07	6.75	1.38894e-06	6.75	8.64742e-07	6.75	9.19681e-07	6.75	1.25824e-06	6.75	7.28115e-07	6.75	6.12284e-07	6.75	5.61795e-07	6.75	4.57848e-07	6.75	7.71161e-07	6.75	5.73666e-07	6.75	7.20669e-07	6.75	6.46421e-07	6.75	6.22661e-07	6.75	5.27627e-07	6.75	6.7908e-07	6.75	6.1226e-07	6.75	9.2111e-07	6.75	8.4835e-07	6.75	5.95923e-07		0.7
7	7.99475e-07	7	8.87071e-07	7	9.47946e-07	7	5.75193e-07	7	1.04741e-06	7	1.60277e-06	7	1.04739e-06	7	9.13742e-07	7	1.42307e-06	7	8.55819e-07	7	7.63746e-07	7	6.3307e-07	7	7.17708e-07	7	7.44432e-07	7	7.77097e-07	7	7.75608e-07	7	4.34082e-07	7	7.16208e-07	7	5.58809e-07	7	8.57266e-07	7	8.17173e-07	7	1.16166e-06	7	1.17651e-06	7	1.00871e-06		0.8
7.25	1.0059e-06	7.25	8.93012e-07	7.25	1.02962e-06	7.25	6.65777e-07	7.25	1.04741e-06	7.25	1.80324e-06	7.25	1.24934e-06	7.25	1.25231e-06	7.25	1.8047e-06	7.25	8.42455e-07	7.25	7.72656e-07	7.25	8.03835e-07	7.25	6.64249e-07	7.25	7.771e-07	7.25	7.8749e-07	7.25	7.87488e-07	7.25	6.80573e-07	7.25	7.29572e-07	7.25	5.70687e-07	7.25	1.227e-06	7.25	8.86961e-07	7.25	1.16017e-06	7.25	9.04776e-07	7.25	1.00575e-06		0.9
7.5	9.50953e-07	7.5	1.04152e-06	7.5	1.18555e-06	7.5	8.82584e-07	7.5	1.38599e-06	7.5	2.12696e-06	7.5	1.36369e-06	7.5	1.16173e-06	7.5	1.91013e-06	7.5	1.03847e-06	7.5	1.05925e-06	7.5	8.43926e-07	7.5	8.32045e-07	7.5	8.66194e-07	7.5	8.64705e-07	7.5	1.08892e-06	7.5	6.70179e-07	7.5	7.93422e-07	7.5	6.98387e-07	7.5	1.10376e-06	7.5	8.94386e-07	7.5	1.23144e-06	7.5	1.56257e-06	7.5	1.27153e-06		1
7.75	1.18262e-06	7.75	1.13656e-06	7.75	1.54195e-06	7.75	9.46439e-07	7.75	1.56567e-06	7.75	2.51008e-06	7.75	1.55227e-06	7.75	1.36368e-06	7.75	2.23087e-06	7.75	1.12311e-06	7.75	1.15131e-06	7.75	8.91444e-07	7.75	6.88007e-07	7.75	9.03319e-07	7.75	9.24101e-07	7.75	8.49855e-07	7.75	7.60757e-07	7.75	8.5133e-07	7.75	7.60754e-07	7.75	1.52546e-06	7.75	1.0206e-06	7.75	1.36212e-06	7.75	1.52545e-06	7.75	1.37102e-06		1.1
8	1.54795e-06	8	1.20041e-06	8	1.56274e-06	8	1.14988e-06	8	1.69486e-06	8	2.68382e-06	8	1.82996e-06	8	1.68294e-06	8	2.47292e-06	8	1.36961e-06	8	1.11567e-06	8	9.41932e-07	8	1.10972e-06	8	1.17803e-06	8	1.09041e-06	8	1.30571e-06	8	8.57274e-07	8	1.08297e-06	8	7.71146e-07	8	1.64573e-06	8	1.36212e-06	8	1.63385e-06	8	1.7749e-06	8	1.72442e-06		1.2
8.25	1.65933e-06	8.25	1.41129e-06	8.25	1.81222e-06	8.25	1.16473e-06	8.25	2.01561e-06	8.25	3.17831e-06	8.25	2.06013e-06	8.25	1.65027e-06	8.25	2.97483e-06	8.25	1.60571e-06	8.25	1.40375e-06	8.25	1.12606e-06	8.25	1.33988e-06	8.25	1.23445e-06	8.25	1.22108e-06	8.25	1.25077e-06	8.25	9.06276e-07	8.25	1.09337e-06	8.25	1.06812e-06	8.25	1.76601e-06	8.25	1.51357e-06	8.25	2.06148e-06	8.25	2.4431e-06	8.25	1.92339e-06		1.3
8.5	1.52122e-06	8.5	1.47514e-06	8.5	2.09438e-06	8.5	1.57607e-06	8.5	2.32003e-06	8.5	3.96682e-06	8.5	2.33187e-06	8.5	2.09873e-06	8.5	3.28666e-06	8.5	1.60571e-06	8.5	1.56857e-06	8.5	1.40374e-06	8.5	1.48095e-06	8.5	1.30869e-06	8.5	1.51212e-06	8.5	1.50617e-06	8.5	1.08446e-06	8.5	1.3948e-06	8.5	1.26561e-06	8.5	1.94122e-06	8.5	1.73185e-06	8.5	2.3748e-06	8.5	2.50101e-06	8.5	2.19809e-06		1.4
8.75	1.95485e-06	8.75	1.78255e-06	8.75	2.47751e-06	8.75	1.85822e-06	8.75	2.59624e-06	8.75	4.11086e-06	8.75	2.68232e-06	8.75	2.26355e-06	8.75	3.73956e-06	8.75	1.94427e-06	8.75	1.77794e-06	8.75	1.71557e-06	8.75	1.56262e-06	8.75	1.65616e-06	8.75	1.81058e-06	8.75	1.78088e-06	8.75	1.15128e-06	8.75	1.5908e-06	8.75	1.31164e-06	8.75	2.1892e-06	8.75	2.16989e-06	8.75	2.52328e-06	8.75	2.95685e-06	8.75	2.27233e-06		1.5
9	2.07663e-06	9	2.02609e-06	9	2.72105e-06	9	2.04829e-06	9	2.76404e-06	9	4.71821e-06	9	3.16938e-06	9	2.48778e-06	9	4.07961e-06	9	2.34669e-06	9	2.27391e-06	9	1.78833e-06	9	1.7215e-06	9	1.88038e-06	9	1.91007e-06	9	2.08231e-06	9	1.36807e-06	9	1.74672e-06	9	1.41113e-06	9	2.39856e-06	9	2.22334e-06	9	6.34978e-06	9	3.74977e-06	9	2.65543e-06		1.6
9.25	2.21325e-06	9.25	2.43298e-06	9.25	2.90965e-06	9.25	2.48636e-06	9.25	3.13677e-06	9.25	5.3018e-06	9.25	3.89404e-06	9.25	2.84565e-06	9.25	4.75229e-06	9.25	2.50261e-06	9.25	2.39567e-06	9.25	2.23677e-06	9.25	1.9769e-06	9.25	1.96354e-06	9.25	2.28278e-06	9.25	2.41641e-06	9.25	1.43638e-06	9.25	2.17288e-06	9.25	1.75265e-06	9.25	2.79057e-06	9.25	2.66583e-06	9.25	4.07645e-06	9.25	4.91242e-06	9.25	2.795e-06		1.7
9.5	2.8845e-06	9.5	2.74781e-06	9.5	3.41753e-06	9.5	4.05748e-06	9.5	3.4397e-06	9.5	5.96854e-06	9.5	4.64542e-06	9.5	3.45003e-06	9.5	5.28687e-06	9.5	2.89908e-06	9.5	2.89015e-06	9.5	2.34666e-06	9.5	2.36298e-06	9.5	2.34516e-06	9.5	2.76537e-06	9.5	2.62578e-06	9.5	1.72742e-06	9.5	2.61388e-06	9.5	1.91599e-06	9.5	2.99103e-06	9.5	2.89154e-06	9.5	5.65932e-06	9.5	5.07278e-06	9.5	3.40973e-06		1.8
9.75	2.98548e-06	9.75	3.08491e-06	9.75	3.96103e-06	9.75	5.59146e-06	9.75	3.70551e-06	9.75	6.6932e-06	9.75	4.93796e-06	9.75	3.76483e-06	9.75	5.99666e-06	9.75	3.29556e-06	9.75	3.23762e-06	9.75	2.8248e-06	9.75	2.73272e-06	9.75	2.85003e-06	9.75	2.98365e-06	9.75	3.25092e-06	9.75	1.85512e-06	9.75	2.89305e-06	9.75	2.34066e-06	9.75	3.57904e-06	9.75	3.52854e-06	9.75	5.77959e-06	9.75	6.44628e-06	9.75	3.68889e-06		1.9
10	3.30774e-06	10	3.62101e-06	10	4.37684e-06	10	6.7349e-06	10	3.95053e-06	10	7.30055e-06	10	7.37327e-06	10	4.23556e-06	10	6.78517e-06	10	3.6757e-06	10	3.61033e-06	10	3.51973e-06	10	3.26135e-06	10	3.15888e-06	10	3.5984e-06	10	3.7632e-06	10	2.29019e-06	10	3.40087e-06	10	2.48321e-06	10	4.0141e-06	10	3.89085e-06	10	8.35881e-06	10	7.8465e-06	10	4.06752e-06		2
--	--	--	--	--	--	--	--	--	--	--	--	--	--	--	--	--	--	--	--	--	--	--	--	--	--	--	--	--	--	--	--	--	--	--	--	--	--	--	--	--	--	--	--	--	--	--	--		2.1
																																																	2.2
																																																	2.3
																																																	2.4
																																																	2.5
																																																	2.6
																																																	2.7
																																																	2.8
																																																	2.9
																																																	3
																																																	3.1
																																																	3.2
																																																	3.3
																																																	3.4
																																																	3.5
																																																	3.6
																																																	3.7
																																																	3.8
																																																	3.9
																																																	4
																																																	4.1
																																																	4.2
																																																	4.3
																																																	4.4
																																																	4.5
																																																	4.6
																																																	4.7
																																																	4.8
																																																	4.9
																																																	5
																																																	5.1
																																																	5.2
																																																	5.3
																																																	5.4
																																																	5.5
																																																	5.6
																																																	5.7
																																																	5.8
																																																	5.9
																																																	6
[truncated: 23 more columns]

## Sheet: Figure 2f
VD=0.1V
VBG=-30 V		VBG=-25 V		VBG=-20 V		VBG=-15 V		VBG=-10 V		VBG=-5V		VBG=0V		VBG=5V		VBG=10V		VBG=15V		VBG=20V		VBG=25V		VBG=30V		VBG=35V
VTG (V)	IDS (A)	VTG (V)	IDS (A)	VTG (V)	IDS (A)	VTG (V)	IDS (A)	VTG (V)	IDS (A)	VTG (V)	IDS (A)	VTG (V)	IDS (A)	VTG (V)	IDS (A)	VTG (V)	IDS (A)	VTG (V)	IDS (A)	VTG (V)	IDS (A)	VTG (V)	IDS (A)	VTG (V)	IDS (A)	VTG (V)	IDS (A)		Dirac ponit of VTG(V)	VBG(V)
-0.5	7.39325e-05	-0.5	6.85058e-05	-0.5	6.33223e-05	-0.5	6.01276e-05	-0.5	5.63666e-05	-0.5	5.28142e-05	-0.5	4.89624e-05	-0.5	4.61772e-05	-0.5	4.45598e-05	-0.5	4.25332e-05	-0.5	4.07451e-05	-0.5	3.8489e-05	-0.5	3.79081e-05	-0.5	3.69596e-05		0.4875	-30
-0.4875	7.94208e-05	-0.4875	6.94419e-05	-0.4875	6.47155e-05	-0.4875	6.11144e-05	-0.4875	5.7414e-05	-0.4875	5.38841e-05	-0.4875	5.03397e-05	-0.4875	4.75443e-05	-0.4875	4.54244e-05	-0.4875	4.33261e-05	-0.4875	4.15304e-05	-0.4875	3.96302e-05	-0.4875	3.86589e-05	-0.4875	3.76602e-05		0.4625	-25
-0.475	8.00236e-05	-0.475	6.97214e-05	-0.475	6.51933e-05	-0.475	6.1384e-05	-0.475	5.76754e-05	-0.475	5.40909e-05	-0.475	5.0687e-05	-0.475	4.7899e-05	-0.475	4.56018e-05	-0.475	4.35454e-05	-0.475	4.16473e-05	-0.475	3.98081e-05	-0.475	3.87399e-05	-0.475	3.77092e-05		0.425	-20
-0.4625	7.93469e-05	-0.4625	6.98411e-05	-0.4625	6.53791e-05	-0.4625	6.14654e-05	-0.4625	5.78495e-05	-0.4625	5.41888e-05	-0.4625	5.08598e-05	-0.4625	4.8067e-05	-0.4625	4.56834e-05	-0.4625	4.36142e-05	-0.4625	4.16883e-05	-0.4625	3.98444e-05	-0.4625	3.87805e-05	-0.4625	3.77574e-05		0.4	-15
-0.45	7.87568e-05	-0.45	6.98238e-05	-0.45	6.54025e-05	-0.45	6.1477e-05	-0.45	5.78344e-05	-0.45	5.42468e-05	-0.45	5.08785e-05	-0.45	4.8074e-05	-0.45	4.56888e-05	-0.45	4.35841e-05	-0.45	4.16713e-05	-0.45	3.98652e-05	-0.45	3.87416e-05	-0.45	3.76874e-05		0.375	-10
-0.4375	7.82693e-05	-0.4375	6.97522e-05	-0.4375	6.53775e-05	-0.4375	6.14354e-05	-0.4375	5.77802e-05	-0.4375	5.41601e-05	-0.4375	5.08745e-05	-0.4375	4.80586e-05	-0.4375	4.56245e-05	-0.4375	4.35511e-05	-0.4375	4.16237e-05	-0.4375	3.98662e-05	-0.4375	3.86858e-05	-0.4375	3.75993e-05		0.3375	-5
-0.425	7.77496e-05	-0.425	6.95928e-05	-0.425	6.52427e-05	-0.425	6.12823e-05	-0.425	5.76348e-05	-0.425	5.40777e-05	-0.425	5.08293e-05	-0.425	4.7937e-05	-0.425	4.55463e-05	-0.425	4.34375e-05	-0.425	4.15099e-05	-0.425	3.97844e-05	-0.425	3.85903e-05	-0.425	3.75099e-05		0.3125	0
-0.4125	7.72694e-05	-0.4125	6.93916e-05	-0.4125	6.51329e-05	-0.4125	6.11579e-05	-0.4125	5.74675e-05	-0.4125	5.38572e-05	-0.4125	5.06946e-05	-0.4125	4.78167e-05	-0.4125	4.54483e-05	-0.4125	4.33373e-05	-0.4125	4.14312e-05	-0.4125	3.96657e-05	-0.4125	3.84918e-05	-0.4125	3.73682e-05		0.2875	5
-0.4	7.67829e-05	-0.4	6.91832e-05	-0.4	6.49009e-05	-0.4	6.09403e-05	-0.4	5.72829e-05	-0.4	5.37231e-05	-0.4	5.0566e-05	-0.4	4.76881e-05	-0.4	4.52817e-05	-0.4	4.31603e-05	-0.4	4.1299e-05	-0.4	3.95626e-05	-0.4	3.83325e-05	-0.4	3.72369e-05		0.275	10
-0.3875	7.63117e-05	-0.3875	6.89205e-05	-0.3875	6.46787e-05	-0.3875	6.07254e-05	-0.3875	5.70479e-05	-0.3875	5.35098e-05	-0.3875	5.03948e-05	-0.3875	4.75311e-05	-0.3875	4.5076e-05	-0.3875	4.29925e-05	-0.3875	4.11209e-05	-0.3875	3.94145e-05	-0.3875	3.81696e-05	-0.3875	3.71085e-05		0.25	15
-0.375	7.58732e-05	-0.375	6.86154e-05	-0.375	6.44207e-05	-0.375	6.04877e-05	-0.375	5.68405e-05	-0.375	5.32745e-05	-0.375	5.01799e-05	-0.375	4.72642e-05	-0.375	4.49159e-05	-0.375	4.28042e-05	-0.375	4.09294e-05	-0.375	3.92624e-05	-0.375	3.79804e-05	-0.375	3.692e-05		0.225	20
-0.3625	7.54055e-05	-0.3625	6.83398e-05	-0.3625	6.41522e-05	-0.3625	6.02412e-05	-0.3625	5.65333e-05	-0.3625	5.30529e-05	-0.3625	5.00115e-05	-0.3625	4.70981e-05	-0.3625	4.46948e-05	-0.3625	4.25523e-05	-0.3625	4.07359e-05	-0.3625	3.90647e-05	-0.3625	3.78283e-05	-0.3625	3.6728e-05		0.2125	25
-0.35	7.49226e-05	-0.35	6.80546e-05	-0.35	6.3805e-05	-0.35	5.99507e-05	-0.35	5.62633e-05	-0.35	5.27823e-05	-0.35	4.97218e-05	-0.35	4.6867e-05	-0.35	4.4517e-05	-0.35	4.23686e-05	-0.35	4.0553e-05	-0.35	3.8861e-05	-0.35	3.76711e-05	-0.35	3.65709e-05		0.2	30
-0.3375	7.44114e-05	-0.3375	6.77079e-05	-0.3375	6.35207e-05	-0.3375	5.96145e-05	-0.3375	5.59583e-05	-0.3375	5.2528e-05	-0.3375	4.94653e-05	-0.3375	4.66082e-05	-0.3375	4.4222e-05	-0.3375	4.21581e-05	-0.3375	4.03475e-05	-0.3375	3.86366e-05	-0.3375	3.7393e-05	-0.3375	3.63388e-05		0.175	35
-0.325	7.3911e-05	-0.325	6.73172e-05	-0.325	6.31309e-05	-0.325	5.92431e-05	-0.325	5.56098e-05	-0.325	5.22108e-05	-0.325	4.91314e-05	-0.325	4.6326e-05	-0.325	4.39573e-05	-0.325	4.18596e-05	-0.325	4.00296e-05	-0.325	3.84297e-05	-0.325	3.72205e-05	-0.325	3.61349e-05
-0.3125	7.34306e-05	-0.3125	6.69846e-05	-0.3125	6.27781e-05	-0.3125	5.8887e-05	-0.3125	5.529e-05	-0.3125	5.18761e-05	-0.3125	4.88053e-05	-0.3125	4.60427e-05	-0.3125	4.37119e-05	-0.3125	4.16344e-05	-0.3125	3.97971e-05	-0.3125	3.82112e-05	-0.3125	3.69581e-05	-0.3125	3.59215e-05
-0.3	7.29172e-05	-0.3	6.65544e-05	-0.3	6.24067e-05	-0.3	5.85523e-05	-0.3	5.49563e-05	-0.3	5.15331e-05	-0.3	4.84951e-05	-0.3	4.57535e-05	-0.3	4.33854e-05	-0.3	4.13962e-05	-0.3	3.95628e-05	-0.3	3.79133e-05	-0.3	3.67048e-05	-0.3	3.56458e-05
-0.2875	7.24253e-05	-0.2875	6.61419e-05	-0.2875	6.19935e-05	-0.2875	5.81573e-05	-0.2875	5.45369e-05	-0.2875	5.11824e-05	-0.2875	4.82259e-05	-0.2875	4.54168e-05	-0.2875	4.31087e-05	-0.2875	4.1084e-05	-0.2875	3.92494e-05	-0.2875	3.76708e-05	-0.2875	3.64619e-05	-0.2875	3.53945e-05
-0.275	7.18958e-05	-0.275	6.57084e-05	-0.275	6.15656e-05	-0.275	5.77579e-05	-0.275	5.41462e-05	-0.275	5.0799e-05	-0.275	4.78385e-05	-0.275	4.5122e-05	-0.275	4.27754e-05	-0.275	4.07927e-05	-0.275	3.90107e-05	-0.275	3.74372e-05	-0.275	3.62033e-05	-0.275	3.5124e-05
-0.2625	7.14115e-05	-0.2625	6.53042e-05	-0.2625	6.11085e-05	-0.2625	5.73433e-05	-0.2625	5.37589e-05	-0.2625	5.04954e-05	-0.2625	4.74486e-05	-0.2625	4.47485e-05	-0.2625	4.24659e-05	-0.2625	4.0477e-05	-0.2625	3.86917e-05	-0.2625	3.71134e-05	-0.2625	3.59299e-05	-0.2625	3.48906e-05
-0.25	7.08058e-05	-0.25	6.48453e-05	-0.25	6.07165e-05	-0.25	5.68929e-05	-0.25	5.33449e-05	-0.25	5.00765e-05	-0.25	4.70988e-05	-0.25	4.43817e-05	-0.25	4.2103e-05	-0.25	4.0173e-05	-0.25	3.83831e-05	-0.25	3.68341e-05	-0.25	3.56101e-05	-0.25	3.46017e-05
-0.2375	7.03202e-05	-0.2375	6.43543e-05	-0.2375	6.02627e-05	-0.2375	5.64629e-05	-0.2375	5.28894e-05	-0.2375	4.96522e-05	-0.2375	4.66938e-05	-0.2375	4.40139e-05	-0.2375	4.17515e-05	-0.2375	3.98169e-05	-0.2375	3.80269e-05	-0.2375	3.65488e-05	-0.2375	3.53447e-05	-0.2375	3.43347e-05
-0.225	6.97361e-05	-0.225	6.39099e-05	-0.225	5.98372e-05	-0.225	5.60135e-05	-0.225	5.2495e-05	-0.225	4.92351e-05	-0.225	4.63373e-05	-0.225	4.36483e-05	-0.225	4.13867e-05	-0.225	3.94693e-05	-0.225	3.76909e-05	-0.225	3.62254e-05	-0.225	3.5029e-05	-0.225	3.40316e-05
-0.2125	6.91129e-05	-0.2125	6.33844e-05	-0.2125	5.93341e-05	-0.2125	5.55385e-05	-0.2125	5.20328e-05	-0.2125	4.87958e-05	-0.2125	4.59295e-05	-0.2125	4.32444e-05	-0.2125	4.09954e-05	-0.2125	3.91008e-05	-0.2125	3.73514e-05	-0.2125	3.58409e-05	-0.2125	3.47335e-05	-0.2125	3.37165e-05
-0.2	6.86023e-05	-0.2	6.28341e-05	-0.2	5.88184e-05	-0.2	5.50445e-05	-0.2	5.15537e-05	-0.2	4.83642e-05	-0.2	4.54927e-05	-0.2	4.28432e-05	-0.2	4.0628e-05	-0.2	3.87043e-05	-0.2	3.70209e-05	-0.2	3.5539e-05	-0.2	3.44021e-05	-0.2	3.33917e-05
-0.1875	6.80364e-05	-0.1875	6.22832e-05	-0.1875	5.83135e-05	-0.1875	5.45225e-05	-0.1875	5.11179e-05	-0.1875	4.79009e-05	-0.1875	4.50408e-05	-0.1875	4.24275e-05	-0.1875	4.02325e-05	-0.1875	3.83671e-05	-0.1875	3.66305e-05	-0.1875	3.52231e-05	-0.1875	3.40778e-05	-0.1875	3.30778e-05
-0.175	6.74278e-05	-0.175	6.17799e-05	-0.175	5.77546e-05	-0.175	5.40614e-05	-0.175	5.06444e-05	-0.175	4.74482e-05	-0.175	4.45821e-05	-0.175	4.2064e-05	-0.175	3.98384e-05	-0.175	3.79589e-05	-0.175	3.62819e-05	-0.175	3.48557e-05	-0.175	3.37293e-05	-0.175	3.2737e-05
-0.1625	6.6826e-05	-0.1625	6.12008e-05	-0.1625	5.72606e-05	-0.1625	5.35675e-05	-0.1625	5.01324e-05	-0.1625	4.69126e-05	-0.1625	4.41289e-05	-0.1625	4.15919e-05	-0.1625	3.93645e-05	-0.1625	3.7589e-05	-0.1625	3.58932e-05	-0.1625	3.44905e-05	-0.1625	3.3356e-05	-0.1625	3.23909e-05
-0.15	6.61952e-05	-0.15	6.06004e-05	-0.15	5.67148e-05	-0.15	5.30206e-05	-0.15	4.96234e-05	-0.15	4.64702e-05	-0.15	4.37108e-05	-0.15	4.11256e-05	-0.15	3.89497e-05	-0.15	3.71514e-05	-0.15	3.55096e-05	-0.15	3.41359e-05	-0.15	3.30207e-05	-0.15	3.20809e-05
-0.1375	6.55105e-05	-0.1375	6.00577e-05	-0.1375	5.61966e-05	-0.1375	5.25323e-05	-0.1375	4.90732e-05	-0.1375	4.59347e-05	-0.1375	4.31659e-05	-0.1375	4.06841e-05	-0.1375	3.85129e-05	-0.1375	3.67176e-05	-0.1375	3.51278e-05	-0.1375	3.37769e-05	-0.1375	3.26124e-05	-0.1375	3.17087e-05
-0.125	6.48703e-05	-0.125	5.95058e-05	-0.125	5.56122e-05	-0.125	5.19534e-05	-0.125	4.85157e-05	-0.125	4.5439e-05	-0.125	4.26785e-05	-0.125	4.0172e-05	-0.125	3.80749e-05	-0.125	3.62728e-05	-0.125	3.46835e-05	-0.125	3.33541e-05	-0.125	3.2284e-05	-0.125	3.13164e-05
-0.1125	6.42537e-05	-0.1125	5.88867e-05	-0.1125	5.50152e-05	-0.1125	5.13567e-05	-0.1125	4.79658e-05	-0.1125	4.4876e-05	-0.1125	4.21805e-05	-0.1125	3.96877e-05	-0.1125	3.75696e-05	-0.1125	3.58162e-05	-0.1125	3.42753e-05	-0.1125	3.29727e-05	-0.1125	3.18766e-05	-0.1125	3.09497e-05
-0.1	6.35518e-05	-0.1	5.82797e-05	-0.1	5.44138e-05	-0.1	5.08091e-05	-0.1	4.7399e-05	-0.1	4.43655e-05	-0.1	4.16674e-05	-0.1	3.91732e-05	-0.1	3.70632e-05	-0.1	3.5372e-05	-0.1	3.38255e-05	-0.1	3.25431e-05	-0.1	3.14687e-05	-0.1	3.05788e-05
-0.0875	6.28787e-05	-0.0875	5.76591e-05	-0.0875	5.38165e-05	-0.0875	5.01809e-05	-0.0875	4.68285e-05	-0.0875	4.37695e-05	-0.0875	4.10887e-05	-0.0875	3.86707e-05	-0.0875	3.65722e-05	-0.0875	3.48644e-05	-0.0875	3.33697e-05	-0.0875	3.21291e-05	-0.0875	3.10454e-05	-0.0875	3.01393e-05
-0.075	6.21779e-05	-0.075	5.70276e-05	-0.075	5.31884e-05	-0.075	4.95537e-05	-0.075	4.62303e-05	-0.075	4.32184e-05	-0.075	4.05322e-05	-0.075	3.81636e-05	-0.075	3.611e-05	-0.075	3.43805e-05	-0.075	3.2906e-05	-0.075	3.16574e-05	-0.075	3.06176e-05	-0.075	2.97357e-05
-0.0625	6.14736e-05	-0.0625	5.6349e-05	-0.0625	5.2581e-05	-0.0625	4.89196e-05	-0.0625	4.56227e-05	-0.0625	4.26127e-05	-0.0625	3.9949e-05	-0.0625	3.75954e-05	-0.0625	3.55676e-05	-0.0625	3.38877e-05	-0.0625	3.24435e-05	-0.0625	3.12146e-05	-0.0625	3.02123e-05	-0.0625	2.93471e-05
-0.05	6.07608e-05	-0.05	5.56419e-05	-0.05	5.18556e-05	-0.05	4.82758e-05	-0.05	4.49999e-05	-0.05	4.19853e-05	-0.05	3.93504e-05	-0.05	3.70246e-05	-0.05	3.50527e-05	-0.05	3.33983e-05	-0.05	3.19637e-05	-0.05	3.07539e-05	-0.05	2.97706e-05	-0.05	2.89167e-05
-0.0375	6.00729e-05	-0.0375	5.50023e-05	-0.0375	5.11788e-05	-0.0375	4.76108e-05	-0.0375	4.43583e-05	-0.0375	4.13743e-05	-0.0375	3.88074e-05	-0.0375	3.6479e-05	-0.0375	3.45148e-05	-0.0375	3.29127e-05	-0.0375	3.14862e-05	-0.0375	3.02908e-05	-0.0375	2.93541e-05	-0.0375	2.84764e-05
-0.025	5.93312e-05	-0.025	5.43083e-05	-0.025	5.05359e-05	-0.025	4.69587e-05	-0.025	4.37664e-05	-0.025	4.07277e-05	-0.025	3.81747e-05	-0.025	3.59255e-05	-0.025	3.39955e-05	-0.025	3.23848e-05	-0.025	3.09911e-05	-0.025	2.98241e-05	-0.025	2.88921e-05	-0.025	2.8078e-05
-0.0125	5.85976e-05	-0.0125	5.35817e-05	-0.0125	4.98387e-05	-0.0125	4.62686e-05	-0.0125	4.30222e-05	-0.0125	4.00633e-05	-0.0125	3.75408e-05	-0.0125	3.53573e-05	-0.0125	3.34355e-05	-0.0125	3.18479e-05	-0.0125	3.04914e-05	-0.0125	2.93618e-05	-0.0125	2.84206e-05	-0.0125	2.76454e-05
0	5.78258e-05	0	5.28432e-05	0	4.91363e-05	0	4.55698e-05	0	4.23868e-05	0	3.94244e-05	0	3.69117e-05	0	3.47215e-05	0	3.29009e-05	0	3.12769e-05	0	2.99961e-05	0	2.88707e-05	0	2.79938e-05	0	2.72253e-05
0.0125	5.70518e-05	0.0125	5.2126e-05	0.0125	4.83706e-05	0.0125	4.4819e-05	0.0125	4.16757e-05	0.0125	3.87812e-05	0.0125	3.62954e-05	0.0125	3.41215e-05	0.0125	3.23082e-05	0.0125	3.07593e-05	0.0125	2.95041e-05	0.0125	2.84122e-05	0.0125	2.75582e-05	0.0125	2.67901e-05
0.025	5.62214e-05	0.025	5.13472e-05	0.025	4.76649e-05	0.025	4.41098e-05	0.025	4.09745e-05	0.025	3.80927e-05	0.025	3.56204e-05	0.025	3.35072e-05	0.025	3.16702e-05	0.025	3.02121e-05	0.025	2.89822e-05	0.025	2.7934e-05	0.025	2.70923e-05	0.025	2.63563e-05
0.0375	5.54552e-05	0.0375	5.05651e-05	0.0375	4.6855e-05	0.0375	4.33613e-05	0.0375	4.02556e-05	0.0375	3.74249e-05	0.0375	3.49763e-05	0.0375	3.28555e-05	0.0375	3.11125e-05	0.0375	2.96646e-05	0.0375	2.84715e-05	0.0375	2.74589e-05	0.0375	2.66563e-05	0.0375	2.59941e-05
0.05	5.46281e-05	0.05	4.98068e-05	0.05	4.61075e-05	0.05	4.26273e-05	0.05	3.95398e-05	0.05	3.67249e-05	0.05	3.42817e-05	0.05	3.22365e-05	0.05	3.05533e-05	0.05	2.91047e-05	0.05	2.79788e-05	0.05	2.69918e-05	0.05	2.62111e-05	0.05	2.5605e-05
0.0625	5.3804e-05	0.0625	4.90097e-05	0.0625	4.53652e-05	0.0625	4.18802e-05	0.0625	3.88089e-05	0.0625	3.6039e-05	0.0625	3.36153e-05	0.0625	3.1622e-05	0.0625	2.99707e-05	0.0625	2.85769e-05	0.0625	2.74655e-05	0.0625	2.65518e-05	0.0625	2.58228e-05	0.0625	2.52083e-05
0.075	5.29407e-05	0.075	4.81675e-05	0.075	4.44857e-05	0.075	4.11418e-05	0.075	3.80454e-05	0.075	3.52963e-05	0.075	3.28973e-05	0.075	3.09812e-05	0.075	2.93362e-05	0.075	2.80185e-05	0.075	2.69766e-05	0.075	2.6064e-05	0.075	2.53982e-05	0.075	2.48626e-05
0.0875	5.20967e-05	0.0875	4.72962e-05	0.0875	4.37155e-05	0.0875	4.02893e-05	0.0875	3.72796e-05	0.0875	3.4593e-05	0.0875	3.22217e-05	0.0875	3.03497e-05	0.0875	2.87691e-05	0.0875	2.75161e-05	0.0875	2.64899e-05	0.0875	2.56575e-05	0.0875	2.50169e-05	0.0875	2.45182e-05
0.1	5.12712e-05	0.1	4.65095e-05	0.1	4.28765e-05	0.1	3.95145e-05	0.1	3.64922e-05	0.1	3.38487e-05	0.1	3.15868e-05	0.1	2.97066e-05	0.1	2.82037e-05	0.1	2.69767e-05	0.1	2.60263e-05	0.1	2.52429e-05	0.1	2.46551e-05	0.1	2.4191e-05
0.1125	5.0374e-05	0.1125	4.56215e-05	0.1125	4.20517e-05	0.1125	3.86878e-05	0.1125	3.57172e-05	0.1125	3.3083e-05	0.1125	3.08405e-05	0.1125	2.90458e-05	0.1125	2.76179e-05	0.1125	2.64748e-05	0.1125	2.55457e-05	0.1125	2.48413e-05	0.1125	2.43089e-05	0.1125	2.39106e-05
0.125	4.94797e-05	0.125	4.46855e-05	0.125	4.11585e-05	0.125	3.78422e-05	0.125	3.4915e-05	0.125	3.23277e-05	0.125	3.01741e-05	0.125	2.84156e-05	0.125	2.70536e-05	0.125	2.59801e-05	0.125	2.51216e-05	0.125	2.44472e-05	0.125	2.40316e-05	0.125	2.36506e-05
0.1375	4.85786e-05	0.1375	4.38626e-05	0.1375	4.03256e-05	0.1375	3.70768e-05	0.1375	3.41341e-05	0.1375	3.15905e-05	0.1375	2.94733e-05	0.1375	2.77984e-05	0.1375	2.65067e-05	0.1375	2.54912e-05	0.1375	2.47347e-05	0.1375	2.41303e-05	0.1375	2.37509e-05	0.1375	2.34699e-05
0.15	4.76245e-05	0.15	4.29635e-05	0.15	3.94535e-05	0.15	3.61982e-05	0.15	3.33233e-05	0.15	3.08368e-05	0.15	2.8834e-05	0.15	2.7203e-05	0.15	2.59923e-05	0.15	2.50662e-05	0.15	2.4333e-05	0.15	2.38774e-05	0.15	2.35194e-05	0.15	2.3283e-05
0.1625	4.66976e-05	0.1625	4.20477e-05	0.1625	3.85404e-05	0.1625	3.53265e-05	0.1625	3.25061e-05	0.1625	3.01277e-05	0.1625	2.81873e-05	0.1625	2.66241e-05	0.1625	2.55059e-05	0.1625	2.46436e-05	0.1625	2.40194e-05	0.1625	2.35992e-05	0.1625	2.33537e-05	0.1625	2.31852e-05
0.175	4.57763e-05	0.175	4.11587e-05	0.175	3.76521e-05	0.175	3.44816e-05	0.175	3.17535e-05	0.175	2.94249e-05	0.175	2.75521e-05	0.175	2.60538e-05	0.175	2.50189e-05	0.175	2.42677e-05	0.175	2.3724e-05	0.175	2.33996e-05	0.175	2.32216e-05	0.175	2.3148e-05
0.1875	4.48187e-05	0.1875	4.02063e-05	0.1875	3.67447e-05	0.1875	3.35854e-05	0.1875	3.09288e-05	0.1875	2.86956e-05	0.1875	2.69286e-05	0.1875	2.55079e-05	0.1875	2.45704e-05	0.1875	2.39399e-05	0.1875	2.34948e-05	0.1875	2.32219e-05	0.1875	2.31955e-05	0.1875	2.31501e-05
0.2	4.3844e-05	0.2	3.92724e-05	0.2	3.58334e-05	0.2	3.27472e-05	0.2	3.01857e-05	0.2	2.80298e-05	0.2	2.63424e-05	0.2	2.50253e-05	0.2	2.4173e-05	0.2	2.36489e-05	0.2	2.3305e-05	0.2	2.31574e-05	0.2	2.31551e-05	0.2	2.32111e-05
0.2125	4.28721e-05	0.2125	3.83554e-05	0.2125	3.49381e-05	0.2125	3.19427e-05	0.2125	2.94235e-05	0.2125	2.73511e-05	0.2125	2.57861e-05	0.2125	2.4574e-05	0.2125	2.38666e-05	0.2125	2.33945e-05	0.2125	2.3183e-05	0.2125	2.31005e-05	0.2125	2.32273e-05	0.2125	2.33532e-05
0.225	4.18514e-05	0.225	3.74457e-05	0.225	3.40656e-05	0.225	3.11208e-05	0.225	2.86658e-05	0.225	2.67103e-05	0.225	2.52475e-05	0.225	2.41692e-05	0.225	2.35318e-05	0.225	2.32347e-05	0.225	2.30875e-05	0.225	2.31893e-05	0.225	2.33293e-05	0.225	2.35098e-05
0.2375	4.08796e-05	0.2375	3.64848e-05	0.2375	3.31957e-05	0.2375	3.03174e-05	0.2375	2.79751e-05	0.2375	2.61159e-05	0.2375	2.47341e-05	0.2375	2.38166e-05	0.2375	2.33283e-05	0.2375	2.31437e-05	0.2375	2.31431e-05	0.2375	2.32829e-05	0.2375	2.35517e-05	0.2375	2.38087e-05
0.25	3.98968e-05	0.25	3.55589e-05	0.25	3.23518e-05	0.25	2.95625e-05	0.25	2.73086e-05	0.25	2.55579e-05	0.25	2.43078e-05	0.25	2.34877e-05	0.25	2.3164e-05	0.25	2.30908e-05	0.25	2.31925e-05	0.25	2.34821e-05	0.25	2.37737e-05	0.25	2.40948e-05
0.2625	3.88857e-05	0.2625	3.46418e-05	0.2625	3.14767e-05	0.2625	2.87753e-05	0.2625	2.66442e-05	0.2625	2.50548e-05	0.2625	2.39501e-05	0.2625	2.32644e-05	0.2625	2.31023e-05	0.2625	2.30921e-05	0.2625	2.33578e-05	0.2625	2.36879e-05	0.2625	2.4084e-05	0.2625	2.44611e-05
0.275	3.789e-05	0.275	3.37324e-05	0.275	3.066e-05	0.275	2.80781e-05	0.275	2.60856e-05	0.275	2.46329e-05	0.275	2.3651e-05	0.275	2.31694e-05	0.275	2.30669e-05	0.275	2.32313e-05	0.275	2.35768e-05	0.275	2.40263e-05	0.275	2.45055e-05	0.275	2.4871e-05
0.2875	3.69398e-05	0.2875	3.28824e-05	0.2875	2.98806e-05	0.2875	2.73995e-05	0.2875	2.55509e-05	0.2875	2.42663e-05	0.2875	2.34518e-05	0.2875	2.30654e-05	0.2875	2.3134e-05	0.2875	2.33993e-05	0.2875	2.38591e-05	0.2875	2.43711e-05	0.2875	2.48512e-05	0.2875	2.53355e-05
0.3	3.59565e-05	0.3	3.19909e-05	0.3	2.91477e-05	0.3	2.68139e-05	0.3	2.50941e-05	0.3	2.39357e-05	0.3	2.32869e-05	0.3	2.31091e-05	0.3	2.32288e-05	0.3	2.36461e-05	0.3	2.41919e-05	0.3	2.47783e-05	0.3	2.53219e-05	0.3	2.57874e-05
0.3125	3.50189e-05	0.3125	3.11552e-05	0.3125	2.84243e-05	0.3125	2.6226e-05	0.3125	2.46845e-05	0.3125	2.37087e-05	0.3125	2.31941e-05	0.3125	2.31595e-05	0.3125	2.34873e-05	0.3125	2.39698e-05	0.3125	2.45859e-05	0.3125	2.51892e-05	0.3125	2.58007e-05	0.3125	2.62873e-05
0.325	3.40959e-05	0.325	3.03575e-05	0.325	2.7773e-05	0.325	2.57564e-05	0.325	2.43737e-05	0.325	2.35498e-05	0.325	2.32297e-05	0.325	2.33368e-05	0.325	2.37291e-05	0.325	2.43171e-05	0.325	2.50202e-05	0.325	2.568e-05	0.325	2.62667e-05	0.325	2.67654e-05
0.3375	3.32071e-05	0.3375	2.96258e-05	0.3375	2.71908e-05	0.3375	2.53386e-05	0.3375	2.41252e-05	0.3375	2.34657e-05	0.3375	2.32605e-05	0.3375	2.35257e-05	0.3375	2.40833e-05	0.3375	2.46987e-05	0.3375	2.54888e-05	0.3375	2.61384e-05	0.3375	2.67826e-05	0.3375	2.7307e-05
0.35	3.23427e-05	0.35	2.89189e-05	0.35	2.66405e-05	0.35	2.49922e-05	0.35	2.39324e-05	0.35	2.34757e-05	0.35	2.34566e-05	0.35	2.38604e-05	0.35	2.44757e-05	0.35	2.51796e-05	0.35	2.59894e-05	0.35	2.6664e-05	0.35	2.7292e-05	0.35	2.78111e-05
0.3625	3.15419e-05	0.3625	2.83175e-05	0.3625	2.62277e-05	0.3625	2.46839e-05	0.3625	2.3871e-05	0.3625	2.35419e-05	0.3625	2.36483e-05	0.3625	2.41586e-05	0.3625	2.48803e-05	0.3625	2.5647e-05	0.3625	2.64703e-05	0.3625	2.71759e-05	0.3625	2.78056e-05	0.3625	2.83232e-05
0.375	3.07864e-05	0.375	2.77659e-05	0.375	2.58113e-05	0.375	2.4547e-05	0.375	2.38272e-05	0.375	2.36994e-05	0.375	2.39194e-05	0.375	2.46077e-05	0.375	2.53627e-05	0.375	2.61721e-05	0.375	2.69959e-05	0.375	2.76793e-05	0.375	2.83216e-05	0.375	2.88131e-05
0.3875	3.00533e-05	0.3875	2.72522e-05	0.3875	2.55208e-05	0.3875	2.44309e-05	0.3875	2.39438e-05	0.3875	2.38772e-05	0.3875	2.42734e-05	0.3875	2.50338e-05	0.3875	2.58102e-05	0.3875	2.67196e-05	0.3875	2.75674e-05	0.3875	2.8275e-05	0.3875	2.88572e-05	0.3875	2.93533e-05
0.4	2.9473e-05	0.4	2.68863e-05	0.4	2.53416e-05	0.4	2.44168e-05	0.4	2.40366e-05	0.4	2.41982e-05	0.4	2.46711e-05	0.4	2.55085e-05	0.4	2.6379e-05	0.4	2.72674e-05	0.4	2.80798e-05	0.4	2.87728e-05	0.4	2.93414e-05	0.4	2.9815e-05
0.4125	2.89239e-05	0.4125	2.65513e-05	0.4125	2.51775e-05	0.4125	2.44378e-05	0.4125	2.42684e-05	0.4125	2.45259e-05	0.4125	2.51065e-05	0.4125	2.59708e-05	0.4125	2.68783e-05	0.4125	2.78182e-05	0.4125	2.86111e-05	0.4125	2.9279e-05	0.4125	2.9861e-05	0.4125	3.03205e-05
0.425	2.84182e-05	0.425	2.63245e-05	0.425	2.51599e-05	0.425	2.4595e-05	0.425	2.45371e-05	0.425	2.48754e-05	0.425	2.55809e-05	0.425	2.65098e-05	0.425	2.74101e-05	0.425	2.83745e-05	0.425	2.91446e-05	0.425	2.9802e-05	0.425	3.03746e-05	0.425	3.078e-05
0.4375	2.80113e-05	0.4375	2.61859e-05	0.4375	2.51951e-05	0.4375	2.47601e-05	0.4375	2.48881e-05	0.4375	2.5359e-05	0.4375	2.60651e-05	0.4375	2.70486e-05	0.4375	2.79986e-05	0.4375	2.89116e-05	0.4375	2.96752e-05	0.4375	3.03001e-05	0.4375	3.08304e-05	0.4375	3.12069e-05
0.45	2.77383e-05	0.45	2.60965e-05	0.45	2.52651e-05	0.45	2.5049e-05	0.45	2.52382e-05	0.45	2.57968e-05	0.45	2.6564e-05	0.45	2.75758e-05	0.45	2.85443e-05	0.45	2.942e-05	0.45	3.01991e-05	0.45	3.0805e-05	0.45	3.12775e-05	0.45	3.16437e-05
0.4625	2.74948e-05	0.4625	2.60954e-05	0.4625	2.54929e-05	0.4625	2.5371e-05	0.4625	2.56565e-05	0.4625	2.62847e-05	0.4625	2.71679e-05	0.4625	2.81265e-05	0.4625	2.91024e-05	0.4625	2.9973e-05	0.4625	3.073e-05	0.4625	3.13031e-05	0.4625	3.17523e-05	0.4625	3.21143e-05
0.475	2.73276e-05	0.475	2.61589e-05	0.475	2.56922e-05	0.475	2.56784e-05	0.475	2.61136e-05	0.475	2.68058e-05	0.475	2.76734e-05	0.475	2.86939e-05	0.475	2.96339e-05	0.475	3.04929e-05	0.475	3.12168e-05	0.475	3.17927e-05	0.475	3.21842e-05	0.475	3.25355e-05
0.4875	2.73023e-05	0.4875	2.6289e-05	0.4875	2.59777e-05	0.4875	2.6072e-05	0.4875	2.65911e-05	0.4875	2.7312e-05	0.4875	2.82462e-05	0.4875	2.92242e-05	0.4875	3.0125e-05	0.4875	3.09978e-05	0.4875	3.17098e-05	0.4875	3.21989e-05	0.4875	3.26228e-05	0.4875	3.29559e-05
0.5	2.73297e-05	0.5	2.65391e-05	0.5	2.63442e-05	0.5	2.65329e-05	0.5	2.70573e-05	0.5	2.78962e-05	0.5	2.87937e-05	0.5	2.97819e-05	0.5	3.06714e-05	0.5	3.15031e-05	0.5	3.21619e-05	0.5	3.26346e-05	0.5	3.30587e-05	0.5	3.33119e-05
0.5125	2.73487e-05	0.5125	2.67799e-05	0.5125	2.67276e-05	0.5125	2.69821e-05	0.5125	2.76077e-05	0.5125	2.84197e-05	0.5125	2.93647e-05	0.5125	3.03018e-05	0.5125	3.12031e-05	0.5125	3.19761e-05	0.5125	3.25813e-05	0.5125	3.30422e-05	0.5125	3.34421e-05	0.5125	3.36908e-05
0.525	2.74803e-05	0.525	2.70893e-05	0.525	2.71082e-05	0.525	2.74864e-05	0.525	2.81345e-05	0.525	2.89748e-05	0.525	2.98809e-05	0.525	3.08459e-05	0.525	3.17068e-05	0.525	3.2424e-05	0.525	3.30044e-05	0.525	3.34771e-05	0.525	3.38018e-05	0.525	3.40055e-05
0.5375	2.77027e-05	0.5375	2.74149e-05	0.5375	2.75828e-05	0.5375	2.79839e-05	0.5375	2.86766e-05	0.5375	2.95116e-05	0.5375	3.0419e-05	0.5375	3.13082e-05	0.5375	3.2165e-05	0.5375	3.28906e-05	0.5375	3.34371e-05	0.5375	3.38779e-05	0.5375	3.41703e-05	0.5375	3.44146e-05
0.55	2.79714e-05	0.55	2.7784e-05	0.55	2.80279e-05	0.55	2.84886e-05	0.55	2.92344e-05	0.55	3.00846e-05	0.55	3.09615e-05	0.55	3.18347e-05	0.55	3.26586e-05	0.55	3.33515e-05	0.55	3.38641e-05	0.55	3.42491e-05	0.55	3.45642e-05	0.55	3.47432e-05
0.5625	2.82636e-05	0.5625	2.81922e-05	0.5625	2.84935e-05	0.5625	2.90315e-05	0.5625	2.97576e-05	0.5625	3.05862e-05	0.5625	3.14764e-05	0.5625	3.2324e-05	0.5625	3.31219e-05	0.5625	3.37855e-05	0.5625	3.42501e-05	0.5625	3.46347e-05	0.5625	3.49191e-05	0.5625	3.50649e-05
0.575	2.85716e-05	0.575	2.8637e-05	0.575	2.90031e-05	0.575	2.95305e-05	0.575	3.02668e-05	0.575	3.11009e-05	0.575	3.19734e-05	0.575	3.27866e-05	0.575	3.35732e-05	0.575	3.41863e-05	0.575	3.461e-05	0.575	3.49825e-05	0.575	3.52292e-05	0.575	3.53771e-05
0.5875	2.89497e-05	0.5875	2.90895e-05	0.5875	2.95229e-05	0.5875	3.01071e-05	0.5875	3.07899e-05	0.5875	3.16279e-05	0.5875	3.25179e-05	0.5875	3.32843e-05	0.5875	3.40109e-05	0.5875	3.46239e-05	0.5875	3.50282e-05	0.5875	3.53584e-05	0.5875	3.55416e-05	0.5875	3.56794e-05
0.6	2.93402e-05	0.6	2.95694e-05	0.6	3.0047e-05	0.6	3.05863e-05	0.6	3.13135e-05	0.6	3.2143e-05	0.6	3.29954e-05	0.6	3.37823e-05	0.6	3.44307e-05	0.6	3.50019e-05	0.6	3.53889e-05	0.6	3.56677e-05	0.6	3.58665e-05	0.6	3.6014e-05
0.6125	2.97598e-05	0.6125	3.00491e-05	0.6125	3.05645e-05	0.6125	3.1122e-05	0.6125	3.18719e-05	0.6125	3.26318e-05	0.6125	3.34521e-05	0.6125	3.42278e-05	0.6125	3.48386e-05	0.6125	3.53912e-05	0.6125	3.57489e-05	0.6125	3.60056e-05	0.6125	3.61653e-05	0.6125	3.62708e-05
0.625	3.02083e-05	0.625	3.05362e-05	0.625	3.10769e-05	0.625	3.1645e-05	0.625	3.23678e-05	0.625	3.3129e-05	0.625	3.39271e-05	0.625	3.46308e-05	0.625	3.52419e-05	0.625	3.57643e-05	0.625	3.60925e-05	0.625	3.63498e-05	0.625	3.6474e-05	0.625	3.65973e-05
0.6375	3.06414e-05	0.6375	3.10237e-05	0.6375	3.15851e-05	0.6375	3.21788e-05	0.6375	3.28546e-05	0.6375	3.36177e-05	0.6375	3.43615e-05	0.6375	3.50519e-05	0.6375	3.56389e-05	0.6375	3.61051e-05	0.6375	3.64129e-05	0.6375	3.66823e-05	0.6375	3.67899e-05	0.6375	3.68907e-05
0.65	3.10988e-05	0.65	3.15061e-05	0.65	3.20833e-05	0.65	3.26635e-05	0.65	3.33708e-05	0.65	3.40783e-05	0.65	3.48043e-05	0.65	3.54542e-05	0.65	3.602e-05	0.65	3.64676e-05	0.65	3.67675e-05	0.65	3.70151e-05	0.65	3.70812e-05	0.65	3.71666e-05
0.6625	3.15708e-05	0.6625	3.20291e-05	0.6625	3.26229e-05	0.6625	3.31412e-05	0.6625	3.38531e-05	0.6625	3.45597e-05	0.6625	3.52537e-05	0.6625	3.58711e-05	0.6625	3.64442e-05	0.6625	3.68356e-05	0.6625	3.71051e-05	0.6625	3.73046e-05	0.6625	3.73572e-05	0.6625	3.74123e-05
0.675	3.20377e-05	0.675	3.25134e-05	0.675	3.31054e-05	0.675	3.36628e-05	0.675	3.43103e-05	0.675	3.50028e-05	0.675	3.56884e-05	0.675	3.62614e-05	0.675	3.67702e-05	0.675	3.71312e-05	0.675	3.74009e-05	0.675	3.75629e-05	0.675	3.76455e-05	0.675	3.76854e-05
0.6875	3.25271e-05	0.6875	3.30166e-05	0.6875	3.35853e-05	0.6875	3.4112e-05	0.6875	3.4778e-05	0.6875	3.54695e-05	0.6875	3.60744e-05	0.6875	3.66252e-05	0.6875	3.71171e-05	0.6875	3.7512e-05	0.6875	3.77335e-05	0.6875	3.78328e-05	0.6875	3.79057e-05	0.6875	3.79144e-05
0.7	3.30263e-05	0.7	3.34998e-05	0.7	3.41148e-05	0.7	3.46072e-05	0.7	3.52498e-05	0.7	3.58959e-05	0.7	3.65158e-05	0.7	3.70094e-05	0.7	3.74419e-05	0.7	3.78413e-05	0.7	3.80309e-05	0.7	3.8132e-05	0.7	3.8171e-05	0.7	3.81527e-05
0.7125	3.34796e-05	0.7125	3.40321e-05	0.7125	3.45723e-05	0.7125	3.50477e-05	0.7125	3.56499e-05	0.7125	3.63246e-05	0.7125	3.69001e-05	0.7125	3.73934e-05	0.7125	3.77987e-05	0.7125	3.81745e-05	0.7125	3.83054e-05	0.7125	3.83683e-05	0.7125	3.84032e-05	0.7125	3.84056e-05
0.725	3.3974e-05	0.725	3.45106e-05	0.725	3.50193e-05	0.725	3.5503e-05	0.725	3.60776e-05	0.725	3.67129e-05	0.725	3.7291e-05	0.725	3.77423e-05	0.725	3.81137e-05	0.725	3.84459e-05	0.725	3.85831e-05	0.725	3.86396e-05	0.725	3.86178e-05	0.725	3.86212e-05
0.7375	3.44416e-05	0.7375	3.49711e-05	0.7375	3.54899e-05	0.7375	3.5961e-05	0.7375	3.65088e-05	0.7375	3.71583e-05	0.7375	3.76914e-05	0.7375	3.80894e-05	0.7375	3.84406e-05	0.7375	3.87144e-05	0.7375	3.88334e-05	0.7375	3.89229e-05	0.7375	3.88572e-05	0.7375	3.88591e-05
0.75	3.48716e-05	0.75	3.54332e-05	0.75	3.59498e-05	0.75	3.63641e-05	0.75	3.69178e-05	0.75	3.75117e-05	0.75	3.80354e-05	0.75	3.83947e-05	0.75	3.87412e-05	0.75	3.90104e-05	0.75	3.91417e-05	0.75	3.91188e-05	0.75	3.91144e-05	0.75	3.90989e-05
0.7625	3.53416e-05	0.7625	3.58685e-05	0.7625	3.63945e-05	0.7625	3.67814e-05	0.7625	3.73376e-05	0.7625	3.79051e-05	0.7625	3.83586e-05	0.7625	3.8717e-05	0.7625	3.90667e-05	0.7625	3.92967e-05	0.7625	3.93751e-05	0.7625	3.93676e-05	0.7625	3.93285e-05	0.7625	3.93235e-05
0.775	3.57856e-05	0.775	3.63326e-05	0.775	3.68183e-05	0.775	3.72226e-05	0.775	3.77453e-05	0.775	3.82503e-05	0.775	3.87271e-05	0.775	3.90742e-05	0.775	3.93714e-05	0.775	3.95407e-05	0.775	3.96696e-05	0.775	3.96182e-05	0.775	3.95437e-05	0.775	3.95325e-05
0.7875	3.62508e-05	0.7875	3.68014e-05	0.7875	3.72542e-05	0.7875	3.76628e-05	0.7875	3.81131e-05	0.7875	3.86232e-05	0.7875	3.90547e-05	0.7875	3.94078e-05	0.7875	3.96804e-05	0.7875	3.98372e-05	0.7875	3.99171e-05	0.7875	3.98949e-05	0.7875	3.97817e-05	0.7875	3.97395e-05
0.8	3.66925e-05	0.8	3.72379e-05	0.8	3.76259e-05	0.8	3.80384e-05	0.8	3.85236e-05	0.8	3.89737e-05	0.8	3.93976e-05	0.8	3.96992e-05	0.8	3.99373e-05	0.8	4.01228e-05	0.8	4.01672e-05	0.8	4.00608e-05	0.8	3.99928e-05	0.8	3.99403e-05
0.8125	3.71163e-05	0.8125	3.76266e-05	0.8125	3.80243e-05	0.8125	3.84152e-05	0.8125	3.88904e-05	0.8125	3.93445e-05	0.8125	3.97191e-05	0.8125	4.00117e-05	0.8125	4.02029e-05	0.8125	4.04024e-05	0.8125	4.03999e-05	0.8125	4.03005e-05	0.8125	4.01698e-05	0.8125	4.01404e-05
0.825	3.75751e-05	0.825	3.80649e-05	0.825	3.8427e-05	0.825	3.88138e-05	0.825	3.92296e-05	0.825	3.96712e-05	0.825	4.00122e-05	0.825	4.02829e-05	0.825	4.04903e-05	0.825	4.06114e-05	0.825	4.06455e-05	0.825	4.05635e-05	0.825	4.03775e-05	0.825	4.03584e-05
0.8375	3.79804e-05	0.8375	3.84289e-05	0.8375	3.87966e-05	0.8375	3.92003e-05	0.8375	3.95819e-05	0.8375	4.00221e-05	0.8375	4.03194e-05	0.8375	4.05865e-05	0.8375	4.07674e-05	0.8375	4.0883e-05	0.8375	4.08958e-05	0.8375	4.0789e-05	0.8375	4.06195e-05	0.8375	4.05177e-05
0.85	3.84191e-05	0.85	3.88602e-05	0.85	3.91367e-05	0.85	3.95435e-05	0.85	3.99253e-05	0.85	4.0343e-05	0.85	4.06241e-05	0.85	4.08623e-05	0.85	4.10405e-05	0.85	4.11294e-05	0.85	4.11182e-05	0.85	4.0976e-05	0.85	4.08418e-05	0.85	4.0689e-05
0.8625	3.88142e-05	0.8625	3.92323e-05	0.8625	3.95599e-05	0.8625	3.98944e-05	0.8625	4.02446e-05	0.8625	4.06696e-05	0.8625	4.09059e-05	0.8625	4.11544e-05	0.8625	4.13242e-05	0.8625	4.13753e-05	0.8625	4.13432e-05	0.8625	4.11912e-05	0.8625	4.10238e-05	0.8625	4.08957e-05
0.875	3.91892e-05	0.875	3.9591e-05	0.875	3.98956e-05	0.875	4.02188e-05	0.875	4.06004e-05	0.875	4.09807e-05	0.875	4.11901e-05	0.875	4.14179e-05	0.875	4.15519e-05	0.875	4.162e-05	0.875	4.15633e-05	0.875	4.13634e-05	0.875	4.12417e-05	0.875	4.10772e-05
0.8875	3.95775e-05	0.8875	3.99722e-05	0.8875	4.02531e-05	0.8875	4.05693e-05	0.8875	4.08948e-05	0.8875	4.12451e-05	0.8875	4.14882e-05	0.8875	4.16577e-05	0.8875	4.17924e-05	0.8875	4.18213e-05	0.8875	4.17405e-05	0.8875	4.16095e-05	0.8875	4.13586e-05	0.8875	4.12608e-05
0.9	3.99288e-05	0.9	4.03418e-05	0.9	4.06293e-05	0.9	4.08865e-05	0.9	4.12314e-05	0.9	4.15209e-05	0.9	4.17788e-05	0.9	4.19668e-05	0.9	4.2036e-05	0.9	4.20764e-05	0.9	4.19678e-05	0.9	4.18249e-05	0.9	4.15597e-05	0.9	4.14481e-05
0.9125	4.02937e-05	0.9125	4.07106e-05	0.9125	4.09734e-05	0.9125	4.12213e-05	0.9125	4.15461e-05	0.9125	4.18525e-05	0.9125	4.20495e-05	0.9125	4.22129e-05	0.9125	4.22795e-05	0.9125	4.22864e-05	0.9125	4.21847e-05	0.9125	4.2013e-05	0.9125	4.17461e-05	0.9125	4.15791e-05
0.925	4.06819e-05	0.925	4.10667e-05	0.925	4.12664e-05	0.925	4.15033e-05	0.925	4.18567e-05	0.925	4.21045e-05	0.925	4.2284e-05	0.925	4.24834e-05	0.925	4.25586e-05	0.925	4.24867e-05	0.925	4.23926e-05	0.925	4.21849e-05	0.925	4.19104e-05	0.925	4.17866e-05
0.9375	4.10274e-05	0.9375	4.14315e-05	0.9375	4.16207e-05	0.9375	4.18307e-05	0.9375	4.21413e-05	0.9375	4.24062e-05	0.9375	4.25452e-05	0.9375	4.268e-05	0.9375	4.2764e-05	0.9375	4.27618e-05	0.9375	4.26119e-05	0.9375	4.23579e-05	0.9375	4.20703e-05	0.9375	4.19715e-05
0.95	4.13577e-05	0.95	4.17452e-05	0.95	4.19346e-05	0.95	4.2143e-05	0.95	4.24381e-05	0.95	4.26578e-05	0.95	4.28337e-05	0.95	4.29231e-05	0.95	4.29883e-05	0.95	4.29067e-05	0.95	4.27836e-05	0.95	4.2562e-05	0.95	4.22304e-05	0.95	4.20933e-05
0.9625	4.1676e-05	0.9625	4.20694e-05	0.9625	4.22347e-05	0.9625	4.24392e-05	0.9625	4.26959e-05	0.9625	4.29593e-05	0.9625	4.30353e-05	0.9625	4.3151e-05	0.9625	4.31847e-05	0.9625	4.30941e-05	0.9625	4.29903e-05	0.9625	4.27093e-05	0.9625	4.24479e-05	0.9625	4.22438e-05
0.975	4.20516e-05	0.975	4.23682e-05	0.975	4.25163e-05	0.975	4.27061e-05	0.975	4.29767e-05	0.975	4.32208e-05	0.975	4.33217e-05	0.975	4.34064e-05	0.975	4.33852e-05	0.975	4.33028e-05	0.975	4.31714e-05	0.975	4.28919e-05	0.975	4.26187e-05	0.975	4.24295e-05
0.9875	4.23252e-05	0.9875	4.26707e-05	0.9875	4.27897e-05	0.9875	4.29678e-05	0.9875	4.32339e-05	0.9875	4.34635e-05	0.9875	4.35853e-05	0.9875	4.36133e-05	0.9875	4.35928e-05	0.9875	4.35081e-05	0.9875	4.33319e-05	0.9875	4.30697e-05	0.9875	4.27728e-05	0.9875	4.25395e-05
1	4.26307e-05	1	4.29439e-05	1	4.30566e-05	1	4.32597e-05	1	4.35033e-05	1	4.36667e-05	1	4.37979e-05	1	4.38331e-05	1	4.37925e-05	1	4.36985e-05	1	4.35009e-05	1	4.32526e-05	1	4.29568e-05	1	4.26502e-05

## Sheet: Figure 2h
EOT=1.4 nm		EOT=2.6 nm		EOT=0.77 nm			VTG=1V
Voltage(V)	J(A/cm2)	Voltage(V)	J(A/cm2)	Voltage(V)	J(A/cm2)		EOT(nm)	J(A/cm2)
0	6.58094e-08	0	7.77088e-08	0	1.35098e-06		0.77	1.4e-06
0.025	1.28816e-08	0.05	5.39506e-08	0.0125	4.05597e-07		1.4	2.06859e-07
0.05	1.08867e-07	0.1	5.54354e-08	0.025	4.40092e-07		2.6	1.48983e-07
0.075	8.8603e-08	0.15	1.53437e-07	0.0375	2.52659e-06
0.1	3.06984e-08	0.2	9.40423e-09	0.05	3.86114e-07
0.125	8.06568e-08	0.25	7.62239e-08	0.0625	2.68396e-07
0.15	6.72941e-08	0.3	1.32649e-07	0.075	1.99423e-06
0.175	3.06983e-08	0.35	2.03924e-07	0.0875	8.35194e-07
0.2	7.02636e-08	0.4	1.74226e-07	0.1	1.38472e-06
0.225	9.10499e-08	0.45	2.06893e-07	0.1125	4.48332e-07
0.25	1.40046e-07	0.5	6.13749e-08	0.125	9.30398e-07
0.275	2.12798e-07	0.55	1.08893e-08	0.1375	6.7775e-07
0.3	7.02636e-08	0.6	9.25574e-08	0.15	7.79802e-08
0.325	1.13968e-08	0.65	3.44987e-07	0.1625	1.82934e-06
0.35	4.35383e-08	0.7	1.8165e-07	0.175	9.91124e-07
0.375	1.29653e-07	0.75	2.67773e-07	0.1875	1.16217e-07
0.4	1.53409e-07	0.8	2.38075e-07	0.2	4.15352e-07
0.425	1.08741e-08	0.85	2.12833e-07	0.2125	5.03068e-07
0.45	1.10352e-07	0.9	1.8165e-07	0.225	6.97993e-07
0.475	1.23714e-07	0.95	2.61834e-07	0.2375	1.95012e-08
0.5	2.51401e-07	1	1.48983e-07	0.25	1.07361e-06
0.525	1.92012e-07	1.05	3.6429e-07	0.2625	2.34658e-07
0.55	8.36262e-08	1.1	2.06893e-07	0.275	2.88639e-07
0.575	1.05897e-07	1.15	4.26655e-07	0.2875	3.85354e-07
0.6	1.77164e-07	1.2	4.54867e-07	0.3	2.81891e-07
0.625	3.40485e-07	1.25	4.17745e-07	0.3125	3.83105e-07
0.65	1.92012e-07	1.3	4.38534e-07	0.325	5.7279e-07
0.675	1.45985e-07	1.35	5.27627e-07	0.3375	2.28676e-07
0.7	1.1629e-07	1.4	5.58809e-07	0.35	5.87782e-07
0.725	2.18737e-07	1.45	5.70687e-07	0.3625	3.72619e-07
0.75	1.56378e-07	1.5	6.98387e-07	0.375	3.86114e-07
0.775	3.80573e-07	1.55	7.60754e-07	0.3875	1.55936e-07
0.8	9.55041e-08	1.6	7.71146e-07	0.4	1.09385e-06
0.825	3.52363e-07	1.65	1.06812e-06	0.4125	8.71921e-07
0.85	3.40485e-07	1.7	1.26561e-06	0.425	6.95744e-07
0.875	2.02405e-07	1.75	1.31164e-06	0.4375	1.79406e-06
0.9	2.91489e-07	1.8	1.41113e-06	0.45	1.8001e-06
0.925	2.84065e-07	1.85	1.75265e-06	0.4625	1.50842e-06
0.95	3.22668e-07	1.9	1.91599e-06	0.475	9.40906e-07
0.975	4.2363e-07	1.95	2.34066e-06	0.4875	2.68396e-07
1	2.06859e-07	2	2.48321e-06	0.5	3.49367e-07
1.025	3.28607e-07			0.5125	1.72433e-06
1.05	5.33501e-07			0.525	2.28593e-06
1.075	2.91489e-07			0.5375	1.50617e-06
1.1	3.96905e-07			0.55	3.20128e-07
1.125	4.05814e-07			0.5625	7.43722e-07
1.15	5.54287e-07			0.575	1.29403e-06
1.175	5.15684e-07			0.5875	8.1713e-08
1.2	5.18653e-07			0.6	1.75357e-06
1.225	6.68611e-07			0.6125	4.15501e-06
1.25	5.57257e-07			0.625	5.23309e-07
1.275	6.61188e-07			0.6375	1.24448e-07
1.3	6.40402e-07			0.65	2.80406e-07
1.325	7.9036e-07			0.6625	1.98671e-07
1.35	6.58218e-07			0.675	1.60892e-06
1.375	8.28963e-07			0.6875	6.48511e-07
1.4	8.34902e-07			0.7	4.8207e-07
1.425	9.01715e-07			0.7125	8.22441e-07
1.45	9.93768e-07			0.725	1.09385e-06
1.475	9.55165e-07			0.7375	1.2468e-06
1.5	1.0294e-06			0.75	3.76357e-07
1.525	1.00416e-06			0.7625	1.94173e-07
1.55	1.18827e-06			0.775	3.49374e-06
1.575	1.36198e-06			0.7875	8.4943e-07
1.6	1.29962e-06			0.8	6.84498e-07
1.625	1.40207e-06			0.8125	2.41256e-06
1.65	1.35901e-06			0.825	2.57832e-06
1.675	1.57875e-06			0.8375	1.43798e-06
1.7	1.79701e-06			0.85	2.81449e-06
1.725	1.91579e-06			0.8625	4.39853e-06
1.75	2.00636e-06			0.875	2.02727e-06
1.775	1.93509e-06			0.8875	5.65523e-06
1.8	2.16225e-06			0.9	3.84074e-06
1.825	2.59876e-06			0.9125	7.23642e-06
1.85	3.45397e-06			0.925	6.77751e-07
1.875	3.38123e-06			0.9375	5.78793e-06
1.9	3.34559e-06			0.95	2.33991e-06
1.925	3.70044e-06			0.9625	1.45147e-06
1.95	3.90979e-06			0.975	2.01827e-06
1.975	5.02482e-06			0.9875	7.06991e-07
2	5.65583e-06			1	1.40496e-06
				1.0125	1.87502e-06
				1.025	4.68807e-06
				1.0375	3.42016e-06
				1.05	6.94402e-06
				1.0625	1.20631e-06
				1.075	6.4222e-06
				1.0875	5.59899e-06
				1.1	2.50635e-06
				1.1125	5.98136e-06
				1.125	3.13678e-06
				1.1375	2.11793e-06
				1.15	7.39386e-06
				1.1625	3.81538e-06
				1.175	4.48333e-07
				1.1875	1.28953e-06
				1.2	2.03935e-07
				1.2125	6.67411e-06
				1.225	2.87297e-06
				1.2375	1.65699e-07
				1.25	3.40378e-06
				1.2625	7.76498e-06
				1.275	1.03537e-06
				1.2875	2.37364e-06
				1.3	9.56434e-06
				1.3125	3.61296e-06
				1.325	2.32409e-07
				1.3375	3.1856e-06
				1.35	7.89542e-06
				1.3625	5.09967e-06
				1.375	7.85494e-06
				1.3875	1.06957e-05
				1.4	3.66244e-06
				1.4125	9.36641e-06
				1.425	5.4438e-06
				1.4375	9.74651e-06
				1.45	3.3453e-06
				1.4625	8.10235e-06
				1.475	7.10596e-06
				1.4875	9.19547e-06
				1.5	7.08121e-06
				1.5125	9.00878e-06
				1.525	6.89004e-06
				1.5375	9.32591e-06
				1.55	8.0911e-06
				1.5625	1.20632e-05
				1.575	9.97593e-06
				1.5875	1.36489e-05
				1.6	1.03673e-05
				1.6125	1.07766e-05
				1.625	7.48832e-06
				1.6375	1.12872e-05
				1.65	1.24478e-05
				1.6625	1.22724e-05
				1.675	1.62714e-05
				1.6875	1.52638e-05
				1.7	1.3325e-05
				1.7125	1.74568e-05
				1.725	1.35544e-05
				1.7375	1.69147e-05
				1.75	1.4787e-05
				1.7625	1.62872e-05
				1.775	1.82192e-05
				1.7875	1.78729e-05
				1.8	1.84532e-05
				1.8125	1.98432e-05
				1.825	2.14311e-05
				1.8375	2.09835e-05
				1.85	2.31697e-05
				1.8625	2.24657e-05
				1.875	2.39727e-05
				1.8875	2.3912e-05
				1.9	2.77311e-05
				1.9125	2.47194e-05
				1.925	2.94225e-05
				1.9375	3.04504e-05
				1.95	3.07698e-05
				1.9625	3.29155e-05
				1.975	3.38984e-05
				1.9875	3.44089e-05
				2	3.68336e-05

## Sheet: Figure 2i
VD=1V
VTG=-2V			VTG=-1.5V			VTG=-1V			VTG=-0.5V			VTG=0V			VTG=0.5V
f(Hz)	A/rtHz	SI(A2/Hz)	f(Hz)	A/rtHz	SI(A2/Hz)	f(Hz)	A/rtHz	SI(A2/Hz)	f(Hz)	A/rtHz	SI(A2/Hz)	f(Hz)	A/rtHz	SI(A2/Hz)	f(Hz)	A/rtHz	SI(A2/Hz)
0.1	6.40115e-15	4.09747e-29	0.1	2.98759e-13	8.92569e-26	0.1	6.54183e-11	4.27955e-21	0.1	7.64338e-11	5.84212e-21	0.1	3.11169e-11	9.68262e-22	0.1	4.63937e-11	2.15238e-21
0.12	1.56742e-14	2.45681e-28	0.12	2.6659e-13	7.10703e-26	0.12	5.97952e-11	3.57547e-21	0.12	7.92286e-11	6.27717e-21	0.12	5.01231e-11	2.51233e-21	0.12	3.64835e-11	1.33104e-21
0.14	1.68022e-14	2.82315e-28	0.14	2.37968e-13	5.66287e-26	0.14	3.10185e-11	9.62147e-22	0.14	6.49194e-11	4.21453e-21	0.14	7.07037e-11	4.99902e-21	0.14	1.45698e-11	2.12279e-22
0.16	1.45785e-14	2.12532e-28	0.16	1.95956e-13	3.83988e-26	0.16	3.16147e-11	9.99492e-22	0.16	3.69166e-11	1.36283e-21	0.16	5.22916e-11	2.73441e-21	0.16	1.58154e-11	2.50128e-22
0.18	1.03664e-14	1.07461e-28	0.18	9.8782e-14	9.75788e-27	0.18	1.93225e-11	3.73357e-22	0.18	2.01519e-11	4.06098e-22	0.18	1.20689e-11	1.45658e-22	0.18	2.6141e-11	6.8335e-22
0.2	3.98899e-15	1.59121e-29	0.2	1.62937e-13	2.65486e-26	0.2	2.13873e-11	4.57418e-22	0.2	3.17161e-12	1.00591e-23	0.2	1.69948e-11	2.88823e-22	0.2	2.0126e-11	4.05058e-22
0.22	2.52026e-15	6.35172e-30	0.22	1.89041e-13	3.57366e-26	0.22	1.90345e-11	3.62311e-22	0.22	9.37699e-12	8.7928e-23	0.22	2.11378e-11	4.46806e-22	0.22	2.21689e-11	4.91458e-22
0.24	4.45842e-15	1.98775e-29	0.24	7.26496e-14	5.27797e-27	0.24	1.63029e-11	2.65785e-22	0.24	2.73324e-11	7.4706e-22	0.24	2.8927e-11	8.36774e-22	0.24	2.34768e-11	5.51162e-22
0.26	5.84014e-15	3.41072e-29	0.26	8.23152e-14	6.77579e-27	0.26	2.87356e-11	8.25734e-22	0.26	1.81607e-11	3.29812e-22	0.26	2.54404e-11	6.47213e-22	0.26	2.25649e-11	5.09176e-22
0.28	7.24906e-15	5.25488e-29	0.28	1.54372e-13	2.38307e-26	0.28	4.04704e-11	1.63786e-21	0.28	9.32299e-12	8.69182e-23	0.28	1.29662e-11	1.68123e-22	0.28	1.84912e-11	3.41925e-22
0.3	1.22449e-15	1.49937e-30	0.3	2.33274e-13	5.44169e-26	0.3	3.6615e-11	1.34066e-21	0.3	2.55192e-11	6.51227e-22	0.3	2.06447e-11	4.26202e-22	0.3	1.74878e-11	3.05824e-22
0.32	1.04636e-14	1.09488e-28	0.32	2.86591e-13	8.21347e-26	0.32	1.86712e-11	3.48614e-22	0.32	3.48044e-11	1.21135e-21	0.32	1.21514e-11	1.47655e-22	0.32	2.61665e-11	6.84687e-22
0.34	9.80648e-15	9.6167e-29	0.34	2.54773e-13	6.49095e-26	0.34	8.46005e-12	7.15725e-23	0.34	1.83687e-11	3.3741e-22	0.34	8.53223e-12	7.27989e-23	0.34	2.13513e-11	4.55879e-22
0.36	4.53546e-15	2.05704e-29	0.36	1.97847e-13	3.91434e-26	0.36	5.75939e-12	3.31705e-23	0.36	6.03221e-12	3.63875e-23	0.36	9.13271e-12	8.34063e-23	0.36	7.93159e-12	6.29102e-23
0.38	6.18329e-15	3.82331e-29	0.38	1.81654e-13	3.29983e-26	0.38	4.2834e-12	1.83475e-23	0.38	1.67392e-11	2.80201e-22	0.38	9.85238e-12	9.70694e-23	0.38	2.09624e-12	4.39423e-24
0.4	8.59052e-15	7.3797e-29	0.4	2.0842e-13	4.34391e-26	0.4	1.314e-11	1.72659e-22	0.4	1.36693e-11	1.86851e-22	0.4	9.10565e-12	8.29128e-23	0.4	1.67457e-11	2.80418e-22
0.42	8.96217e-15	8.03205e-29	0.42	2.33711e-13	5.46207e-26	0.42	2.20885e-11	4.87903e-22	0.42	2.55087e-11	6.50693e-22	0.42	8.26539e-12	6.83166e-23	0.42	2.1458e-11	4.60445e-22
0.44	7.09375e-15	5.03213e-29	0.44	1.312e-13	1.72135e-26	0.44	9.13207e-12	8.33946e-23	0.44	3.21783e-11	1.03544e-21	0.44	5.27472e-12	2.78226e-23	0.44	3.02016e-11	9.12137e-22
0.46	3.58113e-15	1.28245e-29	0.46	1.27451e-13	1.62437e-26	0.46	9.31461e-12	8.6762e-23	0.46	1.52607e-11	2.3289e-22	0.46	1.82902e-12	3.34531e-24	0.46	3.4555e-11	1.19405e-21
0.48	6.20646e-15	3.85202e-29	0.48	8.16796e-14	6.67156e-27	0.48	1.87751e-11	3.52503e-22	0.48	8.00314e-12	6.40502e-23	0.48	8.66553e-12	7.50915e-23	0.48	3.00128e-11	9.00766e-22
0.5	4.99531e-15	2.49531e-29	0.5	3.45805e-14	1.19581e-27	0.5	2.82862e-11	8.00108e-22	0.5	1.39713e-11	1.95196e-22	0.5	6.6713e-12	4.45063e-23	0.5	2.05937e-11	4.241e-22
0.52	9.54823e-16	9.11687e-31	0.52	4.53334e-14	2.05512e-27	0.52	2.90919e-11	8.46337e-22	0.52	1.28757e-11	1.65784e-22	0.52	9.37762e-12	8.79398e-23	0.52	1.13955e-11	1.29857e-22
0.54	2.44047e-15	5.95589e-30	0.54	7.98083e-14	6.36937e-27	0.54	2.18072e-11	4.75553e-22	0.54	6.00933e-12	3.61121e-23	0.54	2.05767e-11	4.23399e-22	0.54	4.61365e-12	2.12858e-23
0.56	5.37628e-15	2.89044e-29	0.56	1.14278e-13	1.30595e-26	0.56	1.49979e-11	2.24938e-22	0.56	1.17764e-11	1.38683e-22	0.56	2.75506e-11	7.59034e-22	0.56	1.65443e-11	2.73715e-22
0.58	6.76456e-15	4.57593e-29	0.58	4.36052e-14	1.90141e-27	0.58	1.62076e-11	2.62687e-22	0.58	1.07317e-11	1.1517e-22	0.58	1.99306e-11	3.97228e-22	0.58	2.77885e-11	7.72198e-22
0.6	7.78095e-15	6.05431e-29	0.6	2.14628e-14	4.60651e-28	0.6	1.33488e-11	1.78189e-22	0.6	1.02903e-11	1.05891e-22	0.6	9.15906e-12	8.38884e-23	0.6	2.59474e-11	6.7327e-22
0.62	4.53427e-15	2.05596e-29	0.62	1.21623e-14	1.47923e-28	0.62	1.19839e-11	1.43615e-22	0.62	1.25551e-11	1.57631e-22	0.62	5.85925e-12	3.43309e-23	0.62	2.64416e-11	6.99156e-22
0.64	3.94469e-15	1.55605e-29	0.64	3.23541e-14	1.04678e-27	0.64	1.60861e-11	2.58762e-22	0.64	4.70443e-12	2.21317e-23	0.64	1.27148e-11	1.61665e-22	0.64	1.33496e-11	1.78212e-22
0.66	2.79995e-15	7.83971e-30	0.66	6.23262e-14	3.88456e-27	0.66	3.75415e-12	1.40937e-23	0.66	8.15408e-12	6.64891e-23	0.66	2.33087e-11	5.43296e-22	0.66	1.09938e-11	1.20864e-22
0.68	9.82168e-16	9.64655e-31	0.68	6.17922e-14	3.81827e-27	0.68	1.11821e-11	1.2504e-22	0.68	1.18686e-11	1.40864e-22	0.68	2.23473e-11	4.99401e-22	0.68	2.29573e-11	5.27038e-22
0.7	4.2319e-15	1.7909e-29	0.7	5.7939e-14	3.35693e-27	0.7	2.06288e-11	4.25548e-22	0.7	1.23793e-11	1.53247e-22	0.7	8.93036e-12	7.97514e-23	0.7	1.72028e-11	2.95937e-22
0.72	6.0515e-15	3.66207e-29	0.72	5.89241e-15	3.47205e-29	0.72	2.93801e-11	8.63187e-22	0.72	5.0024e-12	2.5024e-23	0.72	5.31173e-12	2.82145e-23	0.72	9.69241e-12	9.39429e-23
0.74	5.74912e-15	3.30524e-29	0.74	4.51053e-14	2.03449e-27	0.74	1.3843e-11	1.91628e-22	0.74	1.12004e-11	1.25449e-22	0.74	7.52648e-12	5.6648e-23	0.74	1.17177e-11	1.37303e-22
0.76	4.57674e-15	2.09465e-29	0.76	2.36414e-14	5.58915e-28	0.76	1.05855e-11	1.12053e-22	0.76	1.43431e-11	2.05725e-22	0.76	8.21127e-12	6.7425e-23	0.76	9.30275e-12	8.65411e-23
0.78	2.20273e-15	4.852e-30	0.78	2.60512e-14	6.78665e-28	0.78	1.8017e-11	3.24612e-22	0.78	6.877e-12	4.72932e-23	0.78	7.6475e-12	5.84842e-23	0.78	1.51629e-12	2.29914e-24
0.8	3.1024e-15	9.62486e-30	0.8	1.45152e-14	2.1069e-28	0.8	6.8653e-12	4.71324e-23	0.8	4.90886e-12	2.40969e-23	0.8	9.72609e-12	9.45968e-23	0.8	9.10978e-12	8.29882e-23
0.82	3.80279e-15	1.44612e-29	0.82	1.62568e-14	2.64282e-28	0.82	1.18144e-11	1.39581e-22	0.82	6.2714e-12	3.93305e-23	0.82	1.46695e-11	2.15194e-22	0.82	8.35093e-12	6.97381e-23
0.84	2.55537e-15	6.52992e-30	0.84	3.85629e-14	1.4871e-27	0.84	1.51461e-11	2.29406e-22	0.84	9.03881e-12	8.17002e-23	0.84	1.2862e-11	1.6543e-22	0.84	4.51479e-12	2.03834e-23
0.86	6.55067e-15	4.29112e-29	0.86	7.67056e-14	5.88376e-27	0.86	7.49139e-12	5.6121e-23	0.86	7.68163e-12	5.90074e-23	0.86	9.35921e-12	8.75948e-23	0.86	9.40622e-12	8.84771e-23
0.88	6.08105e-15	3.69791e-29	0.88	7.44119e-14	5.53713e-27	0.88	2.47063e-12	6.10404e-24	0.88	1.158e-11	1.34097e-22	0.88	6.33594e-12	4.01442e-23	0.88	1.05617e-11	1.1155e-22
0.9	1.51954e-15	2.30899e-30	0.9	1.73673e-14	3.01625e-28	0.9	5.05694e-12	2.55726e-23	0.9	9.45015e-12	8.93053e-23	0.9	1.45797e-11	2.12569e-22	0.9	2.97067e-12	8.82487e-24
0.92	1.96498e-15	3.86113e-30	0.92	5.43175e-14	2.95039e-27	0.92	1.39038e-11	1.93316e-22	0.92	5.63286e-12	3.17291e-23	0.92	1.85962e-11	3.45818e-22	0.92	1.00728e-11	1.01461e-22
0.94	2.14914e-15	4.6188e-30	0.94	8.32194e-14	6.92546e-27	0.94	1.93508e-11	3.74453e-22	0.94	6.42683e-12	4.13041e-23	0.94	8.20442e-12	6.73125e-23	0.94	6.92433e-12	4.79463e-23
0.96	5.39096e-15	2.90624e-29	0.96	8.60248e-14	7.40026e-27	0.96	1.64832e-11	2.71697e-22	0.96	1.75023e-11	3.06329e-22	0.96	1.35375e-11	1.83263e-22	0.96	4.24058e-12	1.79825e-23
0.98	7.87632e-15	6.20364e-29	0.98	1.18413e-13	1.40216e-26	0.98	1.27359e-11	1.62204e-22	0.98	1.60961e-11	2.59084e-22	0.98	7.94809e-12	6.31722e-23	0.98	9.04802e-12	8.18667e-23
1	5.77332e-15	3.33313e-29	1	1.27681e-13	1.63025e-26	1	1.25889e-11	1.58481e-22	1	2.56053e-13	6.55633e-26	1	4.61248e-12	2.1275e-23	1	9.15406e-12	8.37968e-23
1.02	2.5843e-15	6.67863e-30	1.02	1.25333e-13	1.57084e-26	1.02	1.04212e-11	1.086e-22	1.02	9.22357e-12	8.50743e-23	1.02	3.48744e-12	1.21622e-23	1.02	1.6092e-11	2.58952e-22
1.04	4.50433e-15	2.0289e-29	1.04	1.0486e-13	1.09956e-26	1.04	6.6467e-12	4.41786e-23	1.04	6.77452e-12	4.58942e-23	1.04	2.09651e-12	4.39535e-24	1.04	2.15302e-11	4.63549e-22
1.06	7.13163e-15	5.08602e-29	1.06	9.7746e-14	9.55428e-27	1.06	8.69521e-12	7.56066e-23	1.06	6.46637e-12	4.18139e-23	1.06	8.51679e-12	7.25357e-23	1.06	8.5081e-12	7.23878e-23
1.08	4.05876e-15	1.64735e-29	1.08	9.52207e-14	9.06697e-27	1.08	3.20809e-12	1.02919e-23	1.08	9.29012e-12	8.63063e-23	1.08	8.19903e-12	6.7224e-23	1.08	7.57102e-12	5.73204e-23
1.1	7.18589e-16	5.1637e-31	1.1	5.8249e-14	3.39294e-27	1.1	7.44543e-12	5.54344e-23	1.1	4.28214e-12	1.83367e-23	1.1	5.17616e-12	2.67927e-23	1.1	1.53074e-11	2.34317e-22
1.12	1.48385e-15	2.20182e-30	1.12	1.67671e-14	2.81134e-28	1.12	1.07464e-11	1.15486e-22	1.12	3.47095e-12	1.20475e-23	1.12	1.56211e-11	2.44017e-22	1.12	1.21423e-11	1.47436e-22
1.14	1.44227e-15	2.08015e-30	1.14	4.4264e-14	1.9593e-27	1.14	8.01587e-12	6.42541e-23	1.14	8.79004e-12	7.72648e-23	1.14	1.52855e-11	2.33647e-22	1.14	7.91456e-12	6.26402e-23
1.16	1.83861e-15	3.38049e-30	1.16	7.35173e-14	5.40479e-27	1.16	5.36751e-12	2.88102e-23	1.16	8.25619e-12	6.81647e-23	1.16	1.11657e-11	1.24673e-22	1.16	1.2805e-11	1.63967e-22
1.18	4.75692e-15	2.26283e-29	1.18	3.22846e-14	1.0423e-27	1.18	3.77395e-12	1.42427e-23	1.18	3.85498e-12	1.48609e-23	1.18	9.29126e-12	8.63276e-23	1.18	7.41601e-12	5.49972e-23
1.2	4.43448e-15	1.96646e-29	1.2	5.96318e-14	3.55595e-27	1.2	7.86818e-12	6.19083e-23	1.2	7.76681e-12	6.03234e-23	1.2	7.44571e-12	5.54385e-23	1.2	1.1344e-11	1.28687e-22
1.22	4.99425e-15	2.49425e-29	1.22	3.1548e-14	9.95278e-28	1.22	1.0124e-11	1.02495e-22	1.22	1.04488e-11	1.09177e-22	1.22	3.87564e-12	1.50206e-23	1.22	2.32338e-12	5.39808e-24
1.24	2.34339e-15	5.49147e-30	1.24	3.78659e-14	1.43383e-27	1.24	7.68771e-12	5.9101e-23	1.24	1.13663e-11	1.29192e-22	1.24	3.9644e-12	1.57164e-23	1.24	1.20846e-11	1.46037e-22
1.26	1.99328e-15	3.97317e-30	1.26	6.22277e-14	3.87229e-27	1.26	6.7037e-12	4.49396e-23	1.26	6.40417e-12	4.10134e-23	1.26	4.65037e-12	2.16259e-23	1.26	1.1485e-11	1.31906e-22
1.28	1.19406e-15	1.42579e-30	1.28	4.36573e-14	1.90596e-27	1.28	7.11383e-12	5.06066e-23	1.28	1.1927e-11	1.42254e-22	1.28	3.56421e-12	1.27036e-23	1.28	3.07038e-12	9.42726e-24
1.3	3.11671e-15	9.71386e-30	1.3	3.46883e-14	1.20328e-27	1.3	2.84566e-12	8.09775e-24	1.3	1.34017e-11	1.79606e-22	1.3	1.21997e-11	1.48832e-22	1.3	4.84797e-12	2.35028e-23
1.32	7.41927e-15	5.50456e-29	1.32	4.82414e-14	2.32723e-27	1.32	3.30348e-12	1.0913e-23	1.32	4.47252e-12	2.00034e-23	1.32	1.3404e-11	1.79666e-22	1.32	5.72127e-12	3.27329e-23
1.34	1.08258e-14	1.17199e-28	1.34	7.03966e-14	4.95568e-27	1.34	3.39455e-12	1.1523e-23	1.34	2.78617e-12	7.76276e-24	1.34	7.40753e-12	5.48715e-23	1.34	9.91384e-12	9.82841e-23
1.36	8.68216e-15	7.53799e-29	1.36	8.24539e-14	6.79864e-27	1.36	4.0542e-12	1.64365e-23	1.36	9.32632e-12	8.69802e-23	1.36	5.64819e-12	3.1902e-23	1.36	1.16663e-11	1.36103e-22
1.38	5.97114e-15	3.56545e-29	1.38	7.63154e-14	5.82404e-27	1.38	9.90783e-12	9.81652e-23	1.38	1.03003e-11	1.06095e-22	1.38	9.05689e-12	8.20273e-23	1.38	1.56279e-11	2.44231e-22
1.4	4.18034e-15	1.74752e-29	1.4	4.64103e-14	2.15392e-27	1.4	1.03147e-11	1.06393e-22	1.4	8.1993e-12	6.72284e-23	1.4	1.12605e-11	1.26799e-22	1.4	1.738e-11	3.02063e-22
1.42	1.06206e-15	1.12797e-30	1.42	9.87111e-15	9.74389e-29	1.42	8.5988e-12	7.39394e-23	1.42	1.13949e-11	1.29843e-22	1.42	8.21087e-12	6.74183e-23	1.42	7.14932e-12	5.11128e-23
1.44	1.86995e-15	3.49673e-30	1.44	1.48993e-14	2.2199e-28	1.44	9.88712e-12	9.77552e-23	1.44	1.1127e-11	1.23811e-22	1.44	6.77066e-12	4.58419e-23	1.44	6.32953e-12	4.00629e-23
1.46	1.98e-15	3.92041e-30	1.46	1.07758e-14	1.16117e-28	1.46	3.08176e-12	9.49723e-24	1.46	7.89968e-12	6.24049e-23	1.46	1.08585e-11	1.17908e-22	1.46	9.24285e-12	8.54303e-23
1.48	3.65288e-15	1.33436e-29	1.48	3.89206e-14	1.51482e-27	1.48	8.8118e-12	7.76479e-23	1.48	7.24902e-12	5.25483e-23	1.48	1.37927e-11	1.90238e-22	1.48	8.0226e-12	6.43621e-23
1.5	5.17586e-15	2.67895e-29	1.5	5.17485e-14	2.67791e-27	1.5	1.47365e-11	2.17166e-22	1.5	8.73369e-12	7.62773e-23	1.5	1.01443e-11	1.02908e-22	1.5	9.90427e-12	9.80946e-23
1.52	4.81757e-15	2.3209e-29	1.52	2.997e-14	8.98202e-28	1.52	1.97363e-11	3.89523e-22	1.52	9.82925e-12	9.66141e-23	1.52	3.70955e-12	1.37608e-23	1.52	1.2976e-11	1.68377e-22
1.54	4.25882e-15	1.81375e-29	1.54	9.804e-15	9.61185e-29	1.54	1.14703e-11	1.31569e-22	1.54	8.7738e-12	7.69795e-23	1.54	1.61682e-12	2.61411e-24	1.54	1.04051e-11	1.08266e-22
1.56	5.06434e-15	2.56475e-29	1.56	2.12598e-14	4.51981e-28	1.56	9.4119e-12	8.85838e-23	1.56	1.283e-11	1.64608e-22	1.56	2.40308e-12	5.7748e-24	1.56	2.76947e-12	7.66996e-24
1.58	6.64824e-15	4.41991e-29	1.58	5.65346e-14	3.19616e-27	1.58	8.38961e-12	7.03856e-23	1.58	1.13912e-11	1.29759e-22	1.58	4.43067e-12	1.96309e-23	1.58	5.16809e-12	2.67092e-23
1.6	6.01575e-15	3.61892e-29	1.6	4.41837e-14	1.9522e-27	1.6	5.18185e-12	2.68515e-23	1.6	4.66907e-12	2.18002e-23	1.6	5.30078e-12	2.80983e-23	1.6	9.87723e-12	9.75597e-23
1.62	3.50244e-15	1.22671e-29	1.62	2.3888e-14	5.70639e-28	1.62	5.27974e-12	2.78756e-23	1.62	3.65066e-12	1.33273e-23	1.62	3.17673e-12	1.00916e-23	1.62	1.33516e-11	1.78265e-22
1.64	2.31364e-15	5.35293e-30	1.64	8.11226e-15	6.58088e-29	1.64	5.35894e-12	2.87183e-23	1.64	6.92928e-12	4.8015e-23	1.64	1.15713e-11	1.33896e-22	1.64	6.50157e-12	4.22704e-23
1.66	3.28081e-15	1.07637e-29	1.66	3.47953e-14	1.21071e-27	1.66	6.73204e-12	4.53204e-23	1.66	8.49297e-12	7.21306e-23	1.66	1.92515e-11	3.70619e-22	1.66	9.00151e-12	8.10271e-23
1.68	1.59916e-15	2.55732e-30	1.68	3.90403e-14	1.52414e-27	1.68	5.07987e-12	2.58051e-23	1.68	7.5446e-12	5.69209e-23	1.68	1.54466e-11	2.38599e-22	1.68	1.88136e-12	3.53951e-24
1.7	2.57439e-15	6.62748e-30	1.7	4.50728e-14	2.03156e-27	1.7	1.55225e-12	2.40948e-24	1.7	8.10556e-12	6.57001e-23	1.7	6.52595e-12	4.2588e-23	1.7	1.15615e-11	1.33668e-22
1.72	1.97227e-15	3.88984e-30	1.72	6.14506e-14	3.77617e-27	1.72	3.10372e-12	9.6331e-24	1.72	8.89548e-12	7.91295e-23	1.72	9.75049e-12	9.5072e-23	1.72	1.43654e-11	2.06366e-22
1.74	2.70421e-15	7.31274e-30	1.74	4.16556e-14	1.73519e-27	1.74	5.6269e-12	3.1662e-23	1.74	1.02881e-11	1.05845e-22	1.74	7.64953e-12	5.85153e-23	1.74	7.45228e-12	5.55364e-23
1.76	1.65527e-15	2.73992e-30	1.76	2.81398e-14	7.91846e-28	1.76	3.29619e-12	1.08649e-23	1.76	8.0744e-12	6.5196e-23	1.76	8.71791e-12	7.6002e-23	1.76	1.13858e-11	1.29637e-22
1.78	3.58854e-15	1.28777e-29	1.78	5.30597e-14	2.81533e-27	1.78	5.85859e-12	3.43231e-23	1.78	3.5474e-12	1.2584e-23	1.78	1.70585e-11	2.90991e-22	1.78	7.43433e-12	5.52693e-23
1.8	4.833e-15	2.33579e-29	1.8	6.41508e-14	4.11533e-27	1.8	7.53661e-12	5.68004e-23	1.8	5.0315e-12	2.5316e-23	1.8	1.83096e-11	3.35243e-22	1.8	4.40193e-12	1.9377e-23
1.82	9.73799e-16	9.48284e-31	1.82	6.01038e-14	3.61247e-27	1.82	1.07159e-11	1.1483e-22	1.82	6.42443e-12	4.12733e-23	1.82	8.69943e-12	7.56802e-23	1.82	1.13874e-11	1.29672e-22
1.84	3.96025e-15	1.56836e-29	1.84	5.08201e-14	2.58269e-27	1.84	9.00799e-12	8.11439e-23	1.84	8.79024e-12	7.72682e-23	1.84	5.01428e-12	2.5143e-23	1.84	1.31643e-11	1.73298e-22
1.86	3.27539e-15	1.07282e-29	1.86	4.71876e-14	2.22667e-27	1.86	7.70478e-12	5.93636e-23	1.86	1.35632e-11	1.83961e-22	1.86	1.41237e-11	1.99479e-22	1.86	1.27771e-11	1.63255e-22
1.88	1.39287e-16	1.94008e-32	1.88	3.75892e-14	1.41295e-27	1.88	6.98685e-12	4.88161e-23	1.88	9.51584e-12	9.05511e-23	1.88	1.18634e-11	1.40741e-22	1.88	1.06021e-11	1.12404e-22
1.9	2.19507e-15	4.81834e-30	1.9	1.65969e-14	2.75455e-28	1.9	3.23319e-12	1.04535e-23	1.9	3.34295e-12	1.11753e-23	1.9	2.72213e-12	7.41e-24	1.9	6.48526e-12	4.20586e-23
1.92	2.20048e-15	4.8421e-30	1.92	4.59272e-14	2.10931e-27	1.92	2.01369e-12	4.05493e-24	1.92	1.29649e-12	1.68088e-24	1.92	5.0627e-12	2.56309e-23	1.92	5.32268e-12	2.8331e-23
1.94	2.78998e-15	7.78401e-30	1.94	5.72794e-14	3.28092e-27	1.94	3.77854e-12	1.42774e-23	1.94	4.20321e-12	1.76669e-23	1.94	1.69237e-12	2.86411e-24	1.94	1.1858e-11	1.40612e-22
1.96	4.00574e-15	1.60459e-29	1.96	4.18668e-14	1.75283e-27	1.96	4.7282e-12	2.23559e-23	1.96	3.96878e-12	1.57512e-23	1.96	8.52659e-12	7.27027e-23	1.96	8.98588e-12	8.07461e-23
1.98	2.36703e-15	5.60281e-30	1.98	4.50139e-14	2.02625e-27	1.98	6.72836e-12	4.52708e-23	1.98	3.08659e-12	9.52706e-24	1.98	5.52344e-12	3.05084e-23	1.98	6.9095e-12	4.77412e-23
2	5.8343e-16	3.40391e-31	2	5.78008e-14	3.34094e-27	2	8.69147e-12	7.55417e-23	2	3.03179e-12	9.19173e-24	2	4.63242e-12	2.14593e-23	2	7.20885e-12	5.19675e-23
2.02	1.06564e-15	1.13558e-30	2.02	5.301e-14	2.81006e-27	2.02	4.02228e-12	1.61788e-23	2.02	2.12449e-12	4.51346e-24	2.02	5.56557e-12	3.09756e-23	2.02	6.25144e-12	3.90805e-23
2.04	3.46285e-15	1.19914e-29	2.04	3.63158e-14	1.31884e-27	2.04	8.98861e-12	8.0795e-23	2.04	2.53145e-12	6.40826e-24	2.04	7.24131e-12	5.24366e-23	2.04	3.35756e-12	1.12732e-23
2.06	2.47274e-15	6.11446e-30	2.06	3.85351e-14	1.48495e-27	2.06	1.02375e-11	1.04806e-22	2.06	2.30185e-12	5.2985e-24	2.06	9.9239e-12	9.84839e-23	2.06	4.00706e-12	1.60565e-23
2.08	2.69215e-15	7.24767e-30	2.08	4.48747e-14	2.01374e-27	2.08	2.47179e-12	6.10973e-24	2.08	3.16586e-12	1.00227e-23	2.08	8.60914e-12	7.41173e-23	2.08	4.06182e-12	1.64983e-23
2.1	3.12275e-15	9.75155e-30	2.1	3.60831e-14	1.30199e-27	2.1	8.75818e-12	7.67058e-23	2.1	5.36355e-12	2.87676e-23	2.1	4.67588e-12	2.18639e-23	2.1	3.99431e-12	1.59545e-23
2.12	5.02429e-15	2.52435e-29	2.12	1.47221e-14	2.16739e-28	2.12	8.1026e-12	6.56521e-23	2.12	6.62613e-12	4.39055e-23	2.12	2.81933e-12	7.9486e-24	2.12	3.71222e-12	1.37806e-23
2.14	5.24845e-15	2.75463e-29	2.14	2.39084e-14	5.7161e-28	2.14	6.49079e-12	4.21304e-23	2.14	6.14829e-12	3.78014e-23	2.14	3.29643e-12	1.08665e-23	2.14	1.19574e-12	1.42979e-24
2.16	2.25954e-15	5.10554e-30	2.16	3.52298e-14	1.24114e-27	2.16	5.147e-12	2.64916e-23	2.16	6.63385e-12	4.40079e-23	2.16	8.48491e-12	7.19937e-23	2.16	2.60913e-12	6.80758e-24
2.18	6.24249e-16	3.89686e-31	2.18	2.26348e-14	5.12336e-28	2.18	2.03958e-12	4.1599e-24	2.18	7.51313e-12	5.64472e-23	2.18	8.64966e-12	7.48166e-23	2.18	6.21946e-12	3.86817e-23
2.2	1.95583e-15	3.82529e-30	2.2	2.2391e-14	5.01358e-28	2.2	5.43213e-12	2.9508e-23	2.2	7.78785e-12	6.06505e-23	2.2	4.34936e-13	1.89169e-25	2.2	1.08814e-11	1.18406e-22
2.22	1.86345e-15	3.47244e-30	2.22	3.19638e-14	1.02169e-27	2.22	6.594e-12	4.34808e-23	2.22	2.9107e-12	8.47215e-24	2.22	8.40842e-12	7.07016e-23	2.22	1.0148e-11	1.02982e-22
2.24	9.06694e-16	8.22093e-31	2.24	3.72545e-14	1.3879e-27	2.24	5.94838e-12	3.53832e-23	2.24	5.55313e-12	3.08373e-23	2.24	9.03146e-12	8.15672e-23	2.24	9.23141e-12	8.52189e-23
2.26	2.52541e-15	6.37772e-30	2.26	1.10024e-14	1.21054e-28	2.26	6.57575e-12	4.32405e-23	2.26	4.05455e-12	1.64394e-23	2.26	5.64247e-12	3.18374e-23	2.26	6.34592e-12	4.02707e-23
2.28	3.94394e-15	1.55546e-29	2.28	2.74395e-14	7.52926e-28	2.28	6.79496e-12	4.61714e-23	2.28	3.42122e-12	1.17048e-23	2.28	2.14857e-12	4.61634e-24	2.28	2.64756e-12	7.00955e-24
2.3	4.79951e-15	2.30353e-29	2.3	4.64211e-14	2.15491e-27	2.3	6.85048e-12	4.69291e-23	2.3	8.86952e-12	7.86684e-23	2.3	1.04405e-12	1.09003e-24	2.3	3.35784e-12	1.12751e-23
2.32	3.60358e-15	1.29858e-29	2.32	2.94671e-14	8.68308e-28	2.32	2.51388e-12	6.31958e-24	2.32	1.24815e-11	1.55788e-22	2.32	6.31501e-13	3.98793e-25	2.32	1.22954e-12	1.51178e-24
2.34	3.26396e-15	1.06534e-29	2.34	2.52902e-14	6.39593e-28	2.34	4.69248e-13	2.20194e-25	2.34	9.61043e-12	9.23603e-23	2.34	3.07038e-12	9.42726e-24	2.34	3.30658e-12	1.09335e-23
2.36	4.83738e-15	2.34002e-29	2.36	4.5355e-14	2.05708e-27	2.36	3.95605e-12	1.56503e-23	2.36	4.29971e-12	1.84875e-23	2.36	4.09101e-12	1.67364e-23	2.36	2.71847e-13	7.39007e-26
2.38	4.45221e-15	1.98222e-29	2.38	2.77345e-14	7.69202e-28	2.38	7.99076e-12	6.38522e-23	2.38	5.78271e-12	3.34397e-23	2.38	4.85137e-12	2.35358e-23	2.38	3.24148e-12	1.05072e-23
2.4	4.09111e-15	1.67372e-29	2.4	2.12015e-14	4.49505e-28	2.4	1.04961e-11	1.10169e-22	2.4	7.07913e-12	5.0114e-23	2.4	8.37731e-12	7.01793e-23	2.4	1.78065e-12	3.17071e-24
2.42	3.09281e-15	9.56548e-30	2.42	2.52704e-14	6.38595e-28	2.42	9.77611e-12	9.55723e-23	2.42	6.96804e-12	4.85536e-23	2.42	6.18997e-12	3.83157e-23	2.42	6.4826e-12	4.20241e-23
2.44	3.02324e-15	9.13999e-30	2.44	3.48488e-14	1.21444e-27	2.44	7.05591e-12	4.97859e-23	2.44	5.79751e-12	3.36112e-23	2.44	2.1648e-12	4.68635e-24	2.44	1.44113e-11	2.07685e-22
2.46	4.10384e-15	1.68415e-29	2.46	6.99726e-14	4.89617e-27	2.46	2.80347e-12	7.85946e-24	2.46	2.69565e-12	7.26651e-24	2.46	5.46804e-12	2.98994e-23	2.46	1.39268e-11	1.93957e-22
2.48	3.92871e-15	1.54348e-29	2.48	6.53926e-14	4.27619e-27	2.48	4.80286e-12	2.30675e-23	2.48	5.87788e-12	3.45495e-23	2.48	6.84275e-12	4.68232e-23	2.48	6.14993e-12	3.78217e-23
2.5	3.85481e-15	1.48596e-29	2.5	3.59845e-14	1.29488e-27	2.5	3.28974e-12	1.08224e-23	2.5	8.42064e-12	7.09072e-23	2.5	4.72852e-12	2.23589e-23	2.5	1.486e-12	2.20818e-24
2.52	2.65324e-15	7.03968e-30	2.52	2.85009e-14	8.12304e-28	2.52	1.66058e-12	2.75753e-24	2.52	2.9911e-12	8.94671e-24	2.52	4.47572e-12	2.00321e-23	2.52	8.22065e-12	6.75791e-23
2.54	1.5156e-15	2.29705e-30	2.54	1.00122e-14	1.00245e-28	2.54	8.37378e-13	7.01203e-25	2.54	5.81458e-13	3.38094e-25	2.54	3.42205e-12	1.17104e-23	2.54	1.26651e-11	1.60406e-22
2.56	1.46479e-15	2.14562e-30	2.56	2.69746e-14	7.27629e-28	2.56	1.02778e-12	1.05632e-24	2.56	2.84863e-12	8.1147e-24	2.56	3.47659e-13	1.20866e-25	2.56	9.22115e-12	8.50296e-23
2.58	4.13053e-16	1.70613e-31	2.58	3.032e-14	9.19304e-28	2.58	4.94138e-12	2.44172e-23	2.58	9.5888e-13	9.19451e-25	2.58	2.90385e-12	8.43237e-24	2.58	2.48042e-12	6.15246e-24
2.6	4.64357e-16	2.15627e-31	2.6	7.7903e-15	6.06888e-29	2.6	1.01454e-11	1.02929e-22	2.6	6.41686e-12	4.11761e-23	2.6	8.11093e-12	6.57873e-23	2.6	2.36383e-12	5.58771e-24
2.62	7.47413e-16	5.58626e-31	2.62	4.04894e-14	1.63939e-27	2.62	7.40658e-12	5.48574e-23	2.62	1.01241e-11	1.02497e-22	2.62	9.87234e-12	9.74632e-23	2.62	5.12946e-12	2.63114e-23
2.64	1.15951e-15	1.34447e-30	2.64	3.6897e-14	1.36139e-27	2.64	4.96712e-12	2.46722e-23	2.64	1.01702e-11	1.03433e-22	2.64	5.7575e-12	3.31488e-23	2.64	7.07342e-12	5.00333e-23
2.66	3.23436e-15	1.04611e-29	2.66	8.81106e-15	7.76348e-29	2.66	6.30103e-12	3.9703e-23	2.66	6.83799e-12	4.67581e-23	2.66	6.10875e-12	3.73168e-23	2.66	1.03194e-11	1.0649e-22
2.68	5.00094e-15	2.50094e-29	2.68	1.59251e-14	2.53608e-28	2.68	5.35989e-12	2.87285e-23	2.68	3.74964e-12	1.40598e-23	2.68	6.81309e-12	4.64181e-23	2.68	5.91598e-12	3.49989e-23
2.7	5.10976e-15	2.61097e-29	2.7	2.29227e-14	5.2545e-28	2.7	2.49423e-12	6.22117e-24	2.7	5.06421e-12	2.56463e-23	2.7	2.69265e-12	7.25034e-24	2.7	4.67961e-13	2.18988e-25
2.72	3.23094e-15	1.0439e-29	2.72	1.969e-14	3.87695e-28	2.72	4.74928e-12	2.25556e-23	2.72	5.60309e-12	3.13946e-23	2.72	6.30911e-12	3.98048e-23	2.72	5.72871e-12	3.28181e-23
2.74	1.44477e-15	2.08735e-30	2.74	2.86822e-14	8.22668e-28	2.74	4.2978e-12	1.84711e-23	2.74	3.82316e-12	1.46166e-23	2.74	7.03537e-12	4.94965e-23	2.74	7.17572e-12	5.14909e-23
2.76	7.53614e-16	5.67933e-31	2.76	4.01515e-14	1.61214e-27	2.76	3.04843e-12	9.29296e-24	2.76	2.51166e-12	6.30846e-24	2.76	2.53647e-12	6.4337e-24	2.76	5.8919e-12	3.47145e-23
2.78	4.58433e-16	2.10161e-31	2.78	4.74007e-14	2.24683e-27	2.78	4.92863e-12	2.42914e-23	2.78	2.34372e-12	5.493e-24	2.78	1.65338e-12	2.73366e-24	2.78	6.75081e-12	4.55735e-23
2.8	1.33666e-15	1.78667e-30	2.8	5.06863e-14	2.5691e-27	2.8	5.46775e-12	2.98963e-23	2.8	2.66683e-12	7.112e-24	2.8	1.91752e-12	3.67687e-24	2.8	5.18278e-12	2.68612e-23
2.82	1.20727e-15	1.4575e-30	2.82	6.88954e-14	4.74657e-27	2.82	6.52706e-12	4.26025e-23	2.82	2.09425e-12	4.38589e-24	2.82	2.67722e-12	7.16751e-24	2.82	3.33721e-12	1.1137e-23
2.84	1.85931e-15	3.45703e-30	2.84	9.92438e-14	9.84933e-27	2.84	5.60715e-12	3.14401e-23	2.84	2.59837e-12	6.75154e-24	2.84	4.30006e-12	1.84906e-23	2.84	3.55842e-12	1.26624e-23
2.86	6.80634e-16	4.63263e-31	2.86	9.14108e-14	8.35593e-27	2.86	2.39224e-12	5.72282e-24	2.86	3.23157e-12	1.0443e-23	2.86	9.89363e-13	9.78839e-25	2.86	1.14879e-11	1.31972e-22
2.88	2.42092e-15	5.86084e-30	2.88	5.66612e-14	3.21049e-27	2.88	1.82754e-12	3.3399e-24	2.88	7.09094e-12	5.02815e-23	2.88	3.89628e-12	1.5181e-23	2.88	1.2748e-11	1.62512e-22
2.9	1.8178e-15	3.3044e-30	2.9	3.43142e-14	1.17747e-27	2.9	4.49661e-12	2.02195e-23	2.9	8.62751e-12	7.44339e-23	2.9	6.27007e-12	3.93138e-23	2.9	7.33706e-12	5.38324e-23
2.92	1.66786e-15	2.78175e-30	2.92	2.12562e-14	4.51825e-28	2.92	1.50345e-12	2.26035e-24	2.92	4.41752e-12	1.95145e-23	2.92	7.46403e-12	5.57117e-23	2.92	4.32502e-12	1.87058e-23
2.94	6.77495e-16	4.58999e-31	2.94	1.0424e-14	1.08659e-28	2.94	4.92417e-12	2.42474e-23	2.94	3.27708e-12	1.07393e-23	2.94	6.56817e-12	4.31409e-23	2.94	4.29917e-12	1.84829e-23
2.96	2.16702e-15	4.696e-30	2.96	1.51952e-14	2.30894e-28	2.96	5.20831e-12	2.71265e-23	2.96	3.86025e-12	1.49015e-23	2.96	6.99524e-12	4.89333e-23	2.96	1.41136e-12	1.99193e-24
2.98	2.37692e-15	5.64973e-30	2.98	3.87978e-14	1.50527e-27	2.98	3.63933e-12	1.32447e-23	2.98	5.1889e-13	2.69247e-25	2.98	6.7263e-12	4.52431e-23	2.98	4.56273e-12	2.08185e-23
3	2.25713e-15	5.09462e-30	3	2.48487e-14	6.17458e-28	3	2.17732e-12	4.74074e-24	3	2.456e-12	6.03195e-24	3	5.08019e-12	2.58083e-23	3	2.96928e-12	8.81664e-24
3.02	2.09918e-15	4.40656e-30	3.02	3.12216e-14	9.74788e-28	3.02	2.97097e-12	8.82668e-24	3.02	5.10761e-12	2.60877e-23	3.02	1.08207e-11	1.17087e-22	3.02	3.81975e-12	1.45905e-23
3.04	1.94253e-15	3.77343e-30	3.04	3.56059e-14	1.26778e-27	3.04	2.98711e-12	8.92283e-24	3.04	3.94595e-12	1.55705e-23	3.04	1.34133e-11	1.79917e-22	3.04	6.11364e-12	3.73766e-23
3.06	2.42804e-15	5.89537e-30	3.06	1.56188e-14	2.43947e-28	3.06	4.18872e-12	1.75454e-23	3.06	8.72092e-12	7.60545e-23	3.06	8.64829e-12	7.4793e-23	3.06	4.15125e-12	1.72329e-23
3.08	2.52563e-15	6.37883e-30	3.08	1.55034e-14	2.40356e-28	3.08	4.69262e-12	2.20207e-23	3.08	1.19592e-11	1.43021e-22	3.08	3.56629e-12	1.27184e-23	3.08	2.8599e-12	8.17902e-24
3.1	1.06655e-15	1.13754e-30	3.1	1.43354e-14	2.05505e-28	3.1	5.70535e-12	3.2551e-23	3.1	7.24025e-12	5.24212e-23	3.1	3.55322e-12	1.26253e-23	3.1	8.98664e-12	8.07598e-23
3.12	5.51988e-16	3.04691e-31	3.12	3.19385e-14	1.02006e-27	3.12	5.46177e-12	2.98309e-23	3.12	5.86779e-13	3.44309e-25	3.12	6.88692e-12	4.74297e-23	3.12	9.81617e-12	9.63572e-23
3.14	5.80882e-17	3.37423e-33	3.14	2.70606e-14	7.32278e-28	3.14	4.85506e-12	2.35716e-23	3.14	2.01304e-12	4.05234e-24	3.14	4.42423e-12	1.95738e-23	3.14	4.06596e-12	1.6532e-23
3.16	9.47748e-16	8.98226e-31	3.16	2.72521e-14	7.42677e-28	3.16	5.22466e-12	2.72971e-23	3.16	3.10196e-12	9.62214e-24	3.16	3.59626e-12	1.29331e-23	3.16	1.31756e-12	1.73597e-24
3.18	3.02015e-15	9.12128e-30	3.18	3.95325e-14	1.56282e-27	3.18	1.07191e-12	1.14898e-24	3.18	2.13765e-12	4.56953e-24	3.18	8.8897e-12	7.90268e-23	3.18	1.64884e-12	2.71867e-24
3.2	2.67548e-15	7.15819e-30	3.2	6.57442e-14	4.3223e-27	3.2	6.85203e-12	4.69504e-23	3.2	4.7878e-12	2.2923e-23	3.2	8.07658e-12	6.52311e-23	3.2	1.77715e-12	3.15826e-24
3.22	5.29795e-16	2.80683e-31	3.22	4.69867e-14	2.20775e-27	3.22	9.11765e-12	8.31316e-23	3.22	6.20385e-12	3.84878e-23	3.22	4.88571e-12	2.38702e-23	3.22	3.91987e-12	1.53654e-23
3.24	2.1143e-15	4.47024e-30	3.24	3.17569e-14	1.0085e-27	3.24	8.01196e-12	6.41916e-23	3.24	7.91376e-12	6.26277e-23	3.24	5.04853e-12	2.54877e-23	3.24	4.69198e-12	2.20147e-23
3.26	2.50692e-15	6.28463e-30	3.26	1.92786e-14	3.71665e-28	3.26	5.35126e-12	2.86359e-23	3.26	9.10503e-12	8.29015e-23	3.26	7.4009e-12	5.47733e-23	3.26	4.29923e-12	1.84834e-23
3.28	1.92977e-15	3.72402e-30	3.28	1.22758e-14	1.50695e-28	3.28	3.53147e-12	1.24713e-23	3.28	5.87573e-12	3.45242e-23	3.28	6.17148e-12	3.80872e-23	3.28	2.44546e-12	5.98029e-24
3.3	5.17085e-16	2.67377e-31	3.3	1.54529e-15	2.38794e-30	3.3	5.56759e-12	3.09981e-23	3.3	2.92171e-12	8.53641e-24	3.3	6.33234e-12	4.00985e-23	3.3	4.02176e-12	1.61746e-23
3.32	7.65063e-16	5.85321e-31	3.32	1.38601e-14	1.92103e-28	3.32	6.25185e-12	3.90856e-23	3.32	6.43245e-12	4.13764e-23	3.32	7.91856e-12	6.27036e-23	3.32	3.39856e-12	1.15502e-23
3.34	7.42989e-16	5.52032e-31	3.34	2.06776e-14	4.27564e-28	3.34	1.32744e-12	1.76211e-24	3.34	8.45519e-12	7.14902e-23	3.34	7.04526e-12	4.96356e-23	3.34	1.08968e-12	1.1874e-24
3.36	3.06427e-15	9.38978e-30	3.36	2.14475e-14	4.59997e-28	3.36	4.65494e-12	2.16684e-23	3.36	5.03761e-12	2.53775e-23	3.36	3.81766e-12	1.45745e-23	3.36	1.92091e-12	3.6899e-24
3.38	4.06767e-15	1.65459e-29	3.38	1.49492e-14	2.23478e-28	3.38	4.84367e-12	2.34611e-23	3.38	3.59801e-12	1.29457e-23	3.38	3.69639e-12	1.36633e-23	3.38	2.32945e-12	5.42634e-24
3.4	3.61134e-15	1.30417e-29	3.4	4.88418e-14	2.38552e-27	3.4	2.58306e-12	6.67221e-24	3.4	4.82862e-12	2.33156e-23	3.4	4.39867e-12	1.93483e-23	3.4	2.30893e-12	5.33114e-24
3.42	3.43339e-15	1.17881e-29	3.42	4.97104e-14	2.47112e-27	3.42	3.22866e-12	1.04243e-23	3.42	3.40971e-12	1.16261e-23	3.42	4.64716e-12	2.15961e-23	3.42	3.35816e-12	1.12773e-23
3.44	3.26939e-15	1.06889e-29	3.44	2.70769e-14	7.33157e-28	3.44	5.0384e-12	2.53855e-23	3.44	2.72178e-12	7.40807e-24	3.44	4.11535e-12	1.69361e-23	3.44	5.60976e-12	3.14694e-23
3.46	2.12721e-15	4.52504e-30	3.46	3.1209e-15	9.74e-30	3.46	3.37376e-12	1.13823e-23	3.46	3.06017e-12	9.36467e-24	3.46	4.56483e-12	2.08377e-23	3.46	1.38548e-12	1.91956e-24
3.48	1.051e-15	1.10459e-30	3.48	2.05718e-14	4.23197e-28	3.48	1.15108e-12	1.325e-24	3.48	2.69848e-12	7.28182e-24	3.48	3.17095e-12	1.0055e-23	3.48	1.94379e-12	3.77833e-24
3.5	1.11308e-15	1.23896e-30	3.5	2.36367e-14	5.58694e-28	3.5	1.80523e-12	3.25886e-24	3.5	1.51089e-12	2.2828e-24	3.5	4.51575e-12	2.0392e-23	3.5	1.55602e-12	2.4212e-24
3.52	2.22087e-15	4.93227e-30	3.52	1.95825e-14	3.83473e-28	3.52	4.71494e-12	2.22307e-23	3.52	3.682e-12	1.35572e-23	3.52	3.1808e-12	1.01175e-23	3.52	3.5055e-12	1.22885e-23
3.54	3.55741e-15	1.26552e-29	3.54	4.17965e-14	1.74695e-27	3.54	5.8613e-12	3.43548e-23	3.54	7.81194e-12	6.10264e-23	3.54	1.80957e-12	3.27454e-24	3.54	5.67623e-12	3.22196e-23
3.56	1.79666e-15	3.22799e-30	3.56	3.69695e-14	1.36674e-27	3.56	4.13073e-12	1.70629e-23	3.56	6.47245e-12	4.18926e-23	3.56	5.17393e-12	2.67696e-23	3.56	2.08843e-12	4.36152e-24
3.58	1.22368e-15	1.4974e-30	3.58	2.62727e-14	6.90257e-28	3.58	4.20559e-12	1.7687e-23	3.58	2.00559e-12	4.02237e-24	3.58	6.67821e-12	4.45985e-23	3.58	3.0933e-12	9.56854e-24
3.6	2.31403e-15	5.35475e-30	3.6	3.78062e-14	1.42931e-27	3.6	4.30822e-12	1.85608e-23	3.6	4.85165e-13	2.35385e-25	3.6	5.18933e-12	2.69291e-23	3.6	3.97173e-12	1.57746e-23
3.62	4.81728e-15	2.32062e-29	3.62	3.40693e-14	1.16072e-27	3.62	5.51283e-12	3.03913e-23	3.62	1.77287e-12	3.14306e-24	3.62	2.19915e-12	4.83625e-24	3.62	4.64411e-12	2.15678e-23
3.64	4.96703e-15	2.46714e-29	3.64	1.69839e-14	2.88452e-28	3.64	5.81066e-12	3.37637e-23	3.64	3.13769e-12	9.84508e-24	3.64	2.63412e-12	6.9386e-24	3.64	4.09886e-12	1.68007e-23
3.66	2.12902e-15	4.53271e-30	3.66	1.8412e-14	3.39002e-28	3.66	2.70632e-12	7.32419e-24	3.66	5.70658e-12	3.2565e-23	3.66	3.57504e-12	1.27809e-23	3.66	2.80017e-12	7.84097e-24
3.68	8.78669e-16	7.72059e-31	3.68	1.28407e-14	1.64883e-28	3.68	3.29199e-12	1.08372e-23	3.68	5.62877e-12	3.16831e-23	3.68	3.60275e-12	1.29798e-23	3.68	4.57156e-12	2.08992e-23
3.7	2.73663e-15	7.48915e-30	3.7	2.19406e-14	4.81389e-28	3.7	1.48077e-12	2.19269e-24	3.7	6.53113e-12	4.26556e-23	3.7	8.36413e-12	6.99587e-23	3.7	4.32637e-12	1.87175e-23
3.72	3.29568e-15	1.08615e-29	3.72	2.23763e-14	5.00699e-28	3.72	2.50323e-12	6.26617e-24	3.72	4.20244e-12	1.76605e-23	3.72	1.04924e-11	1.10091e-22	3.72	3.51273e-12	1.23393e-23
3.74	2.07025e-15	4.28594e-30	3.74	2.37243e-14	5.62843e-28	3.74	2.50432e-12	6.27161e-24	3.74	3.74432e-12	1.402e-23	3.74	9.99328e-12	9.98656e-23	3.74	3.17157e-12	1.00589e-23
3.76	1.87574e-15	3.5184e-30	3.76	3.40754e-14	1.16113e-27	3.76	2.5838e-12	6.67602e-24	3.76	6.92555e-12	4.79632e-23	3.76	4.72023e-12	2.22806e-23	3.76	3.88194e-12	1.50695e-23
3.78	2.1863e-15	4.77989e-30	3.78	3.98518e-14	1.58817e-27	3.78	1.97508e-12	3.90096e-24	3.78	5.98398e-12	3.5808e-23	3.78	5.49798e-12	3.02278e-23	3.78	1.02847e-11	1.05775e-22
3.8	2.71442e-15	7.36806e-30	3.8	2.99382e-14	8.96295e-28	3.8	2.3451e-12	5.49951e-24	3.8	4.83233e-12	2.33514e-23	3.8	5.56768e-12	3.0999e-23	3.8	1.40322e-11	1.96904e-22
3.82	2.62717e-15	6.902e-30	3.82	3.48006e-14	1.21108e-27	3.82	2.15849e-12	4.65907e-24	3.82	4.91416e-12	2.41489e-23	3.82	3.91446e-12	1.5323e-23	3.82	1.08828e-11	1.18434e-22
3.84	2.45964e-15	6.04981e-30	3.84	5.3403e-14	2.85189e-27	3.84	3.13897e-12	9.85314e-24	3.84	3.7738e-12	1.42416e-23	3.84	2.3246e-12	5.40375e-24	3.84	4.75454e-12	2.26057e-23
3.86	2.3815e-15	5.67154e-30	3.86	4.16465e-14	1.73443e-27	3.86	5.25198e-12	2.75833e-23	3.86	3.38679e-12	1.14703e-23	3.86	2.10811e-12	4.44413e-24	3.86	8.9247e-13	7.96503e-25
3.88	1.99633e-15	3.98533e-30	3.88	1.24472e-14	1.54932e-28	3.88	5.4004e-12	2.91644e-23	3.88	3.902e-12	1.52256e-23	3.88	3.15456e-12	9.95122e-24	3.88	3.64918e-12	1.33165e-23
3.9	2.46669e-15	6.08455e-30	3.9	1.65272e-14	2.73149e-28	3.9	8.97854e-12	8.06142e-23	3.9	2.09667e-12	4.39603e-24	3.9	5.70052e-12	3.24959e-23	3.9	5.91281e-12	3.49614e-23
3.92	2.30459e-15	5.31111e-30	3.92	2.34379e-14	5.49333e-28	3.92	5.4143e-12	2.93146e-23	3.92	2.76633e-12	7.65261e-24	3.92	4.71492e-12	2.22305e-23	3.92	6.24472e-12	3.89965e-23
3.94	9.06546e-16	8.21825e-31	3.94	3.43482e-14	1.1798e-27	3.94	4.19233e-12	1.75756e-23	3.94	5.05774e-12	2.55807e-23	3.94	2.82559e-12	7.98394e-24	3.94	6.42925e-12	4.13353e-23
3.96	1.95724e-15	3.83077e-30	3.96	4.82664e-14	2.32965e-27	3.96	3.71231e-12	1.37812e-23	3.96	6.03781e-12	3.64552e-23	3.96	4.38767e-12	1.92516e-23	3.96	2.78035e-12	7.73033e-24
3.98	3.2848e-15	1.07899e-29	3.98	5.06916e-14	2.56964e-27	3.98	4.0136e-12	1.6109e-23	3.98	4.43534e-12	1.96723e-23	3.98	4.6841e-12	2.19408e-23	3.98	4.77656e-12	2.28155e-23
4	1.46659e-15	2.1509e-30	4	5.30802e-14	2.81751e-27	4	2.75048e-12	7.56514e-24	4	3.54826e-12	1.25901e-23	4	2.35181e-12	5.53099e-24	4	5.3776e-12	2.89186e-23
4.02	1.83701e-15	3.3746e-30	4.02	2.42856e-14	5.89792e-28	4.02	3.22606e-12	1.04074e-23	4.02	5.17781e-12	2.68097e-23	4.02	9.19928e-13	8.46268e-25	4.02	4.80131e-12	2.30526e-23
4.04	3.55247e-15	1.26201e-29	4.04	2.59832e-14	6.75128e-28	4.04	6.13828e-12	3.76784e-23	4.04	6.60609e-12	4.36404e-23	4.04	3.4038e-12	1.15859e-23	4.04	5.88507e-12	3.4634e-23
4.06	3.36616e-15	1.1331e-29	4.06	4.82779e-14	2.33075e-27	4.06	3.34324e-12	1.11772e-23	4.06	2.79054e-12	7.78714e-24	4.06	5.62455e-12	3.16356e-23	4.06	4.83522e-12	2.33794e-23
4.08	1.64106e-15	2.69307e-30	4.08	4.2652e-14	1.81919e-27	4.08	3.53061e-12	1.24652e-23	4.08	2.94909e-12	8.69711e-24	4.08	5.81512e-12	3.38157e-23	4.08	2.08988e-12	4.36758e-24
4.1	4.22918e-16	1.78859e-31	4.1	2.16234e-14	4.67569e-28	4.1	7.43937e-12	5.53442e-23	4.1	3.51062e-12	1.23245e-23	4.1	5.44654e-12	2.96648e-23	4.1	2.05463e-12	4.22152e-24
4.12	6.41801e-16	4.11909e-31	4.12	2.51037e-14	6.30197e-28	4.12	7.05489e-12	4.97714e-23	4.12	3.74275e-12	1.40082e-23	4.12	7.575e-12	5.73806e-23	4.12	4.41278e-12	1.94727e-23
4.14	1.02555e-15	1.05175e-30	4.14	3.20632e-14	1.02805e-27	4.14	2.82094e-12	7.9577e-24	4.14	5.53018e-12	3.05829e-23	4.14	5.87158e-12	3.44754e-23	4.14	6.34605e-12	4.02724e-23
4.16	1.02019e-15	1.0408e-30	4.16	2.30811e-14	5.32739e-28	4.16	7.82096e-13	6.11675e-25	4.16	3.45752e-12	1.19544e-23	4.16	3.59835e-13	1.29481e-25	4.16	3.43517e-12	1.18004e-23
4.18	9.34496e-16	8.73282e-31	4.18	8.70914e-15	7.58491e-29	4.18	2.69649e-12	7.27104e-24	4.18	9.20878e-13	8.48016e-25	4.18	3.22336e-12	1.039e-23	4.18	2.37035e-12	5.61856e-24
4.2	6.49254e-16	4.21531e-31	4.2	1.12719e-14	1.27055e-28	4.2	4.15392e-12	1.7255e-23	4.2	2.39236e-12	5.72338e-24	4.2	5.38338e-12	2.89808e-23	4.2	3.28265e-12	1.07758e-23
4.22	8.33813e-16	6.95245e-31	4.22	1.39901e-14	1.95722e-28	4.22	5.23203e-12	2.73741e-23	4.22	3.06608e-12	9.40082e-24	4.22	4.75582e-12	2.26178e-23	4.22	6.72484e-12	4.52235e-23
4.24	6.89753e-16	4.75759e-31	4.24	1.32894e-14	1.76608e-28	4.24	9.74464e-12	9.49581e-23	4.24	1.76113e-12	3.10158e-24	4.24	2.37359e-12	5.63391e-24	4.24	9.13371e-12	8.34246e-23
4.26	5.44593e-16	2.96581e-31	4.26	1.45131e-14	2.1063e-28	4.26	9.21394e-12	8.48966e-23	4.26	3.33097e-12	1.10954e-23	4.26	2.20311e-12	4.85369e-24	4.26	5.4655e-12	2.98717e-23
4.28	8.93256e-16	7.97906e-31	4.28	2.29577e-14	5.27057e-28	4.28	9.17578e-12	8.4195e-23	4.28	7.45576e-12	5.55883e-23	4.28	1.973e-12	3.89272e-24	4.28	1.465e-12	2.14624e-24
4.3	1.41274e-15	1.99582e-30	4.3	2.20869e-14	4.87831e-28	4.3	9.47878e-12	8.98473e-23	4.3	5.32161e-12	2.83196e-23	4.3	1.81082e-12	3.27905e-24	4.3	4.97825e-13	2.4783e-25
4.32	2.22205e-15	4.93749e-30	4.32	7.24952e-15	5.25556e-29	4.32	6.70196e-12	4.49162e-23	4.32	1.85727e-12	3.44944e-24	4.32	1.73872e-12	3.02313e-24	4.32	1.16942e-12	1.36754e-24
4.34	2.41913e-15	5.85218e-30	4.34	4.90225e-15	2.40321e-29	4.34	3.74187e-12	1.40016e-23	4.34	5.85233e-12	3.42497e-23	4.34	3.38021e-12	1.14258e-23	4.34	3.04901e-12	9.29644e-24
4.36	9.70815e-16	9.42482e-31	4.36	6.1051e-15	3.72722e-29	4.36	9.2453e-13	8.54756e-25	4.36	6.70219e-12	4.49194e-23	4.36	4.15107e-12	1.72314e-23	4.36	3.93851e-12	1.55119e-23
4.38	2.4613e-15	6.05797e-30	4.38	9.7707e-15	9.54666e-29	4.38	2.42103e-12	5.86138e-24	4.38	5.74155e-12	3.29654e-23	4.38	6.25649e-12	3.91437e-23	4.38	1.30591e-12	1.7054e-24
4.4	4.20726e-15	1.7701e-29	4.4	1.98626e-14	3.94521e-28	4.4	3.66746e-12	1.34502e-23	4.4	4.33858e-12	1.88233e-23	4.4	6.1923e-12	3.83446e-23	4.4	1.75552e-12	3.08187e-24
4.42	3.23234e-15	1.0448e-29	4.42	3.75036e-15	1.40652e-29	4.42	1.31232e-12	1.72217e-24	4.42	4.00771e-12	1.60618e-23	4.42	5.00062e-12	2.50062e-23	4.42	2.40698e-12	5.79354e-24
4.44	1.66289e-15	2.76522e-30	4.44	8.81375e-15	7.76823e-29	4.44	2.50197e-12	6.25983e-24	4.44	3.28735e-12	1.08067e-23	4.44	4.60409e-12	2.11976e-23	4.44	2.67355e-12	7.14785e-24
4.46	2.24958e-15	5.0606e-30	4.46	3.76052e-14	1.41415e-27	4.46	4.20962e-12	1.77209e-23	4.46	3.4658e-12	1.20117e-23	4.46	5.9029e-12	3.48442e-23	4.46	1.57345e-12	2.47574e-24
4.48	2.57622e-15	6.63693e-30	4.48	3.70757e-14	1.37461e-27	4.48	6.3602e-12	4.04522e-23	4.48	4.15795e-12	1.72885e-23	4.48	5.64084e-12	3.18191e-23	4.48	1.12764e-12	1.27158e-24
4.5	2.67188e-16	7.13896e-32	4.5	2.21374e-14	4.90066e-28	4.5	9.07775e-12	8.24055e-23	4.5	2.32101e-12	5.38709e-24	4.5	1.50701e-12	2.27109e-24	4.5	8.44574e-13	7.13305e-25
4.52	1.5745e-15	2.47904e-30	4.52	2.48007e-14	6.15075e-28	4.52	7.42642e-12	5.51517e-23	4.52	3.20764e-12	1.02889e-23	4.52	2.44648e-12	5.98525e-24	4.52	1.53941e-12	2.36977e-24
4.54	3.00779e-15	9.04681e-30	4.54	2.28085e-14	5.20226e-28	4.54	2.75907e-12	7.61244e-24	4.54	2.23592e-12	4.99935e-24	4.54	7.87902e-13	6.20789e-25	4.54	2.24944e-12	5.06e-24
4.56	2.58219e-15	6.66771e-30	4.56	1.44963e-14	2.10142e-28	4.56	1.14494e-12	1.3109e-24	4.56	2.43498e-12	5.92913e-24	4.56	2.67837e-12	7.17367e-24	4.56	4.40707e-12	1.94223e-23
4.58	1.86387e-15	3.474e-30	4.58	7.55525e-15	5.70818e-29	4.58	1.02519e-12	1.05101e-24	4.58	2.23304e-12	4.98648e-24	4.58	1.99339e-12	3.97359e-24	4.58	7.30161e-12	5.33135e-23
4.6	1.61747e-15	2.61622e-30	4.6	6.89971e-15	4.76059e-29	4.6	4.31838e-12	1.86484e-23	4.6	5.48374e-12	3.00714e-23	4.6	9.2716e-13	8.59627e-25	4.6	7.09498e-12	5.03388e-23
4.62	8.05332e-16	6.4856e-31	4.62	9.28642e-15	8.62376e-29	4.62	4.18775e-12	1.75373e-23	4.62	4.57403e-12	2.09218e-23	4.62	1.08093e-12	1.1684e-24	4.62	6.51663e-12	4.24665e-23
4.64	2.08879e-15	4.36304e-30	4.64	2.90354e-14	8.43056e-28	4.64	2.15544e-12	4.64592e-24	4.64	3.15094e-13	9.92845e-26	4.64	2.29701e-12	5.27627e-24	4.64	4.30963e-12	1.8573e-23
4.66	2.45461e-15	6.02513e-30	4.66	1.16456e-14	1.35619e-28	4.66	1.35442e-12	1.83446e-24	4.66	4.27494e-12	1.82751e-23	4.66	1.53476e-12	2.35549e-24	4.66	3.28573e-12	1.0796e-23
4.68	1.22403e-15	1.49825e-30	4.68	1.10205e-14	1.21451e-28	4.68	3.21724e-12	1.03506e-23	4.68	4.13978e-12	1.71378e-23	4.68	3.9165e-12	1.5339e-23	4.68	1.89565e-12	3.59348e-24
4.7	2.72986e-15	7.45212e-30	4.7	1.77746e-14	3.15936e-28	4.7	3.57509e-12	1.27812e-23	4.7	2.90524e-12	8.4404e-24	4.7	4.10035e-12	1.68128e-23	4.7	2.75195e-12	7.57324e-24
4.72	3.17252e-15	1.00649e-29	4.72	1.50751e-14	2.27257e-28	4.72	1.46576e-12	2.14844e-24	4.72	6.17828e-12	3.81711e-23	4.72	4.54812e-12	2.06854e-23	4.72	9.29283e-13	8.63567e-25
4.74	1.88085e-15	3.53758e-30	4.74	8.20948e-15	6.73955e-29	4.74	3.24288e-12	1.05163e-23	4.74	5.45895e-12	2.98001e-23	4.74	6.45816e-12	4.17078e-23	4.74	2.35904e-12	5.56507e-24
4.76	1.88547e-15	3.55501e-30	4.76	2.20555e-14	4.86447e-28	4.76	5.19639e-12	2.70025e-23	4.76	6.1522e-12	3.78496e-23	4.76	4.90463e-12	2.40554e-23	4.76	1.79708e-12	3.22949e-24
4.78	3.94216e-15	1.55406e-29	4.78	2.3822e-14	5.67486e-28	4.78	4.17892e-12	1.74634e-23	4.78	5.93321e-12	3.5203e-23	4.78	2.38272e-12	5.67736e-24	4.78	2.64952e-12	7.01995e-24
4.8	3.19962e-15	1.02376e-29	4.8	9.80902e-15	9.62169e-29	4.8	4.11103e-12	1.69006e-23	4.8	3.33165e-12	1.10999e-23	4.8	2.68146e-12	7.19022e-24	4.8	4.86804e-12	2.36978e-23
4.82	9.3539e-16	8.74955e-31	4.82	2.10171e-14	4.41719e-28	4.82	7.06334e-12	4.98908e-23	4.82	4.0006e-12	1.60048e-23	4.82	4.8086e-12	2.31226e-23	4.82	7.12872e-12	5.08187e-23
4.84	1.30188e-15	1.6949e-30	4.84	2.71512e-14	7.37189e-28	4.84	7.51699e-12	5.65052e-23	4.84	4.36488e-12	1.90522e-23	4.84	4.66099e-12	2.17249e-23	4.84	8.70672e-12	7.5807e-23
4.86	2.3301e-15	5.42938e-30	4.86	3.46938e-14	1.20366e-27	4.86	5.44657e-12	2.96651e-23	4.86	3.18369e-12	1.01359e-23	4.86	3.3857e-12	1.1463e-23	4.86	7.76768e-12	6.03368e-23
4.88	2.96553e-15	8.79435e-30	4.88	9.6733e-15	9.35727e-29	4.88	2.4157e-12	5.8356e-24	4.88	1.79729e-12	3.23026e-24	4.88	3.75303e-12	1.40853e-23	4.88	6.94704e-12	4.82614e-23
4.9	1.69513e-15	2.87347e-30	4.9	1.43718e-14	2.06549e-28	4.9	1.51143e-12	2.28442e-24	4.9	1.70838e-12	2.91857e-24	4.9	4.61165e-12	2.12673e-23	4.9	5.18823e-12	2.69177e-23
4.92	4.16481e-16	1.73456e-31	4.92	2.32004e-14	5.38258e-28	4.92	2.49098e-12	6.205e-24	4.92	4.40576e-12	1.94107e-23	4.92	5.10323e-12	2.6043e-23	4.92	4.21556e-12	1.77709e-23
4.94	6.47889e-16	4.1976e-31	4.94	1.37772e-14	1.89812e-28	4.94	1.88557e-12	3.55538e-24	4.94	7.22715e-12	5.22317e-23	4.94	4.72588e-12	2.2334e-23	4.94	5.08385e-12	2.58455e-23
4.96	8.35976e-16	6.98856e-31	4.96	3.43521e-14	1.18006e-27	4.96	1.88608e-12	3.5573e-24	4.96	6.26679e-12	3.92727e-23	4.96	2.96651e-12	8.80016e-24	4.96	4.80105e-12	2.30501e-23
4.98	2.20707e-15	4.87114e-30	4.98	3.98366e-14	1.58695e-27	4.98	3.23461e-12	1.04627e-23	4.98	4.43448e-12	1.96646e-23	4.98	1.27223e-12	1.61858e-24	4.98	6.78712e-12	4.6065e-23
5	2.7738e-15	7.69399e-30	5	1.58206e-14	2.50293e-28	5	3.33785e-12	1.11413e-23	5	1.13069e-12	1.27846e-24	5	2.79253e-12	7.79825e-24	5	4.49723e-12	2.02251e-23
5.02	2.50554e-15	6.27771e-30	5.02	1.00073e-14	1.00145e-28	5.02	3.46024e-12	1.19732e-23	5.02	3.09744e-12	9.59415e-24	5.02	5.26484e-12	2.77186e-23	5.02	3.88729e-12	1.5111e-23
5.04	1.94201e-15	3.77141e-30	5.04	2.90938e-14	8.46449e-28	5.04	7.35511e-12	5.40977e-23	5.04	4.85509e-12	2.35719e-23	5.04	6.55461e-12	4.29629e-23	5.04	4.85516e-12	2.35726e-23
5.06	1.67764e-15	2.81447e-30	5.06	3.64402e-14	1.32789e-27	5.06	6.21257e-12	3.85961e-23	5.06	5.0399e-12	2.54006e-23	5.06	5.15845e-12	2.66096e-23	5.06	6.83432e-12	4.67079e-23
5.08	8.61104e-16	7.41501e-31	5.08	2.09143e-14	4.3741e-28	5.08	2.81399e-12	7.91854e-24	5.08	4.23565e-12	1.79407e-23	5.08	2.68411e-12	7.20445e-24	5.08	7.04733e-12	4.96648e-23
5.1	1.92218e-15	3.69477e-30	5.1	2.02238e-14	4.09002e-28	5.1	3.48399e-12	1.21382e-23	5.1	6.56852e-12	4.31455e-23	5.1	1.83942e-12	3.38347e-24	5.1	2.92646e-12	8.56417e-24
5.12	4.48484e-15	2.01138e-29	5.12	3.48176e-14	1.21226e-27	5.12	3.9962e-12	1.59696e-23	5.12	7.31907e-12	5.35688e-23	5.12	2.99157e-12	8.94947e-24	5.12	1.95306e-12	3.81445e-24
5.14	4.72759e-15	2.23501e-29	5.14	3.06139e-14	9.37214e-28	5.14	3.08744e-12	9.5323e-24	5.14	5.64408e-12	3.18556e-23	5.14	2.01502e-12	4.06029e-24	5.14	2.11119e-12	4.45713e-24
5.16	3.78134e-15	1.42985e-29	5.16	1.67008e-14	2.78916e-28	5.16	1.75647e-12	3.0852e-24	5.16	5.19665e-12	2.70052e-23	5.16	5.88991e-12	3.46911e-23	5.16	2.60143e-12	6.76741e-24
5.18	2.08865e-15	4.36247e-30	5.18	1.92747e-14	3.71513e-28	5.18	3.36366e-12	1.13142e-23	5.18	2.8206e-12	7.95576e-24	5.18	5.33104e-12	2.842e-23	5.18	2.12362e-12	4.50978e-24
5.2	1.77404e-15	3.14722e-30	5.2	2.34989e-14	5.52197e-28	5.2	4.57172e-12	2.09006e-23	5.2	1.45098e-12	2.10535e-24	5.2	2.65193e-12	7.03274e-24	5.2	2.61366e-12	6.8312e-24
5.22	2.24527e-15	5.04125e-30	5.22	1.22863e-14	1.50954e-28	5.22	3.47872e-12	1.21015e-23	5.22	2.88258e-12	8.30929e-24	5.22	6.00339e-12	3.60407e-23	5.22	3.3423e-12	1.1171e-23
5.24	1.42328e-15	2.02572e-30	5.24	5.78431e-15	3.34582e-29	5.24	3.26767e-12	1.06776e-23	5.24	2.68321e-12	7.1996e-24	5.24	6.67411e-12	4.45437e-23	5.24	2.07459e-12	4.3039e-24
5.26	1.32791e-15	1.76334e-30	5.26	9.58099e-15	9.17953e-29	5.26	3.71544e-12	1.38045e-23	5.26	1.51373e-12	2.29138e-24	5.26	3.54645e-12	1.25773e-23	5.26	3.74497e-12	1.40248e-23
5.28	1.88375e-15	3.5485e-30	5.28	1.64051e-14	2.69126e-28	5.28	3.98711e-12	1.58971e-23	5.28	2.53405e-12	6.42139e-24	5.28	1.19396e-12	1.42555e-24	5.28	3.48528e-12	1.21472e-23
5.3	9.20076e-16	8.46539e-31	5.3	1.50257e-14	2.25772e-28	5.3	3.15815e-12	9.9739e-24	5.3	1.2248e-12	1.50015e-24	5.3	3.3255e-12	1.1059e-23	5.3	1.57951e-12	2.49486e-24
5.32	2.62753e-16	6.90391e-32	5.32	2.42136e-14	5.863e-28	5.32	8.13489e-13	6.61765e-25	5.32	1.42851e-12	2.04065e-24	5.32	6.03128e-12	3.63763e-23	5.32	4.45434e-12	1.98411e-23
5.34	7.60417e-16	5.78235e-31	5.34	4.82733e-14	2.33031e-27	5.34	4.84828e-12	2.35059e-23	5.34	1.92708e-12	3.71364e-24	5.34	7.9118e-12	6.25965e-23	5.34	3.16194e-12	9.99784e-24
5.36	1.58098e-15	2.4995e-30	5.36	5.37022e-14	2.88393e-27	5.36	2.92571e-12	8.55979e-24	5.36	4.37254e-12	1.91191e-23	5.36	6.04006e-12	3.64823e-23	5.36	1.05329e-12	1.10942e-24
5.38	1.80726e-15	3.2662e-30	5.38	2.77462e-14	7.69854e-28	5.38	2.3018e-12	5.29826e-24	5.38	2.94713e-12	8.6856e-24	5.38	2.23698e-12	5.00409e-24	5.38	6.98362e-13	4.87709e-25
5.4	1.69524e-15	2.87383e-30	5.4	1.18384e-14	1.40149e-28	5.4	3.048e-12	9.29028e-24	5.4	1.7296e-12	2.99152e-24	5.4	2.02878e-12	4.11593e-24	5.4	1.96279e-12	3.85256e-24
5.42	8.94516e-16	8.00158e-31	5.42	4.00741e-14	1.60593e-27	5.42	3.36836e-12	1.13458e-23	5.42	3.76852e-12	1.42017e-23	5.42	2.91947e-12	8.52333e-24	5.42	2.04748e-13	4.19219e-26
5.44	9.96181e-16	9.92377e-31	5.44	4.08885e-14	1.67187e-27	5.44	5.77458e-12	3.33457e-23	5.44	4.81413e-12	2.31759e-23	5.44	6.88157e-12	4.7356e-23	5.44	2.94403e-12	8.66729e-24
5.46	1.08836e-15	1.18453e-30	5.46	2.40304e-14	5.77461e-28	5.46	6.641e-12	4.41028e-23	5.46	5.57035e-12	3.10288e-23	5.46	7.64028e-12	5.83739e-23	5.46	2.88511e-12	8.32384e-24
5.48	1.87063e-15	3.49926e-30	5.48	2.19672e-14	4.8256e-28	5.48	7.95794e-12	6.33289e-23	5.48	4.71178e-12	2.22008e-23	5.48	4.61556e-12	2.13034e-23	5.48	1.50013e-12	2.25038e-24
5.5	2.82105e-15	7.95832e-30	5.5	1.2533e-14	1.57077e-28	5.5	9.23733e-12	8.53283e-23	5.5	4.06423e-12	1.6518e-23	5.5	2.26924e-12	5.14947e-24	5.5	6.02665e-12	3.63206e-23
5.52	3.14646e-15	9.90021e-30	5.52	1.84504e-14	3.40416e-28	5.52	6.27001e-12	3.9313e-23	5.52	2.69493e-12	7.26267e-24	5.52	2.3527e-12	5.5352e-24	5.52	6.2997e-12	3.96862e-23
5.54	2.41253e-15	5.82028e-30	5.54	3.02299e-14	9.13846e-28	5.54	2.19232e-12	4.80627e-24	5.54	5.34615e-12	2.85813e-23	5.54	6.08542e-12	3.70324e-23	5.54	2.94698e-12	8.68471e-24
5.56	1.63838e-15	2.68429e-30	5.56	2.0161e-14	4.06465e-28	5.56	4.32386e-12	1.86958e-23	5.56	8.91437e-12	7.9466e-23	5.56	5.28779e-12	2.79607e-23	5.56	5.07671e-12	2.5773e-23
5.58	1.85504e-15	3.44116e-30	5.58	6.07923e-15	3.69571e-29	5.58	2.57017e-12	6.60576e-24	5.58	8.28903e-12	6.8708e-23	5.58	6.0558e-12	3.66728e-23	5.58	4.52699e-12	2.04936e-23
5.6	1.42579e-15	2.03289e-30	5.6	6.97523e-15	4.86538e-29	5.6	3.71607e-12	1.38092e-23	5.6	6.15974e-12	3.79424e-23	5.6	6.06451e-12	3.67783e-23	5.6	4.89389e-12	2.39502e-23
5.62	3.54345e-16	1.25561e-31	5.62	1.65793e-14	2.74872e-28	5.62	6.2868e-12	3.95238e-23	5.62	3.92062e-12	1.53713e-23	5.62	4.86258e-12	2.36447e-23	5.62	6.55195e-12	4.29281e-23
5.64	1.44586e-15	2.0905e-30	5.64	2.15613e-14	4.6489e-28	5.64	3.33919e-12	1.11502e-23	5.64	2.78258e-12	7.74275e-24	5.64	2.99662e-12	8.9797e-24	5.64	6.86726e-12	4.71593e-23
5.66	1.59928e-15	2.55768e-30	5.66	1.44096e-14	2.07638e-28	5.66	1.28535e-12	1.65213e-24	5.66	2.71895e-12	7.39271e-24	5.66	9.90756e-13	9.81598e-25	5.66	5.54166e-12	3.071e-23
5.68	1.80739e-15	3.26665e-30	5.68	3.03369e-14	9.20329e-28	5.68	1.46151e-12	2.136e-24	5.68	1.93957e-12	3.76194e-24	5.68	3.8454e-12	1.47871e-23	5.68	5.81716e-12	3.38394e-23
5.7	1.254e-15	1.57252e-30	5.7	3.7648e-14	1.41737e-27	5.7	5.16177e-12	2.66438e-23	5.7	3.28545e-12	1.07942e-23	5.7	6.05644e-12	3.66805e-23	5.7	4.78249e-12	2.28722e-23
5.72	1.10283e-15	1.21624e-30	5.72	3.55592e-14	1.26446e-27	5.72	4.98012e-12	2.48016e-23	5.72	3.58994e-12	1.28877e-23	5.72	6.75056e-12	4.557e-23	5.72	5.88475e-13	3.46303e-25
5.74	2.74279e-15	7.52292e-30	5.74	1.16446e-14	1.35597e-28	5.74	3.04483e-12	9.27097e-24	5.74	1.89572e-12	3.59377e-24	5.74	6.04615e-12	3.6556e-23	5.74	2.71099e-12	7.34946e-24
5.76	2.40412e-15	5.7798e-30	5.76	1.7058e-14	2.90976e-28	5.76	2.98745e-12	8.92484e-24	5.76	3.86264e-12	1.49199e-23	5.76	4.18053e-12	1.74769e-23	5.76	1.37921e-12	1.90222e-24
5.78	1.01006e-15	1.02022e-30	5.78	1.17634e-14	1.38378e-28	5.78	1.6664e-12	2.7769e-24	5.78	4.34678e-12	1.88945e-23	5.78	2.81346e-12	7.91553e-24	5.78	4.94986e-12	2.45011e-23
5.8	2.35089e-16	5.52668e-32	5.8	4.60379e-15	2.11949e-29	5.8	6.48885e-12	4.21052e-23	5.8	1.1791e-12	1.39027e-24	5.8	3.40626e-12	1.16026e-23	5.8	6.13886e-12	3.76856e-23
5.82	3.70609e-16	1.37351e-31	5.82	2.78936e-14	7.78052e-28	5.82	6.91778e-12	4.78556e-23	5.82	4.54966e-12	2.06994e-23	5.82	2.33683e-12	5.46077e-24	5.82	4.63063e-12	2.14427e-23
5.84	5.65117e-16	3.19357e-31	5.84	3.35184e-14	1.12348e-27	5.84	6.09163e-12	3.71079e-23	5.84	5.36117e-12	2.87421e-23	5.84	2.39949e-12	5.75757e-24	5.84	4.95821e-12	2.45839e-23
5.86	8.51309e-16	7.24727e-31	5.86	2.77365e-14	7.69316e-28	5.86	6.85383e-12	4.69749e-23	5.86	3.72253e-12	1.38572e-23	5.86	3.67644e-12	1.35162e-23	5.86	4.11736e-12	1.69527e-23
5.88	2.8394e-16	8.06217e-32	5.88	2.50539e-14	6.277e-28	5.88	7.42284e-12	5.50985e-23	5.88	2.6564e-12	7.05648e-24	5.88	1.81365e-12	3.28933e-24	5.88	6.00654e-12	3.60785e-23
5.9	1.31605e-15	1.73198e-30	5.9	8.74504e-15	7.64757e-29	5.9	5.47303e-12	2.99541e-23	5.9	4.14023e-12	1.71415e-23	5.9	2.67169e-12	7.13791e-24	5.9	5.57965e-12	3.11325e-23
5.92	2.58973e-15	6.70671e-30	5.92	2.5706e-14	6.60801e-28	5.92	2.38317e-12	5.67951e-24	5.92	5.45223e-12	2.97268e-23	5.92	6.67092e-13	4.45012e-25	5.92	3.42978e-12	1.17634e-23
5.94	3.17358e-15	1.00716e-29	5.94	3.87255e-14	1.49966e-27	5.94	2.55737e-12	6.54015e-24	5.94	3.19699e-12	1.02208e-23	5.94	5.60991e-13	3.1471e-25	5.94	2.071e-12	4.28903e-24
5.96	2.40089e-15	5.76427e-30	5.96	4.02671e-14	1.62144e-27	5.96	2.02743e-12	4.11046e-24	5.96	4.08312e-12	1.66718e-23	5.96	1.32794e-12	1.76342e-24	5.96	7.79188e-13	6.07134e-25
5.98	2.05361e-15	4.21732e-30	5.98	3.33884e-14	1.11479e-27	5.98	1.28499e-12	1.65121e-24	5.98	3.5491e-12	1.25961e-23	5.98	2.66518e-12	7.10318e-24	5.98	1.28787e-12	1.6586e-24
6	6.93293e-16	4.80655e-31	6	2.70182e-14	7.29981e-28	6	1.33069e-12	1.77074e-24	6	2.9993e-12	8.99577e-24	6	2.93532e-12	8.61608e-24	6	3.51463e-12	1.23526e-23
6.02	1.75631e-15	3.08462e-30	6.02	2.14745e-14	4.61155e-28	6.02	1.54826e-12	2.39711e-24	6.02	2.66366e-12	7.0951e-24	6.02	9.73245e-13	9.47205e-25	6.02	7.72929e-12	5.97419e-23
6.04	1.53683e-15	2.36185e-30	6.04	7.63231e-15	5.82521e-29	6.04	1.69847e-12	2.8848e-24	6.04	2.48517e-12	6.17608e-24	6.04	2.35859e-12	5.56294e-24	6.04	6.35463e-12	4.03813e-23
6.06	2.39626e-16	5.74205e-32	6.06	3.10792e-14	9.65915e-28	6.06	3.71951e-12	1.38348e-23	6.06	2.76779e-12	7.66068e-24	6.06	6.09041e-12	3.70931e-23	6.06	3.60691e-12	1.30098e-23
6.08	1.57568e-15	2.48276e-30	6.08	3.35886e-14	1.12819e-27	6.08	3.80864e-12	1.45057e-23	6.08	3.53358e-12	1.24862e-23	6.08	5.11211e-12	2.61337e-23	6.08	5.61115e-12	3.14849e-23
6.1	1.44216e-15	2.07983e-30	6.1	2.12619e-14	4.52068e-28	6.1	2.69443e-12	7.25995e-24	6.1	1.14006e-12	1.29974e-24	6.1	2.4754e-12	6.1276e-24	6.1	5.77076e-12	3.33017e-23
6.12	5.63159e-16	3.17148e-31	6.12	1.87872e-14	3.5296e-28	6.12	3.55134e-12	1.2612e-23	6.12	1.89534e-12	3.59231e-24	6.12	6.26618e-12	3.9265e-23	6.12	5.1697e-12	2.67258e-23
6.14	9.2519e-16	8.55977e-31	6.14	1.29806e-14	1.68496e-28	6.14	4.20754e-12	1.77034e-23	6.14	4.41608e-12	1.95018e-23	6.14	6.05868e-12	3.67076e-23	6.14	4.12513e-12	1.70167e-23
6.16	7.28821e-16	5.3118e-31	6.16	2.58684e-15	6.69172e-30	6.16	5.33151e-12	2.8425e-23	6.16	5.38208e-12	2.89668e-23	6.16	2.74771e-12	7.54991e-24	6.16	2.47514e-12	6.12633e-24
6.18	2.01385e-15	4.05558e-30	6.18	3.66064e-15	1.34003e-29	6.18	2.54188e-12	6.46114e-24	6.18	3.5937e-12	1.29147e-23	6.18	1.88005e-12	3.53459e-24	6.18	1.60206e-12	2.56661e-24
6.2	2.23768e-15	5.00723e-30	6.2	1.77583e-14	3.15356e-28	6.2	1.7448e-13	3.04434e-26	6.2	3.81083e-12	1.45224e-23	6.2	3.0714e-12	9.4335e-24	6.2	4.38973e-12	1.92697e-23
6.22	1.85064e-15	3.42485e-30	6.22	1.84798e-14	3.41504e-28	6.22	7.20106e-13	5.18553e-25	6.22	5.58911e-12	3.12382e-23	6.22	3.20391e-12	1.0265e-23	6.22	3.61246e-12	1.30499e-23
6.24	1.45646e-15	2.12127e-30	6.24	1.14282e-14	1.30605e-28	6.24	7.06681e-13	4.99399e-25	6.24	6.26728e-12	3.92788e-23	6.24	1.17393e-12	1.3781e-24	6.24	3.53604e-12	1.25036e-23
6.26	2.12314e-15	4.50772e-30	6.26	3.00733e-14	9.04405e-28	6.26	1.96082e-12	3.8448e-24	6.26	3.56232e-12	1.26901e-23	6.26	1.98039e-12	3.92195e-24	6.26	2.94051e-12	8.64662e-24
6.28	9.04527e-16	8.18169e-31	6.28	3.68511e-14	1.35801e-27	6.28	2.61962e-12	6.86239e-24	6.28	1.29118e-12	1.66714e-24	6.28	3.81442e-12	1.45498e-23	6.28	6.5878e-13	4.33991e-25
6.3	1.28563e-15	1.65284e-30	6.3	2.37062e-14	5.61982e-28	6.3	1.99904e-13	3.99617e-26	6.3	3.29102e-12	1.08308e-23	6.3	3.89821e-12	1.5196e-23	6.3	1.18967e-12	1.41531e-24
6.32	1.86705e-15	3.48588e-30	6.32	1.34137e-14	1.79926e-28	6.32	2.19161e-12	4.80316e-24	6.32	3.12654e-12	9.77524e-24	6.32	2.36333e-12	5.58532e-24	6.32	9.85327e-13	9.7087e-25
6.34	2.36944e-15	5.61423e-30	6.34	4.24642e-15	1.80321e-29	6.34	4.99906e-12	2.49906e-23	6.34	4.29699e-12	1.84641e-23	6.34	1.15068e-12	1.32406e-24	6.34	3.255e-12	1.0595e-23
6.36	1.96825e-15	3.87399e-30	6.36	4.8855e-15	2.38681e-29	6.36	6.24954e-12	3.90568e-23	6.36	4.71023e-12	2.21863e-23	6.36	2.32289e-12	5.39582e-24	6.36	7.49057e-12	5.61087e-23
6.38	1.19648e-15	1.43157e-30	6.38	8.91579e-15	7.94913e-29	6.38	2.94608e-12	8.67938e-24	6.38	2.56976e-12	6.60366e-24	6.38	2.53936e-12	6.44837e-24	6.38	7.91657e-12	6.26721e-23
6.4	8.69912e-16	7.56747e-31	6.4	2.32177e-14	5.39062e-28	6.4	3.62946e-12	1.3173e-23	6.4	1.46177e-12	2.13678e-24	6.4	3.39028e-12	1.1494e-23	6.4	2.98009e-12	8.88094e-24
6.42	6.23794e-16	3.89119e-31	6.42	2.94479e-14	8.67177e-28	6.42	4.96361e-12	2.46374e-23	6.42	2.79941e-12	7.83667e-24	6.42	3.47968e-12	1.21082e-23	6.42	3.12085e-12	9.73969e-24
6.44	1.60963e-15	2.59092e-30	6.44	2.85756e-14	8.16566e-28	6.44	4.19967e-12	1.76372e-23	6.44	3.15663e-12	9.96434e-24	6.44	9.21686e-13	8.49505e-25	6.44	5.00112e-12	2.50112e-23
6.46	1.56701e-15	2.45553e-30	6.46	2.68961e-14	7.23399e-28	6.46	5.71705e-12	3.26847e-23	6.46	2.38427e-12	5.68475e-24	6.46	2.31817e-12	5.3739e-24	6.46	4.42697e-12	1.9598e-23
6.48	2.47734e-16	6.13721e-32	6.48	1.85573e-14	3.44373e-28	6.48	3.58578e-12	1.28578e-23	6.48	2.06406e-12	4.26035e-24	6.48	5.33788e-13	2.8493e-25	6.48	2.52988e-12	6.40031e-24
6.5	1.43354e-15	2.05503e-30	6.5	1.45389e-14	2.11379e-28	6.5	1.14572e-12	1.31268e-24	6.5	1.18774e-12	1.41073e-24	6.5	1.09712e-12	1.20368e-24	6.5	2.97315e-12	8.83962e-24
6.52	1.44297e-15	2.08216e-30	6.52	3.61523e-14	1.30699e-27	6.52	1.95626e-12	3.82694e-24	6.52	4.93433e-12	2.43476e-23	6.52	2.27651e-12	5.18248e-24	6.52	3.66985e-12	1.34678e-23
6.54	1.32198e-16	1.74764e-32	6.54	4.3005e-14	1.84943e-27	6.54	2.90724e-12	8.45203e-24	6.54	5.67077e-12	3.21576e-23	6.54	4.55099e-12	2.07115e-23	6.54	4.24067e-12	1.79833e-23
6.56	4.36244e-16	1.90308e-31	6.56	3.73702e-14	1.39653e-27	6.56	4.83864e-13	2.34124e-25	6.56	6.14169e-12	3.77203e-23	6.56	4.97018e-12	2.47027e-23	6.56	4.76252e-12	2.26816e-23
6.58	1.02173e-15	1.04394e-30	6.58	2.37701e-14	5.65019e-28	6.58	1.07645e-12	1.15875e-24	6.58	8.70896e-12	7.58459e-23	6.58	4.1881e-12	1.75402e-23	6.58	3.02858e-12	9.1723e-24
6.6	2.14379e-15	4.59582e-30	6.6	1.07434e-14	1.1542e-28	6.6	9.40268e-13	8.84104e-25	6.6	7.81829e-12	6.11256e-23	6.6	2.65253e-12	7.03592e-24	6.6	3.82638e-12	1.46412e-23
6.62	2.50836e-15	6.29185e-30	6.62	9.49395e-15	9.01351e-29	6.62	2.62494e-12	6.89029e-24	6.62	6.60239e-12	4.35916e-23	6.62	8.89206e-13	7.90687e-25	6.62	4.70521e-12	2.2139e-23
6.64	2.49285e-15	6.2143e-30	6.64	2.19529e-14	4.81928e-28	6.64	4.56416e-12	2.08315e-23	6.64	4.05416e-12	1.64362e-23	6.64	2.84244e-12	8.07947e-24	6.64	1.48962e-12	2.21898e-24
6.66	1.79312e-15	3.21528e-30	6.66	1.20717e-14	1.45727e-28	6.66	1.43917e-12	2.0712e-24	6.66	2.57048e-12	6.60735e-24	6.66	4.26139e-12	1.81595e-23	6.66	5.17879e-12	2.68199e-23
6.68	3.51134e-16	1.23295e-31	6.68	1.4476e-14	2.09555e-28	6.68	8.85767e-13	7.84584e-25	6.68	4.03144e-12	1.62525e-23	6.68	3.38821e-12	1.148e-23	6.68	5.18291e-12	2.68625e-23
6.7	1.60246e-15	2.56789e-30	6.7	1.95887e-14	3.83718e-28	6.7	1.93246e-12	3.73441e-24	6.7	4.28347e-12	1.83482e-23	6.7	3.16572e-12	1.00218e-23	6.7	3.73923e-12	1.39818e-23
6.72	1.97831e-15	3.91372e-30	6.72	6.8215e-15	4.65329e-29	6.72	4.44092e-12	1.97218e-23	6.72	3.88204e-12	1.50702e-23	6.72	2.13184e-12	4.54475e-24	6.72	3.58294e-12	1.28375e-23
6.74	2.02911e-15	4.1173e-30	6.74	1.35674e-14	1.84074e-28	6.74	3.54797e-12	1.25881e-23	6.74	2.76555e-12	7.64827e-24	6.74	4.73538e-13	2.24238e-25	6.74	4.92956e-12	2.43006e-23
6.76	1.97562e-15	3.90307e-30	6.76	2.71456e-14	7.36881e-28	6.76	1.70359e-12	2.90222e-24	6.76	2.3628e-12	5.58281e-24	6.76	3.08946e-12	9.54479e-24	6.76	4.67827e-12	2.18862e-23
6.78	1.02472e-15	1.05005e-30	6.78	3.19603e-14	1.02146e-27	6.78	2.49276e-12	6.21387e-24	6.78	1.73227e-12	3.00075e-24	6.78	4.63065e-12	2.14429e-23	6.78	3.6485e-12	1.33116e-23
6.8	1.42241e-15	2.02326e-30	6.8	1.60093e-14	2.56299e-28	6.8	4.84072e-12	2.34326e-23	6.8	2.43796e-12	5.94366e-24	6.8	4.99701e-12	2.49702e-23	6.8	1.65164e-12	2.72793e-24
6.82	9.33482e-16	8.71389e-31	6.82	8.98715e-15	8.07689e-29	6.82	4.31057e-12	1.8581e-23	6.82	1.30923e-12	1.71409e-24	6.82	7.16557e-12	5.13455e-23	6.82	8.1719e-13	6.678e-25
6.84	8.21106e-16	6.74215e-31	6.84	1.93138e-14	3.73023e-28	6.84	5.49926e-13	3.02418e-25	6.84	1.88713e-12	3.56124e-24	6.84	7.47351e-12	5.58534e-23	6.84	2.87259e-12	8.25175e-24
6.86	1.93062e-15	3.72728e-30	6.86	2.67241e-14	7.14176e-28	6.86	3.09057e-12	9.55164e-24	6.86	2.96173e-12	8.77182e-24	6.86	2.55083e-12	6.50673e-24	6.86	4.65016e-12	2.16239e-23
6.88	2.72044e-15	7.40078e-30	6.88	2.74189e-14	7.51795e-28	6.88	2.30382e-12	5.30759e-24	6.88	3.55184e-12	1.26155e-23	6.88	2.39282e-12	5.72559e-24	6.88	5.10435e-12	2.60544e-23
6.9	1.89544e-15	3.59269e-30	6.9	1.73277e-14	3.0025e-28	6.9	1.09521e-12	1.19949e-24	6.9	5.00521e-12	2.50521e-23	6.9	4.43284e-12	1.96501e-23	6.9	5.27574e-12	2.78335e-23
6.92	1.61765e-15	2.61678e-30	6.92	1.46945e-14	2.15928e-28	6.92	1.51316e-12	2.28965e-24	6.92	5.28856e-12	2.79689e-23	6.92	6.00905e-12	3.61087e-23	6.92	3.53025e-12	1.24627e-23
6.94	9.70688e-16	9.42234e-31	6.94	2.64214e-14	6.98088e-28	6.94	2.89457e-12	8.37853e-24	6.94	4.17262e-12	1.74108e-23	6.94	3.45617e-12	1.19451e-23	6.94	2.29225e-12	5.25439e-24
6.96	1.88567e-15	3.55576e-30	6.96	3.64053e-14	1.32535e-27	6.96	4.3038e-12	1.85227e-23	6.96	3.07982e-12	9.48527e-24	6.96	4.15947e-12	1.73012e-23	6.96	7.00397e-14	4.90556e-27
6.98	3.03678e-15	9.22206e-30	6.98	3.56787e-14	1.27297e-27	6.98	4.54207e-12	2.06304e-23	6.98	3.05759e-12	9.34883e-24	6.98	6.39978e-12	4.09571e-23	6.98	2.11861e-12	4.48851e-24
7	2.0064e-15	4.02565e-30	7	4.13601e-14	1.71066e-27	7	3.45069e-12	1.19072e-23	7	3.25118e-12	1.05702e-23	7	4.35658e-12	1.89798e-23	7	3.09677e-12	9.58996e-24
7.02	1.19764e-15	1.43433e-30	7.02	3.53536e-14	1.24988e-27	7.02	3.45105e-12	1.19098e-23	7.02	4.52317e-12	2.0459e-23	7.02	5.74631e-13	3.302e-25	7.02	4.97835e-12	2.4784e-23
7.04	7.29935e-16	5.32805e-31	7.04	2.36848e-14	5.60969e-28	7.04	2.92056e-13	8.52969e-26	7.04	5.25439e-12	2.76086e-23	7.04	2.62646e-12	6.89827e-24	7.04	5.51836e-12	3.04523e-23
7.06	6.79982e-16	4.62376e-31	7.06	2.37086e-14	5.62097e-28	7.06	3.5959e-12	1.29305e-23	7.06	3.92253e-12	1.53862e-23	7.06	2.96361e-12	8.78296e-24	7.06	4.43931e-12	1.97075e-23
7.08	5.02026e-16	2.5203e-31	7.08	1.94234e-14	3.77267e-28	7.08	5.26536e-12	2.7724e-23	7.08	1.13407e-12	1.28611e-24	7.08	1.19425e-12	1.42624e-24	7.08	2.28296e-12	5.21193e-24
7.1	1.10441e-15	1.21972e-30	7.1	1.79023e-15	3.20494e-30	7.1	6.42935e-12	4.13365e-23	7.1	1.6725e-12	2.79725e-24	7.1	8.84501e-13	7.82343e-25	7.1	1.04336e-13	1.08859e-26
7.12	1.27316e-15	1.62093e-30	7.12	3.02896e-14	9.1746e-28	7.12	7.21553e-12	5.20639e-23	7.12	2.46756e-12	6.08883e-24	7.12	1.37822e-12	1.8995e-24	7.12	1.90774e-13	3.63948e-26
7.14	1.51306e-15	2.28936e-30	7.14	4.42528e-14	1.95831e-27	7.14	6.98123e-12	4.87375e-23	7.14	1.70933e-12	2.9218e-24	7.14	1.13137e-12	1.28e-24	7.14	1.87739e-12	3.52459e-24
7.16	6.79017e-16	4.61065e-31	7.16	4.01942e-14	1.61558e-27	7.16	6.11751e-12	3.7424e-23	7.16	2.35688e-12	5.55488e-24	7.16	5.9396e-13	3.52788e-25	7.16	3.1766e-12	1.00908e-23
7.18	2.07293e-15	4.29706e-30	7.18	2.41936e-14	5.85331e-28	7.18	3.44351e-12	1.18578e-23	7.18	2.68061e-12	7.18566e-24	7.18	2.12063e-12	4.49707e-24	7.18	6.72295e-12	4.51981e-23
7.2	4.16523e-15	1.73491e-29	7.2	1.28149e-14	1.64221e-28	7.2	8.08063e-13	6.52965e-25	7.2	6.42046e-12	4.12223e-23	7.2	3.81944e-12	1.45881e-23	7.2	7.07965e-12	5.01214e-23
7.22	3.40033e-15	1.15623e-29	7.22	2.12453e-14	4.51362e-28	7.22	2.57389e-12	6.6249e-24	7.22	7.80578e-12	6.09302e-23	7.22	4.59327e-12	2.10982e-23	7.22	3.51342e-12	1.23441e-23
7.24	1.61966e-15	2.6233e-30	7.24	3.1779e-14	1.0099e-27	7.24	2.72267e-12	7.41295e-24	7.24	4.03665e-12	1.62946e-23	7.24	2.96513e-12	8.79201e-24	7.24	2.07245e-12	4.29507e-24
7.26	1.06891e-15	1.14256e-30	7.26	2.03036e-14	4.12237e-28	7.26	3.48293e-12	1.21308e-23	7.26	2.56599e-12	6.58428e-24	7.26	1.89095e-12	3.57568e-24	7.26	3.6277e-12	1.31602e-23
7.28	1.01418e-15	1.02856e-30	7.28	4.07809e-15	1.66308e-29	7.28	3.09434e-12	9.57493e-24	7.28	2.45096e-12	6.0072e-24	7.28	2.18055e-12	4.7548e-24	7.28	4.18882e-12	1.75462e-23
7.3	5.84924e-16	3.42136e-31	7.3	1.33333e-14	1.77776e-28	7.3	2.13848e-12	4.5731e-24	7.3	9.04529e-13	8.18173e-25	7.3	1.75274e-12	3.0721e-24	7.3	3.01147e-12	9.06894e-24
7.32	1.93352e-15	3.73851e-30	7.32	1.49427e-14	2.23285e-28	7.32	2.11222e-12	4.46147e-24	7.32	2.06624e-12	4.26936e-24	7.32	2.56072e-12	6.55731e-24	7.32	2.72792e-12	7.44156e-24
7.34	2.43341e-15	5.92146e-30	7.34	4.97077e-15	2.47085e-29	7.34	1.71704e-12	2.94824e-24	7.34	4.57133e-12	2.0897e-23	7.34	4.22735e-12	1.78705e-23	7.34	4.14826e-12	1.7208e-23
7.36	9.30311e-16	8.65478e-31	7.36	1.26014e-14	1.58795e-28	7.36	1.70504e-12	2.90717e-24	7.36	2.70716e-12	7.32871e-24	7.36	6.04119e-12	3.6496e-23	7.36	3.3855e-12	1.14616e-23
7.38	9.51261e-16	9.04897e-31	7.38	1.79537e-14	3.22336e-28	7.38	1.41635e-12	2.00605e-24	7.38	2.32117e-12	5.38785e-24	7.38	7.23922e-12	5.24063e-23	7.38	3.10028e-12	9.61172e-24
7.4	1.30638e-15	1.70662e-30	7.4	1.72562e-14	2.97777e-28	7.4	2.28234e-12	5.20907e-24	7.4	3.08584e-12	9.52239e-24	7.4	6.16164e-12	3.79658e-23	7.4	3.88395e-12	1.5085e-23
7.42	2.64928e-15	7.01866e-30	7.42	1.75969e-14	3.09652e-28	7.42	3.44389e-12	1.18603e-23	7.42	6.90367e-13	4.76607e-25	7.42	5.00357e-12	2.50357e-23	7.42	2.76988e-12	7.67225e-24
7.44	2.74345e-15	7.52652e-30	7.44	1.27097e-14	1.61537e-28	7.44	4.51069e-12	2.03464e-23	7.44	1.51449e-12	2.29368e-24	7.44	3.14981e-12	9.92128e-24	7.44	1.05371e-12	1.11029e-24
7.46	1.49886e-15	2.24658e-30	7.46	2.35786e-14	5.55949e-28	7.46	4.46271e-12	1.99158e-23	7.46	1.28071e-12	1.64022e-24	7.46	9.82137e-13	9.64593e-25	7.46	3.95999e-12	1.56815e-23
7.48	2.11859e-16	4.48842e-32	7.48	2.78288e-14	7.7444e-28	7.48	2.40097e-12	5.76467e-24	7.48	2.67908e-12	7.17747e-24	7.48	1.56356e-12	2.44473e-24	7.48	3.19401e-12	1.02017e-23
7.5	1.27558e-15	1.62709e-30	7.5	1.14859e-14	1.31925e-28	7.5	8.25255e-13	6.81045e-25	7.5	3.06762e-12	9.41032e-24	7.5	2.50914e-12	6.29578e-24	7.5	1.94772e-12	3.79363e-24
7.52	1.989e-15	3.95611e-30	7.52	6.22182e-15	3.87111e-29	7.52	1.30435e-12	1.70133e-24	7.52	4.37972e-12	1.91819e-23	7.52	1.34309e-12	1.8039e-24	7.52	2.21233e-12	4.89442e-24
7.54	1.2552e-15	1.57552e-30	7.54	1.47231e-14	2.1677e-28	7.54	1.61821e-12	2.61861e-24	7.54	5.88827e-12	3.46718e-23	7.54	2.49943e-12	6.24715e-24	7.54	5.28061e-12	2.78849e-23
7.56	4.34731e-16	1.88991e-31	7.56	1.3611e-14	1.8526e-28	7.56	2.56079e-12	6.55766e-24	7.56	2.74942e-12	7.55928e-24	7.56	2.55001e-12	6.50257e-24	7.56	3.88046e-12	1.5058e-23
7.58	8.81907e-16	7.7776e-31	7.58	1.64377e-14	2.70198e-28	7.58	3.89143e-12	1.51432e-23	7.58	1.94163e-12	3.76994e-24	7.58	2.35437e-12	5.54304e-24	7.58	1.97217e-12	3.88947e-24
7.6	1.64151e-15	2.69456e-30	7.6	2.73082e-14	7.45735e-28	7.6	3.6015e-12	1.29708e-23	7.6	8.80658e-13	7.75559e-25	7.6	1.34223e-12	1.80158e-24	7.6	5.78496e-12	3.34658e-23
7.62	1.99766e-15	3.99064e-30	7.62	2.54779e-14	6.49122e-28	7.62	3.27883e-12	1.07507e-23	7.62	1.74909e-12	3.05931e-24	7.62	1.84634e-13	3.40899e-26	7.62	4.88334e-12	2.3847e-23
7.64	2.05863e-15	4.23797e-30	7.64	1.87257e-14	3.50654e-28	7.64	3.08524e-12	9.5187e-24	7.64	7.19999e-13	5.18399e-25	7.64	1.47882e-12	2.18691e-24	7.64	2.52484e-12	6.37484e-24
7.66	2.48896e-15	6.1949e-30	7.66	8.07222e-15	6.51607e-29	7.66	2.56023e-12	6.55478e-24	7.66	2.56289e-12	6.56842e-24	7.66	1.87982e-12	3.53372e-24	7.66	1.62246e-12	2.63238e-24
7.68	2.88428e-15	8.3191e-30	7.68	1.10067e-14	1.21147e-28	7.68	4.73988e-12	2.24665e-23	7.68	3.48689e-12	1.21584e-23	7.68	1.84912e-12	3.41923e-24	7.68	2.01868e-12	4.07509e-24
7.7	2.66319e-15	7.0926e-30	7.7	1.62499e-14	2.64059e-28	7.7	4.16767e-12	1.73694e-23	7.7	2.81938e-12	7.9489e-24	7.7	2.97758e-12	8.86598e-24	7.7	2.2088e-12	4.87878e-24
7.72	1.86195e-15	3.46685e-30	7.72	1.2839e-14	1.64839e-28	7.72	1.24652e-12	1.5538e-24	7.72	3.47187e-12	1.20539e-23	7.72	2.61922e-12	6.86033e-24	7.72	1.5058e-12	2.26743e-24
7.74	1.60384e-15	2.57232e-30	7.74	5.18554e-14	2.68899e-27	7.74	2.87589e-12	8.27072e-24	7.74	4.08595e-12	1.6695e-23	7.74	1.23889e-12	1.53484e-24	7.74	8.86834e-13	7.86474e-25
7.76	1.73625e-15	3.01456e-30	7.76	5.84158e-14	3.41241e-27	7.76	6.11148e-12	3.73502e-23	7.76	3.32421e-12	1.10503e-23	7.76	1.41429e-12	2.00022e-24	7.76	1.50655e-12	2.2697e-24
7.78	1.57663e-15	2.48576e-30	7.78	3.58245e-14	1.28339e-27	7.78	6.94081e-12	4.81749e-23	7.78	2.19044e-12	4.79804e-24	7.78	2.77566e-12	7.70428e-24	7.78	7.37397e-13	5.43754e-25
7.8	2.45041e-15	6.0045e-30	7.8	9.36586e-15	8.77194e-29	7.8	4.74471e-12	2.25123e-23	7.8	2.52616e-12	6.3815e-24	7.8	2.05419e-12	4.21972e-24	7.8	1.83841e-12	3.37974e-24
7.82	1.61857e-15	2.61977e-30	7.82	7.97341e-15	6.35753e-29	7.82	2.69894e-12	7.28427e-24	7.82	2.48535e-12	6.17695e-24	7.82	1.60594e-12	2.57904e-24	7.82	8.27436e-13	6.84651e-25
7.84	9.79777e-16	9.59963e-31	7.84	1.96533e-14	3.8625e-28	7.84	1.99886e-12	3.99546e-24	7.84	1.87848e-12	3.52869e-24	7.84	6.21946e-13	3.86817e-25	7.84	3.72982e-12	1.39115e-23
7.86	1.25613e-15	1.57787e-30	7.86	3.76356e-14	1.41644e-27	7.86	2.3545e-12	5.54366e-24	7.86	3.24725e-12	1.05447e-23	7.86	3.0075e-12	9.04503e-24	7.86	5.67678e-12	3.22259e-23
7.88	6.28313e-16	3.94777e-31	7.88	4.81362e-14	2.3171e-27	7.88	3.46946e-12	1.20372e-23	7.88	4.89536e-12	2.39646e-23	7.88	4.7037e-12	2.21248e-23	7.88	2.94753e-12	8.68791e-24
7.9	1.03969e-15	1.08095e-30	7.9	3.74532e-14	1.40274e-27	7.9	2.90393e-12	8.43279e-24	7.9	5.38476e-12	2.89957e-23	7.9	3.56069e-12	1.26785e-23	7.9	9.76145e-13	9.5286e-25
7.92	1.41304e-15	1.99667e-30	7.92	1.7772e-14	3.15842e-28	7.92	8.12702e-13	6.60485e-25	7.92	4.26252e-12	1.81691e-23	7.92	2.06001e-12	4.24366e-24	7.92	3.52572e-12	1.24307e-23
7.94	8.25266e-16	6.81065e-31	7.94	4.85732e-15	2.35936e-29	7.94	2.02562e-12	4.10314e-24	7.94	2.86528e-12	8.20984e-24	7.94	1.99554e-12	3.98216e-24	7.94	4.57729e-12	2.09516e-23
7.96	3.23066e-16	1.04371e-31	7.96	5.41197e-15	2.92894e-29	7.96	6.26649e-13	3.92689e-25	7.96	2.65038e-12	7.02449e-24	7.96	2.95931e-12	8.75753e-24	7.96	4.37415e-12	1.91332e-23
7.98	7.05952e-16	4.98368e-31	7.98	1.20459e-14	1.45104e-28	7.98	2.75914e-12	7.61285e-24	7.98	5.57669e-13	3.10995e-25	7.98	3.36182e-12	1.13018e-23	7.98	4.13586e-12	1.71053e-23
8	1.54545e-16	2.38841e-32	8	1.73775e-14	3.01976e-28	8	1.88713e-12	3.56126e-24	8	2.04913e-12	4.19892e-24	8	2.69605e-12	7.26868e-24	8	4.96323e-12	2.46337e-23
8.02	1.61352e-15	2.60345e-30	8.02	3.12721e-15	9.77944e-30	8.02	1.08602e-12	1.17943e-24	8.02	3.1209e-12	9.74005e-24	8.02	2.15296e-12	4.63525e-24	8.02	4.407e-12	1.94216e-23
8.04	1.88919e-15	3.56902e-30	8.04	2.08277e-15	4.33792e-30	8.04	3.09159e-13	9.55796e-26	8.04	3.64483e-12	1.32848e-23	8.04	1.94523e-12	3.7839e-24	8.04	3.02262e-12	9.13622e-24
8.06	1.73492e-15	3.00993e-30	8.06	1.9363e-14	3.74924e-28	8.06	2.75165e-12	7.57157e-24	8.06	1.85784e-12	3.45158e-24	8.06	3.4606e-12	1.19758e-23	8.06	2.36361e-12	5.58665e-24
8.08	2.88546e-15	8.32587e-30	8.08	1.83444e-14	3.36516e-28	8.08	5.20997e-12	2.71438e-23	8.08	1.27552e-12	1.62696e-24	8.08	5.17989e-12	2.68313e-23	8.08	2.74777e-13	7.55025e-26
8.1	2.14551e-15	4.60319e-30	8.1	5.39673e-15	2.91247e-29	8.1	5.03207e-12	2.53217e-23	8.1	1.19421e-12	1.42614e-24	8.1	3.46566e-12	1.20108e-23	8.1	3.10248e-12	9.62537e-24
8.12	1.25283e-15	1.56959e-30	8.12	1.03226e-14	1.06556e-28	8.12	2.4654e-12	6.07818e-24	8.12	2.74115e-12	7.51389e-24	8.12	3.50112e-12	1.22579e-23	8.12	2.22912e-12	4.96899e-24
8.14	1.63156e-15	2.66199e-30	8.14	9.5079e-15	9.04002e-29	8.14	1.32987e-12	1.76855e-24	8.14	3.75568e-12	1.41051e-23	8.14	3.52629e-12	1.24347e-23	8.14	2.94457e-12	8.67048e-24
8.16	1.93036e-15	3.72628e-30	8.16	1.75227e-14	3.07044e-28	8.16	2.91288e-12	8.48488e-24	8.16	4.22971e-12	1.78905e-23	8.16	1.90737e-12	3.63807e-24	8.16	8.94958e-13	8.0095e-25
8.18	1.20226e-15	1.44544e-30	8.18	3.35797e-14	1.1276e-27	8.18	3.82707e-12	1.46464e-23	8.18	3.42861e-12	1.17554e-23	8.18	1.99027e-12	3.96117e-24	8.18	3.05857e-12	9.35484e-24
8.2	9.10441e-16	8.28902e-31	8.2	3.54333e-14	1.25552e-27	8.2	5.9667e-12	3.56015e-23	8.2	1.83203e-12	3.35632e-24	8.2	1.69655e-12	2.87828e-24	8.2	3.13335e-12	9.8179e-24
8.22	9.84333e-16	9.68912e-31	8.22	2.14372e-14	4.59552e-28	8.22	5.76827e-12	3.32729e-23	8.22	2.20958e-12	4.88226e-24	8.22	4.49288e-13	2.0186e-25	8.22	3.13197e-12	9.80921e-24
8.24	2.04695e-15	4.18999e-30	8.24	1.62081e-14	2.62703e-28	8.24	4.8543e-12	2.35642e-23	8.24	2.64147e-12	6.97738e-24	8.24	1.74474e-12	3.04411e-24	8.24	2.0696e-12	4.28323e-24
8.26	1.98294e-15	3.93204e-30	8.26	2.16976e-14	4.70787e-28	8.26	4.9472e-12	2.44748e-23	8.26	1.73138e-12	2.99769e-24	8.26	1.86997e-12	3.4968e-24	8.26	2.73971e-12	7.50602e-24
8.28	1.20144e-15	1.44345e-30	8.28	2.20675e-14	4.86976e-28	8.28	2.54488e-12	6.47643e-24	8.28	3.00872e-12	9.05242e-24	8.28	1.71537e-12	2.94248e-24	8.28	1.73615e-12	3.0142e-24
8.3	1.42276e-15	2.02425e-30	8.3	3.3052e-14	1.09243e-27	8.3	1.89204e-12	3.5798e-24	8.3	3.04884e-12	9.29541e-24	8.3	4.32132e-12	1.86738e-23	8.3	2.64262e-12	6.98344e-24
8.32	8.92319e-16	7.96233e-31	8.32	4.51689e-14	2.04023e-27	8.32	3.33686e-12	1.11346e-23	8.32	2.14809e-12	4.61428e-24	8.32	4.59625e-12	2.11255e-23	8.32	1.61558e-12	2.6101e-24
8.34	1.87324e-16	3.50904e-32	8.34	5.22565e-14	2.73074e-27	8.34	3.28253e-12	1.0775e-23	8.34	9.91669e-13	9.83407e-25	8.34	2.51085e-12	6.30438e-24	8.34	3.00603e-12	9.03624e-24
8.36	1.39631e-15	1.94969e-30	8.36	3.07832e-14	9.47605e-28	8.36	3.79536e-12	1.44048e-23	8.36	1.26858e-12	1.60929e-24	8.36	6.64387e-13	4.41409e-25	8.36	4.64057e-12	2.15349e-23
8.38	1.62222e-15	2.63161e-30	8.38	8.14666e-15	6.6368e-29	8.38	5.57271e-12	3.10551e-23	8.38	9.3502e-13	8.74262e-25	8.38	4.88913e-13	2.39036e-25	8.38	4.51495e-12	2.03847e-23
8.4	7.4062e-16	5.48518e-31	8.4	2.71982e-14	7.39743e-28	8.4	5.70012e-12	3.24914e-23	8.4	1.89411e-12	3.58767e-24	8.4	2.26388e-12	5.12516e-24	8.4	4.47276e-12	2.00056e-23
8.42	7.91362e-16	6.26254e-31	8.42	3.12703e-14	9.7783e-28	8.42	4.23233e-12	1.79127e-23	8.42	1.85381e-12	3.43662e-24	8.42	1.47704e-12	2.18164e-24	8.42	3.26825e-12	1.06814e-23
8.44	7.83124e-16	6.13283e-31	8.44	2.86733e-14	8.22156e-28	8.44	2.20467e-12	4.86057e-24	8.44	2.45638e-12	6.0338e-24	8.44	9.39877e-13	8.83369e-25	8.44	1.40402e-12	1.97126e-24
8.46	1.13836e-15	1.29585e-30	8.46	3.52074e-14	1.23956e-27	8.46	1.60002e-12	2.56006e-24	8.46	1.01675e-12	1.03378e-24	8.46	2.52708e-13	6.38613e-26	8.46	2.24263e-12	5.02939e-24
8.48	1.70184e-15	2.89624e-30	8.48	3.47872e-14	1.21015e-27	8.48	2.83909e-12	8.06043e-24	8.48	6.66645e-13	4.44416e-25	8.48	2.44406e-12	5.97341e-24	8.48	2.78129e-12	7.73559e-24
8.5	1.79252e-15	3.21313e-30	8.5	2.66448e-14	7.09947e-28	8.5	3.4303e-12	1.1767e-23	8.5	2.50867e-12	6.29345e-24	8.5	3.13037e-12	9.7992e-24	8.5	3.89754e-12	1.51908e-23
8.52	3.19741e-16	1.02234e-31	8.52	1.70361e-14	2.90229e-28	8.52	3.88244e-12	1.50733e-23	8.52	4.69071e-12	2.20028e-23	8.52	1.86958e-12	3.49534e-24	8.52	4.63166e-12	2.14523e-23
8.54	1.49261e-15	2.22789e-30	8.54	2.93824e-15	8.63328e-30	8.54	3.82395e-12	1.46226e-23	8.54	5.34751e-12	2.85958e-23	8.54	1.70067e-12	2.89229e-24	8.54	3.90371e-12	1.5239e-23
8.56	7.21828e-16	5.21035e-31	8.56	9.2891e-15	8.62873e-29	8.56	1.27296e-12	1.62043e-24	8.56	4.56114e-12	2.0804e-23	8.56	2.42708e-12	5.89074e-24	8.56	1.69273e-12	2.86534e-24
8.58	1.66402e-15	2.76897e-30	8.58	5.8628e-15	3.43725e-29	8.58	1.75364e-12	3.07525e-24	8.58	2.15564e-12	4.64677e-24	8.58	1.46896e-12	2.15783e-24	8.58	4.44698e-12	1.97756e-23
8.6	9.4288e-16	8.89024e-31	8.6	7.32587e-15	5.36684e-29	8.6	1.39504e-12	1.94614e-24	8.6	4.10866e-12	1.68811e-23	8.6	1.4145e-12	2.00082e-24	8.6	4.74734e-12	2.25372e-23
8.62	1.26269e-15	1.59439e-30	8.62	1.81865e-14	3.30748e-28	8.62	2.06822e-12	4.27752e-24	8.62	5.92632e-12	3.51213e-23	8.62	5.14872e-12	2.65093e-23	8.62	1.64179e-12	2.69547e-24
8.64	3.08435e-15	9.51323e-30	8.64	1.50803e-14	2.27416e-28	8.64	1.1744e-12	1.37923e-24	8.64	5.20104e-12	2.70508e-23	8.64	5.18479e-12	2.68821e-23	8.64	4.77815e-12	2.28307e-23
8.66	4.09438e-15	1.67639e-29	8.66	1.00302e-14	1.00605e-28	8.66	1.72156e-12	2.96377e-24	8.66	2.10804e-12	4.44385e-24	8.66	2.51128e-12	6.30655e-24	8.66	4.17925e-12	1.74661e-23
8.68	3.55783e-15	1.26581e-29	8.68	1.80604e-14	3.26177e-28	8.68	2.2358e-12	4.99879e-24	8.68	1.73198e-12	2.99975e-24	8.68	3.10603e-12	9.64744e-24	8.68	2.58154e-12	6.66437e-24
8.7	2.37772e-15	5.65354e-30	8.7	3.5155e-14	1.23587e-27	8.7	1.58096e-12	2.49944e-24	8.7	3.29992e-12	1.08895e-23	8.7	2.87398e-12	8.25978e-24	8.7	3.83196e-12	1.4684e-23
8.72	2.108e-15	4.44368e-30	8.72	3.52298e-14	1.24114e-27	8.72	2.19489e-12	4.81755e-24	8.72	3.71797e-12	1.38233e-23	8.72	1.66523e-12	2.77299e-24	8.72	3.00489e-12	9.02934e-24
8.74	3.57667e-15	1.27926e-29	8.74	2.34241e-14	5.4869e-28	8.74	3.22524e-12	1.04022e-23	8.74	3.52456e-12	1.24225e-23	8.74	1.33481e-12	1.78171e-24	8.74	4.28301e-12	1.83442e-23
8.76	3.04671e-15	9.28243e-30	8.76	2.62329e-14	6.88164e-28	8.76	3.39912e-12	1.1554e-23	8.76	4.4558e-12	1.98542e-23	8.76	1.15738e-12	1.33952e-24	8.76	5.29615e-12	2.80492e-23
8.78	4.32511e-16	1.87066e-31	8.78	2.22512e-14	4.95115e-28	8.78	3.14492e-12	9.89053e-24	8.78	5.73134e-12	3.28483e-23	8.78	8.47302e-13	7.1792e-25	8.78	3.95928e-12	1.56759e-23
8.8	1.36756e-15	1.87021e-30	8.8	1.01895e-14	1.03826e-28	8.8	2.05396e-12	4.21875e-24	8.8	6.03862e-12	3.64649e-23	8.8	2.21842e-12	4.92138e-24	8.8	4.20709e-12	1.76996e-23
8.82	7.51128e-16	5.64193e-31	8.82	3.35274e-14	1.12409e-27	8.82	4.71502e-13	2.22314e-25	8.82	5.83466e-12	3.40433e-23	8.82	3.21017e-12	1.03052e-23	8.82	3.57667e-12	1.27926e-23
8.84	7.86186e-16	6.18088e-31	8.84	3.30108e-14	1.08972e-27	8.84	9.52171e-13	9.0663e-25	8.84	5.77035e-12	3.3297e-23	8.84	2.78864e-12	7.7765e-24	8.84	1.1936e-12	1.42468e-24
8.86	2.06029e-15	4.24478e-30	8.86	3.34178e-14	1.11675e-27	8.86	1.56393e-12	2.44587e-24	8.86	5.17162e-12	2.67457e-23	8.86	1.7963e-12	3.22671e-24	8.86	3.62946e-12	1.3173e-23
8.88	2.37675e-15	5.64894e-30	8.88	3.27259e-14	1.07098e-27	8.88	2.48394e-12	6.16995e-24	8.88	4.59497e-12	2.11138e-23	8.88	6.52169e-13	4.25325e-25	8.88	4.95608e-12	2.45627e-23
8.9	1.6368e-15	2.67911e-30	8.9	1.57743e-14	2.48828e-28	8.9	3.8805e-12	1.50583e-23	8.9	3.71525e-12	1.38031e-23	8.9	2.13564e-12	4.56097e-24	8.9	2.65362e-12	7.04172e-24
8.92	1.26317e-15	1.5956e-30	8.92	1.59754e-14	2.55212e-28	8.92	3.35383e-12	1.12482e-23	8.92	9.538e-13	9.09735e-25	8.92	1.99279e-12	3.9712e-24	8.92	2.41482e-12	5.83138e-24
8.94	1.34112e-15	1.7986e-30	8.94	1.98166e-14	3.92698e-28	8.94	1.77264e-12	3.14226e-24	8.94	2.15154e-12	4.62912e-24	8.94	2.26201e-12	5.11668e-24	8.94	2.36484e-12	5.59245e-24
8.96	2.1955e-15	4.82021e-30	8.96	4.58191e-15	2.09939e-29	8.96	3.02026e-12	9.12198e-24	8.96	3.21484e-12	1.03352e-23	8.96	2.48195e-12	6.16009e-24	8.96	3.16795e-12	1.00359e-23
8.98	1.80679e-15	3.26451e-30	8.98	9.39316e-15	8.82314e-29	8.98	3.59974e-12	1.29581e-23	8.98	3.0636e-12	9.38563e-24	8.98	1.98498e-12	3.94016e-24	8.98	2.16848e-12	4.7023e-24
9	2.28951e-15	5.24184e-30	9	5.81998e-15	3.38722e-29	9	6.44026e-12	4.14769e-23	9	4.04684e-12	1.63769e-23	9	1.79541e-12	3.2235e-24	9	2.05835e-12	4.23679e-24
9.02	1.65782e-15	2.74838e-30	9.02	8.83891e-15	7.81264e-29	9.02	6.55755e-12	4.30014e-23	9.02	4.2706e-12	1.8238e-23	9.02	2.26773e-12	5.14259e-24	9.02	4.32608e-12	1.8715e-23
9.04	7.67242e-16	5.88661e-31	9.04	1.14236e-14	1.30499e-28	9.04	5.8524e-12	3.42505e-23	9.04	3.77909e-12	1.42815e-23	9.04	3.11985e-12	9.73345e-24	9.04	1.78655e-12	3.19176e-24
9.06	1.34675e-15	1.81374e-30	9.06	1.06497e-14	1.13415e-28	9.06	4.29381e-12	1.84368e-23	9.06	5.54591e-12	3.07571e-23	9.06	4.48869e-12	2.01483e-23	9.06	1.00531e-12	1.01065e-24
9.08	2.51781e-15	6.33935e-30	9.08	1.73048e-14	2.99457e-28	9.08	3.90409e-12	1.52419e-23	9.08	5.04756e-12	2.54778e-23	9.08	3.92403e-12	1.5398e-23	9.08	6.66721e-13	4.44516e-25
9.1	2.94315e-15	8.66212e-30	9.1	2.29795e-14	5.28059e-28	9.1	4.20749e-12	1.77029e-23	9.1	2.09808e-12	4.40195e-24	9.1	1.40169e-12	1.96473e-24	9.1	1.44116e-12	2.07694e-24
9.12	1.77629e-15	3.1552e-30	9.12	4.17847e-14	1.74596e-27	9.12	1.92001e-12	3.68642e-24	9.12	7.51846e-13	5.65273e-25	9.12	6.15401e-13	3.78719e-25	9.12	3.36292e-12	1.13092e-23
9.14	1.12993e-15	1.27674e-30	9.14	4.82719e-14	2.33018e-27	9.14	1.78066e-12	3.17074e-24	9.14	4.5051e-12	2.02959e-23	9.14	1.62411e-12	2.63772e-24	9.14	3.36392e-12	1.1316e-23
9.16	2.09935e-15	4.40728e-30	9.16	4.38848e-14	1.92587e-27	9.16	2.52003e-12	6.35053e-24	9.16	5.81322e-12	3.37935e-23	9.16	1.95059e-12	3.80482e-24	9.16	3.65562e-12	1.33635e-23
9.18	8.49593e-16	7.21808e-31	9.18	4.14847e-14	1.72098e-27	9.18	3.31902e-12	1.10159e-23	9.18	3.63194e-12	1.3191e-23	9.18	8.95553e-13	8.02015e-25	9.18	4.02401e-12	1.61927e-23
9.2	1.06527e-15	1.1348e-30	9.2	3.23706e-14	1.04785e-27	9.2	2.28047e-12	5.20055e-24	9.2	8.1251e-13	6.60172e-25	9.2	3.7469e-12	1.40393e-23	9.2	1.9035e-12	3.62332e-24
9.22	1.82666e-15	3.33668e-30	9.22	1.40541e-14	1.97519e-28	9.22	8.95693e-13	8.02267e-25	9.22	1.74544e-12	3.04655e-24	9.22	2.80985e-12	7.89528e-24	9.22	1.54908e-12	2.39966e-24
9.24	1.7386e-15	3.02275e-30	9.24	7.997e-15	6.39521e-29	9.24	1.30168e-12	1.69438e-24	9.24	5.32919e-13	2.84003e-25	9.24	1.56384e-12	2.44559e-24	9.24	8.20699e-13	6.73547e-25
9.26	7.49737e-16	5.62106e-31	9.26	1.12495e-14	1.2655e-28	9.26	4.8379e-13	2.34053e-25	9.26	3.12514e-12	9.76649e-24	9.26	2.51981e-12	6.34944e-24	9.26	5.65087e-13	3.19324e-25
9.28	1.18735e-15	1.40979e-30	9.28	2.36968e-14	5.6154e-28	9.28	2.00596e-12	4.02386e-24	9.28	4.87056e-12	2.37223e-23	9.28	2.08546e-12	4.34915e-24	9.28	1.0972e-12	1.20386e-24
9.3	1.62088e-15	2.62724e-30	9.3	2.58254e-14	6.66953e-28	9.3	1.83688e-12	3.37413e-24	9.3	5.08238e-12	2.58306e-23	9.3	1.57485e-12	2.48015e-24	9.3	2.43048e-13	5.90722e-26
9.32	8.32257e-16	6.92652e-31	9.32	2.43247e-14	5.9169e-28	9.32	1.50257e-12	2.25773e-24	9.32	2.78028e-12	7.72996e-24	9.32	3.19349e-12	1.01984e-23	9.32	1.47307e-12	2.16995e-24
9.34	6.80205e-16	4.62679e-31	9.34	1.98859e-14	3.95448e-28	9.34	2.83524e-12	8.03857e-24	9.34	2.56291e-13	6.56853e-26	9.34	3.03434e-12	9.20722e-24	9.34	2.70065e-12	7.29352e-24
9.36	1.13846e-15	1.29609e-30	9.36	1.59843e-14	2.55496e-28	9.36	3.01661e-12	9.09995e-24	9.36	2.6959e-12	7.26786e-24	9.36	1.24714e-12	1.55536e-24	9.36	3.00714e-12	9.04289e-24
9.38	1.51692e-15	2.30104e-30	9.38	2.76642e-14	7.65305e-28	9.38	1.87073e-12	3.49962e-24	9.38	3.99918e-12	1.59935e-23	9.38	2.62807e-12	6.90673e-24	9.38	2.92974e-12	8.58337e-24
9.4	7.96013e-16	6.33637e-31	9.4	3.27264e-14	1.07101e-27	9.4	1.12154e-12	1.25786e-24	9.4	2.8605e-12	8.18246e-24	9.4	1.41423e-12	2.00006e-24	9.4	3.73613e-12	1.39587e-23
9.42	8.77858e-16	7.70634e-31	9.42	1.4823e-14	2.19723e-28	9.42	7.70847e-13	5.94205e-25	9.42	7.83837e-13	6.144e-25	9.42	2.17124e-12	4.71429e-24	9.42	4.57637e-12	2.09432e-23
9.44	1.0683e-15	1.14126e-30	9.44	4.14669e-15	1.7195e-29	9.44	1.65266e-12	2.73127e-24	9.44	3.10829e-13	9.66146e-26	9.44	3.50691e-13	1.22984e-25	9.44	6.06654e-12	3.6803e-23
9.46	8.65292e-16	7.48731e-31	9.46	1.93307e-14	3.73676e-28	9.46	3.21377e-12	1.03283e-23	9.46	2.00286e-12	4.01143e-24	9.46	1.20675e-12	1.45625e-24	9.46	6.18302e-12	3.82298e-23
9.48	9.54828e-16	9.11696e-31	9.48	2.69731e-14	7.27547e-28	9.48	3.86677e-12	1.49519e-23	9.48	3.33988e-12	1.11548e-23	9.48	1.03133e-12	1.06364e-24	9.48	4.84464e-12	2.34705e-23
9.5	1.15515e-15	1.33438e-30	9.5	1.5711e-14	2.46836e-28	9.5	2.67484e-12	7.15476e-24	9.5	2.32932e-12	5.42572e-24	9.5	2.74859e-12	7.55474e-24	9.5	2.70424e-12	7.31291e-24
9.52	1.07449e-15	1.15453e-30	9.52	5.20911e-15	2.71348e-29	9.52	1.70358e-12	2.90218e-24	9.52	1.19133e-12	1.41927e-24	9.52	3.31257e-12	1.09731e-23	9.52	1.1297e-12	1.27621e-24
9.54	1.07263e-15	1.15055e-30	9.54	2.75434e-14	7.5864e-28	9.54	2.83911e-13	8.06055e-26	9.54	2.91434e-12	8.49336e-24	9.54	3.33961e-12	1.1153e-23	9.54	1.36869e-12	1.87332e-24
9.56	2.05217e-15	4.21139e-30	9.56	3.19648e-14	1.02175e-27	9.56	1.8865e-12	3.55888e-24	9.56	2.9507e-12	8.70666e-24	9.56	1.91637e-12	3.67246e-24	9.56	1.88259e-12	3.54415e-24
9.58	2.57345e-15	6.62265e-30	9.58	1.10126e-14	1.21277e-28	9.58	1.87078e-12	3.49983e-24	9.58	2.56269e-12	6.56738e-24	9.58	1.03812e-12	1.07769e-24	9.58	2.38599e-12	5.69294e-24
9.6	2.10751e-15	4.44159e-30	9.6	8.36788e-15	7.00215e-29	9.6	1.43582e-12	2.06158e-24	9.6	2.79359e-12	7.80415e-24	9.6	1.09235e-12	1.19323e-24	9.6	1.35019e-12	1.82301e-24
9.62	2.21835e-15	4.92106e-30	9.62	2.14525e-14	4.6021e-28	9.62	3.82445e-12	1.46264e-23	9.62	2.80396e-12	7.86216e-24	9.62	3.50064e-12	1.22545e-23	9.62	1.26479e-12	1.5997e-24
9.64	2.69502e-15	7.26312e-30	9.64	2.76809e-14	7.66235e-28	9.64	4.57849e-12	2.09626e-23	9.64	2.17182e-13	4.71682e-26	9.64	5.15672e-12	2.65918e-23	9.64	1.59039e-12	2.52933e-24
9.66	2.39526e-15	5.73727e-30	9.66	2.43589e-14	5.93355e-28	9.66	4.36299e-12	1.90357e-23	9.66	3.07975e-12	9.48489e-24	9.66	4.96493e-12	2.46506e-23	9.66	2.63024e-12	6.91818e-24
9.68	1.73155e-15	2.99827e-30	9.68	7.09864e-15	5.03907e-29	9.68	2.06662e-12	4.27094e-24	9.68	4.48157e-12	2.00845e-23	9.68	3.53893e-12	1.2524e-23	9.68	3.60525e-12	1.29978e-23
9.7	1.55435e-15	2.41601e-30	9.7	1.6991e-14	2.88692e-28	9.7	1.98377e-12	3.93535e-24	9.7	4.83305e-12	2.33584e-23	9.7	2.64756e-12	7.00956e-24	9.7	4.49559e-12	2.02103e-23
9.72	2.85357e-15	8.14288e-30	9.72	7.18154e-15	5.15745e-29	9.72	4.89604e-12	2.39712e-23	9.72	5.05199e-12	2.55226e-23	9.72	2.26281e-12	5.1203e-24	9.72	3.39831e-12	1.15485e-23
9.74	3.22624e-15	1.04086e-29	9.74	7.71016e-15	5.94466e-29	9.74	6.00161e-12	3.60193e-23	9.74	5.20164e-12	2.7057e-23	9.74	2.39295e-12	5.72619e-24	9.74	3.39215e-12	1.15067e-23
9.76	2.74515e-15	7.53587e-30	9.76	1.51004e-14	2.28022e-28	9.76	2.99092e-12	8.94562e-24	9.76	4.80288e-12	2.30676e-23	9.76	2.42651e-12	5.88797e-24	9.76	1.76277e-12	3.10738e-24
9.78	1.86114e-15	3.46385e-30	9.78	4.21193e-15	1.77404e-29	9.78	1.10166e-12	1.21365e-24	9.78	4.80302e-12	2.3069e-23	9.78	1.85172e-12	3.42887e-24	9.78	2.83225e-12	8.02162e-24
9.8	9.23186e-16	8.52272e-31	9.8	1.03742e-14	1.07623e-28	9.8	2.56214e-12	6.56455e-24	9.8	5.24828e-12	2.75444e-23	9.8	6.77166e-13	4.58554e-25	9.8	3.26504e-12	1.06605e-23
9.82	1.34789e-15	1.81681e-30	9.82	1.12441e-14	1.26429e-28	9.82	4.08129e-12	1.66569e-23	9.82	4.83914e-12	2.34172e-23	9.82	1.17999e-12	1.39238e-24	9.82	1.35411e-12	1.83362e-24
9.84	2.13668e-15	4.56539e-30	9.84	1.31649e-14	1.73316e-28	9.84	4.88429e-12	2.38563e-23	9.84	3.12785e-12	9.78344e-24	9.84	3.61894e-12	1.30967e-23	9.84	1.42929e-12	2.04288e-24
9.86	1.78771e-15	3.19591e-30	9.86	9.90449e-15	9.80989e-29	9.86	3.78332e-12	1.43135e-23	9.86	3.77423e-12	1.42448e-23	9.86	5.39267e-12	2.90809e-23	9.86	3.25749e-12	1.06112e-23
9.88	1.1044e-15	1.21971e-30	9.88	1.85184e-14	3.4293e-28	9.88	1.90257e-12	3.61978e-24	9.88	5.56254e-12	3.09418e-23	9.88	5.33839e-12	2.84984e-23	9.88	3.46201e-12	1.19855e-23
9.9	1.25333e-15	1.57084e-30	9.9	1.55511e-14	2.41838e-28	9.9	3.94265e-13	1.55445e-25	9.9	4.92021e-12	2.42084e-23	9.9	4.20232e-12	1.76595e-23	9.9	2.15707e-12	4.65294e-24
9.92	1.0714e-15	1.1479e-30	9.92	7.90774e-15	6.25323e-29	9.92	2.11336e-12	4.46629e-24	9.92	3.29971e-12	1.08881e-23	9.92	1.36848e-12	1.87275e-24	9.92	1.8319e-12	3.35584e-24
9.94	1.7097e-15	2.92307e-30	9.94	8.53349e-15	7.28204e-29	9.94	1.90884e-12	3.64366e-24	9.94	3.33483e-12	1.11211e-23	9.94	2.56462e-12	6.57728e-24	9.94	9.78345e-13	9.57159e-25
9.96	2.98865e-15	8.93204e-30	9.96	4.01823e-15	1.61462e-29	9.96	1.49181e-12	2.2255e-24	9.96	2.62083e-12	6.86877e-24	9.96	2.48672e-12	6.18379e-24	9.96	1.38874e-12	1.92859e-24
9.98	2.99929e-15	8.99572e-30	9.98	4.91076e-15	2.41156e-29	9.98	1.42917e-13	2.04252e-26	9.98	7.49187e-13	5.61282e-25	9.98	1.26303e-12	1.59525e-24	9.98	1.28718e-12	1.65684e-24
10	1.70885e-15	2.92015e-30	10	1.95004e-14	3.80266e-28	10	2.31057e-12	5.33874e-24	10	1.07103e-12	1.14711e-24	10	1.85134e-12	3.42745e-24	10	1.18279e-12	1.39899e-24
10.02	4.75315e-16	2.25924e-31	10.02	2.69565e-14	7.26652e-28	10.02	8.14272e-13	6.63039e-25	10.02	1.72272e-12	2.96777e-24	10.02	2.43248e-12	5.91695e-24	10.02	2.09885e-12	4.40516e-24
10.04	1.86205e-15	3.46722e-30	10.04	1.22857e-14	1.50938e-28	10.04	2.77757e-12	7.71488e-24	10.04	2.39259e-12	5.72448e-24	10.04	3.84879e-12	1.48132e-23	10.04	2.00697e-12	4.02791e-24
10.06	2.00225e-15	4.009e-30	10.06	1.7912e-14	3.20839e-28	10.06	2.60469e-12	6.78442e-24	10.06	1.81117e-12	3.28035e-24	10.06	4.67498e-12	2.18554e-23	10.06	2.64162e-12	6.97817e-24
10.08	1.07899e-15	1.16422e-30	10.08	1.8805e-14	3.53628e-28	10.08	2.0743e-12	4.30271e-24	10.08	2.79288e-12	7.8002e-24	10.08	3.49268e-12	1.21988e-23	10.08	1.95794e-12	3.83351e-24
10.1	1.73761e-15	3.01928e-30	10.1	7.58471e-15	5.75278e-29	10.1	4.56556e-12	2.08443e-23	10.1	3.52359e-12	1.24157e-23	10.1	1.42135e-12	2.02025e-24	10.1	1.59344e-12	2.53906e-24
10.12	1.53364e-15	2.35204e-30	10.12	2.06202e-15	4.25193e-30	10.12	4.15503e-12	1.72643e-23	10.12	7.62687e-13	5.81692e-25	10.12	9.97963e-13	9.95931e-25	10.12	1.4821e-12	2.19661e-24
10.14	1.2054e-15	1.45298e-30	10.14	1.65747e-14	2.74721e-28	10.14	2.03342e-12	4.13481e-24	10.14	2.35421e-12	5.5423e-24	10.14	6.67727e-13	4.4586e-25	10.14	1.60681e-12	2.58185e-24
10.16	2.11057e-15	4.4545e-30	10.16	2.33978e-14	5.47456e-28	10.16	3.01696e-12	9.10204e-24	10.16	2.77741e-12	7.71398e-24	10.16	3.28535e-13	1.07935e-25	10.16	2.07238e-12	4.29475e-24
10.18	1.96124e-15	3.84648e-30	10.18	1.21225e-14	1.46956e-28	10.18	2.4721e-12	6.11128e-24	10.18	6.62618e-13	4.39063e-25	10.18	9.38493e-13	8.8077e-25	10.18	3.05068e-12	9.30664e-24
10.2	2.85192e-16	8.13342e-32	10.2	9.36854e-15	8.77695e-29	10.2	2.12363e-12	4.50979e-24	10.2	3.01924e-12	9.11579e-24	10.2	1.59886e-12	2.55637e-24	10.2	3.73049e-12	1.39165e-23
10.22	2.43651e-15	5.93658e-30	10.22	3.0526e-14	9.31836e-28	10.22	3.31462e-12	1.09867e-23	10.22	4.95553e-12	2.45573e-23	10.22	2.0008e-12	4.00321e-24	10.22	3.17001e-12	1.0049e-23
10.24	2.79053e-15	7.78708e-30	10.24	3.68247e-14	1.35606e-27	10.24	3.73733e-12	1.39676e-23	10.24	4.69876e-12	2.20784e-23	10.24	1.3257e-12	1.75749e-24	10.24	2.54957e-12	6.5003e-24
10.26	1.27363e-15	1.62213e-30	10.26	3.44246e-14	1.18506e-27	10.26	1.94802e-12	3.7948e-24	10.26	2.1788e-12	4.74717e-24	10.26	1.36702e-12	1.86874e-24	10.26	1.78013e-12	3.16887e-24
10.28	1.60366e-15	2.57174e-30	10.28	2.02547e-14	4.10252e-28	10.28	2.53665e-12	6.43457e-24	10.28	1.11911e-12	1.25241e-24	10.28	6.97725e-13	4.86821e-25	10.28	8.5652e-13	7.33626e-25
10.3	3.27871e-15	1.07499e-29	10.3	2.10141e-14	4.41593e-28	10.3	3.04982e-12	9.30143e-24	10.3	1.45885e-12	2.12823e-24	10.3	2.18596e-12	4.7784e-24	10.3	1.01803e-12	1.03639e-24
10.32	2.20193e-15	4.8485e-30	10.32	3.72607e-14	1.38836e-27	10.32	2.24098e-12	5.022e-24	10.32	1.8188e-12	3.30802e-24	10.32	2.98172e-12	8.89068e-24	10.32	1.37049e-12	1.87824e-24
10.34	1.09403e-15	1.1969e-30	10.34	3.68982e-14	1.36147e-27	10.34	7.63232e-13	5.82523e-25	10.34	2.04846e-12	4.19617e-24	10.34	2.09347e-12	4.38263e-24	10.34	3.17294e-12	1.00676e-23
10.36	1.34678e-15	1.81383e-30	10.36	2.2731e-14	5.16696e-28	10.36	2.00333e-12	4.01333e-24	10.36	2.53067e-12	6.40428e-24	10.36	1.04439e-12	1.09075e-24	10.36	2.73061e-12	7.45621e-24
10.38	1.9565e-15	3.82791e-30	10.38	9.77843e-15	9.56177e-29	10.38	3.05756e-12	9.34866e-24	10.38	2.48344e-12	6.16749e-24	10.38	2.81884e-13	7.94587e-26	10.38	6.00485e-13	3.60583e-25
10.4	2.41024e-15	5.80926e-30	10.4	8.60004e-15	7.39607e-29	10.4	2.0494e-12	4.20004e-24	10.4	1.42183e-12	2.02161e-24	10.4	4.39707e-13	1.93342e-25	10.4	1.15759e-12	1.34002e-24
10.42	2.42175e-15	5.86489e-30	10.42	1.75831e-14	3.09164e-28	10.42	2.84541e-12	8.09637e-24	10.42	1.32952e-12	1.76763e-24	10.42	8.57275e-13	7.34921e-25	10.42	1.37001e-12	1.87693e-24
10.44	2.12145e-15	4.50057e-30	10.44	2.60706e-14	6.79674e-28	10.44	4.89283e-12	2.39398e-23	10.44	2.13124e-12	4.54216e-24	10.44	1.63684e-12	2.67925e-24	10.44	1.64448e-12	2.70433e-24
10.46	2.18205e-15	4.76134e-30	10.46	3.09487e-14	9.57824e-28	10.46	4.42334e-12	1.95659e-23	10.46	3.3239e-12	1.10483e-23	10.46	1.88828e-12	3.56559e-24	10.46	2.82865e-12	8.00128e-24
10.48	1.96503e-15	3.86134e-30	10.48	2.54168e-14	6.46016e-28	10.48	2.20719e-12	4.87168e-24	10.48	2.81428e-12	7.92017e-24	10.48	4.09721e-12	1.67871e-23	10.48	3.61423e-12	1.30627e-23
10.5	4.8532e-16	2.35536e-31	10.5	1.10125e-14	1.21275e-28	10.5	2.38501e-12	5.68825e-24	10.5	1.0619e-12	1.12763e-24	10.5	5.01582e-12	2.51585e-23	10.5	2.63707e-12	6.95416e-24
10.52	1.00918e-15	1.01845e-30	10.52	8.72838e-15	7.61846e-29	10.52	5.39109e-12	2.90639e-23	10.52	3.34469e-12	1.1187e-23	10.52	4.05214e-12	1.64198e-23	10.52	2.74496e-12	7.53478e-24
10.54	1.48966e-15	2.21909e-30	10.54	1.52715e-14	2.33219e-28	10.54	4.16492e-12	1.73466e-23	10.54	9.85897e-13	9.71992e-25	10.54	3.9764e-12	1.58118e-23	10.54	4.01136e-12	1.6091e-23
10.56	1.92134e-15	3.69156e-30	10.56	6.43135e-15	4.13623e-29	10.56	1.56945e-12	2.46318e-24	10.56	2.26859e-12	5.1465e-24	10.56	2.74144e-12	7.51548e-24	10.56	4.27781e-12	1.82996e-23
10.58	1.56355e-15	2.44467e-30	10.58	1.4654e-14	2.1474e-28	10.58	3.28566e-13	1.07956e-25	10.58	3.36444e-12	1.13194e-23	10.58	2.95377e-12	8.72476e-24	10.58	2.78164e-12	7.73753e-24
10.6	1.28578e-15	1.65322e-30	10.6	6.33728e-15	4.01611e-29	10.6	5.17975e-13	2.68298e-25	10.6	2.90378e-12	8.43193e-24	10.6	3.53155e-12	1.24718e-23	10.6	1.78894e-12	3.20029e-24
10.62	1.13456e-15	1.28724e-30	10.62	6.64075e-15	4.40996e-29	10.62	2.53582e-13	6.43038e-26	10.62	1.12374e-12	1.26279e-24	10.62	2.81423e-12	7.9199e-24	10.62	1.41854e-12	2.01226e-24
10.64	4.14348e-16	1.71685e-31	10.64	8.81383e-15	7.76836e-29	10.64	7.85124e-13	6.1642e-25	10.64	1.94567e-12	3.78565e-24	10.64	1.51036e-12	2.2812e-24	10.64	1.62479e-12	2.63994e-24
10.66	1.13111e-15	1.2794e-30	10.66	9.46154e-15	8.95208e-29	10.66	1.30596e-12	1.70554e-24	10.66	2.52444e-12	6.3728e-24	10.66	4.69681e-13	2.20601e-25	10.66	1.10604e-12	1.22334e-24
10.68	1.77284e-15	3.14297e-30	10.68	1.51718e-14	2.30184e-28	10.68	1.55657e-12	2.42291e-24	10.68	1.65173e-12	2.72821e-24	10.68	5.65205e-13	3.19456e-25	10.68	3.05907e-12	9.35788e-24
10.7	2.1116e-15	4.45885e-30	10.7	1.23011e-14	1.51318e-28	10.7	6.7053e-13	4.4961e-25	10.7	7.59048e-13	5.76154e-25	10.7	9.98201e-13	9.96405e-25	10.7	4.80561e-12	2.30939e-23
10.72	7.0536e-16	4.97533e-31	10.72	2.02203e-14	4.08863e-28	10.72	1.64543e-12	2.70745e-24	10.72	1.52114e-12	2.31388e-24	10.72	2.45707e-13	6.03719e-26	10.72	3.13483e-12	9.82717e-24
10.74	6.43582e-16	4.14198e-31	10.74	3.51744e-14	1.23724e-27	10.74	1.95536e-12	3.82342e-24	10.74	5.25604e-13	2.76259e-25	10.74	2.38993e-12	5.71176e-24	10.74	2.09918e-12	4.40657e-24
10.76	1.11443e-15	1.24195e-30	10.76	2.65427e-14	7.04514e-28	10.76	8.10457e-13	6.56841e-25	10.76	2.435e-12	5.92922e-24	10.76	3.4741e-12	1.20694e-23	10.76	1.92453e-12	3.70382e-24
10.78	1.56099e-15	2.43668e-30	10.78	1.13792e-14	1.29487e-28	10.78	1.66259e-12	2.7642e-24	10.78	4.02031e-12	1.61629e-23	10.78	1.39081e-12	1.93435e-24	10.78	9.99046e-13	9.98092e-25
10.8	1.56541e-15	2.45051e-30	10.8	1.02941e-14	1.05969e-28	10.8	1.1233e-12	1.2618e-24	10.8	6.00959e-12	3.61152e-23	10.8	1.62826e-12	2.65122e-24	10.8	1.44868e-12	2.09867e-24
10.82	2.44338e-15	5.9701e-30	10.82	1.28182e-14	1.64306e-28	10.82	8.90219e-13	7.92489e-25	10.82	5.21834e-12	2.72311e-23	10.82	1.64536e-12	2.70721e-24	10.82	3.18613e-12	1.01514e-23
10.84	1.5634e-15	2.44421e-30	10.84	7.39686e-15	5.47135e-29	10.84	1.53957e-12	2.37028e-24	10.84	4.30369e-12	1.85217e-23	10.84	9.16417e-13	8.3982e-25	10.84	3.76713e-12	1.41913e-23
10.86	1.16354e-15	1.35383e-30	10.86	1.94712e-14	3.79129e-28	10.86	3.22993e-12	1.04324e-23	10.86	2.80116e-12	7.84651e-24	10.86	8.93677e-13	7.98658e-25	10.86	3.40637e-12	1.16033e-23
10.88	9.79321e-16	9.59069e-31	10.88	2.74109e-14	7.51355e-28	10.88	2.25898e-12	5.10298e-24	10.88	6.50103e-13	4.22633e-25	10.88	5.59117e-13	3.12612e-25	10.88	1.09576e-12	1.20069e-24
10.9	5.89165e-16	3.47115e-31	10.9	2.8666e-14	8.21739e-28	10.9	2.5356e-12	6.42927e-24	10.9	1.26906e-12	1.61051e-24	10.9	1.14396e-12	1.30864e-24	10.9	7.58654e-13	5.75556e-25
10.92	2.13858e-15	4.57354e-30	10.92	3.05108e-14	9.30907e-28	10.92	3.7055e-12	1.37307e-23	10.92	3.30199e-12	1.09031e-23	10.92	3.6455e-12	1.32897e-23	10.92	1.48959e-12	2.21888e-24
10.94	3.45266e-15	1.19209e-29	10.94	1.94403e-14	3.77926e-28	10.94	3.70886e-12	1.37557e-23	10.94	5.16892e-12	2.67177e-23	10.94	5.33927e-12	2.85078e-23	10.94	2.81055e-12	7.89921e-24
10.96	3.60084e-15	1.2966e-29	10.96	4.33438e-15	1.87869e-29	10.96	2.45898e-12	6.04656e-24	10.96	5.18701e-12	2.6905e-23	10.96	4.34572e-12	1.88853e-23	10.96	3.98011e-12	1.58413e-23
10.98	1.48631e-15	2.20911e-30	10.98	6.49289e-15	4.21577e-29	10.98	4.38181e-12	1.92002e-23	10.98	3.22301e-12	1.03878e-23	10.98	3.36116e-12	1.12974e-23	10.98	3.68497e-12	1.3579e-23
11	1.53857e-15	2.36721e-30	11	1.78376e-14	3.18179e-28	11	2.91055e-12	8.47129e-24	11	2.27125e-12	5.15856e-24	11	1.37042e-12	1.87806e-24	11	8.64415e-13	7.47212e-25
11.02	2.21322e-15	4.89832e-30	11.02	1.22172e-14	1.49261e-28	11.02	1.1027e-12	1.21596e-24	11.02	9.55609e-13	9.13188e-25	11.02	1.24922e-12	1.56054e-24	11.02	3.76184e-12	1.41514e-23
11.04	1.27232e-15	1.61879e-30	11.04	6.8542e-15	4.69801e-29	11.04	2.30902e-12	5.33159e-24	11.04	1.83505e-12	3.36742e-24	11.04	2.44297e-12	5.96812e-24	11.04	3.70289e-12	1.37114e-23
11.06	1.49046e-15	2.22146e-30	11.06	4.00399e-15	1.6032e-29	11.06	2.28927e-12	5.24075e-24	11.06	3.38848e-12	1.14818e-23	11.06	2.17526e-12	4.73177e-24	11.06	2.3868e-12	5.69679e-24
11.08	3.08369e-15	9.50915e-30	11.08	6.80749e-15	4.63419e-29	11.08	2.57588e-12	6.63515e-24	11.08	2.60942e-12	6.80906e-24	11.08	1.87647e-12	3.52114e-24	11.08	1.5229e-12	2.31924e-24
11.1	3.24416e-15	1.05246e-29	11.1	1.16085e-14	1.34758e-28	11.1	1.99482e-12	3.97929e-24	11.1	6.44887e-13	4.15879e-25	11.1	2.1998e-12	4.83911e-24	11.1	1.11974e-12	1.25383e-24
11.12	1.99636e-15	3.98544e-30	11.12	1.97358e-14	3.89501e-28	11.12	2.45538e-12	6.0289e-24	11.12	5.98945e-13	3.58735e-25	11.12	1.19815e-12	1.43556e-24	11.12	1.35698e-12	1.84139e-24
11.14	1.37999e-15	1.90436e-30	11.14	1.93741e-14	3.75357e-28	11.14	2.89866e-12	8.40221e-24	11.14	1.56837e-12	2.45977e-24	11.14	4.36871e-12	1.90856e-23	11.14	1.08317e-12	1.17325e-24
11.16	1.56781e-15	2.45801e-30	11.16	1.93591e-14	3.74777e-28	11.16	1.76796e-12	3.1257e-24	11.16	1.24433e-12	1.54836e-24	11.16	4.09027e-12	1.67303e-23	11.16	1.67032e-12	2.78996e-24
11.18	2.32479e-15	5.40466e-30	11.18	2.40572e-14	5.78748e-28	11.18	1.08335e-12	1.17364e-24	11.18	1.00725e-12	1.01454e-24	11.18	2.47272e-12	6.11436e-24	11.18	1.4572e-12	2.12342e-24
11.2	1.85867e-15	3.45467e-30	11.2	1.40096e-14	1.96268e-28	11.2	3.33231e-12	1.11043e-23	11.2	2.88517e-12	8.32419e-24	11.2	2.64412e-12	6.99136e-24	11.2	6.92999e-13	4.80247e-25
11.22	3.03804e-16	9.22967e-32	11.22	3.84286e-14	1.47676e-27	11.22	4.3806e-12	1.91897e-23	11.22	3.47923e-12	1.21051e-23	11.22	4.22635e-12	1.7862e-23	11.22	1.83912e-12	3.38236e-24
11.24	4.90315e-16	2.40408e-31	11.24	5.04244e-14	2.54262e-27	11.24	3.66967e-12	1.34665e-23	11.24	1.98354e-12	3.93445e-24	11.24	3.82598e-12	1.46381e-23	11.24	2.75053e-12	7.56541e-24
11.26	4.24424e-16	1.80136e-31	11.26	2.80112e-14	7.84629e-28	11.26	1.13607e-12	1.29066e-24	11.26	4.88121e-13	2.38262e-25	11.26	2.93017e-12	8.58591e-24	11.26	2.77195e-12	7.68372e-24
11.28	3.94512e-16	1.55639e-31	11.28	2.34275e-15	5.48847e-30	11.28	8.94813e-14	8.0069e-27	11.28	3.19771e-13	1.02253e-25	11.28	2.61948e-12	6.86166e-24	11.28	1.76555e-12	3.11717e-24
11.3	4.95884e-16	2.45901e-31	11.3	1.73172e-14	2.99885e-28	11.3	1.17442e-12	1.37927e-24	11.3	1.59784e-12	2.55308e-24	11.3	1.34766e-12	1.8162e-24	11.3	2.02971e-12	4.11974e-24
11.32	2.00746e-15	4.0299e-30	11.32	3.01055e-14	9.06342e-28	11.32	3.28064e-12	1.07626e-23	11.32	1.79241e-12	3.21275e-24	11.32	1.67951e-12	2.82076e-24	11.32	1.45611e-12	2.12025e-24
11.34	2.80055e-15	7.84305e-30	11.34	3.17834e-14	1.01019e-27	11.34	4.0515e-12	1.64147e-23	11.34	1.71744e-12	2.9496e-24	11.34	2.19615e-12	4.82308e-24	11.34	1.31457e-12	1.72809e-24
11.36	2.79251e-15	7.7981e-30	11.36	1.35751e-14	1.84283e-28	11.36	2.43829e-12	5.94524e-24	11.36	1.89138e-12	3.57732e-24	11.36	2.83547e-12	8.0399e-24	11.36	3.48651e-12	1.21557e-23
11.38	2.18983e-15	4.79538e-30	11.38	2.44573e-14	5.98161e-28	11.38	3.11891e-12	9.72758e-24	11.38	2.12309e-12	4.50751e-24	11.38	3.01571e-12	9.09449e-24	11.38	4.35271e-12	1.89461e-23
11.4	7.98134e-16	6.37018e-31	11.4	3.52013e-14	1.23913e-27	11.4	3.29149e-12	1.08339e-23	11.4	2.30951e-12	5.33381e-24	11.4	1.87076e-12	3.49974e-24	11.4	3.04333e-12	9.26184e-24
11.42	6.69139e-16	4.47747e-31	11.42	1.55779e-14	2.42671e-28	11.42	2.11694e-12	4.48144e-24	11.42	1.95064e-12	3.805e-24	11.42	1.84466e-12	3.40277e-24	11.42	1.05357e-13	1.11002e-26
11.44	1.55223e-16	2.40943e-32	11.44	1.14535e-14	1.31182e-28	11.44	2.03206e-12	4.12928e-24	11.44	3.1835e-12	1.01347e-23	11.44	2.13325e-12	4.55074e-24	11.44	2.71029e-12	7.34568e-24
11.46	1.27236e-15	1.6189e-30	11.46	2.18123e-14	4.75775e-28	11.46	1.29485e-12	1.67665e-24	11.46	3.97336e-12	1.57876e-23	11.46	1.16776e-12	1.36366e-24	11.46	2.57257e-12	6.61809e-24
11.48	2.36423e-15	5.58958e-30	11.48	1.26268e-14	1.59436e-28	11.48	1.95556e-12	3.82423e-24	11.48	3.79721e-12	1.44188e-23	11.48	2.31475e-12	5.35805e-24	11.48	1.05261e-12	1.10799e-24
11.5	2.41834e-15	5.84839e-30	11.5	9.45791e-15	8.9452e-29	11.5	3.35728e-12	1.12713e-23	11.5	4.10842e-12	1.68791e-23	11.5	5.87473e-12	3.45125e-23	11.5	2.08341e-12	4.34062e-24
11.52	1.0143e-15	1.02881e-30	11.52	1.25602e-14	1.57759e-28	11.52	3.26602e-12	1.06669e-23	11.52	3.97608e-12	1.58092e-23	11.52	5.48015e-12	3.0032e-23	11.52	2.93307e-12	8.60289e-24
11.54	1.57659e-15	2.48562e-30	11.54	1.72216e-14	2.96584e-28	11.54	3.88869e-12	1.51219e-23	11.54	2.33691e-12	5.46114e-24	11.54	1.96013e-12	3.84212e-24	11.54	1.1455e-12	1.31218e-24
11.56	2.18571e-15	4.77731e-30	11.56	6.76442e-15	4.57574e-29	11.56	4.43612e-12	1.96792e-23	11.56	1.96139e-12	3.84707e-24	11.56	1.49327e-12	2.22985e-24	11.56	1.05874e-12	1.12093e-24
11.58	1.19474e-15	1.42741e-30	11.58	3.21835e-14	1.03578e-27	11.58	3.55392e-12	1.26303e-23	11.58	2.78315e-12	7.74595e-24	11.58	2.11596e-12	4.47727e-24	11.58	2.232e-12	4.98182e-24
11.6	1.04062e-15	1.08289e-30	11.6	3.95096e-14	1.56101e-27	11.6	1.57956e-12	2.495e-24	11.6	4.27884e-12	1.83084e-23	11.6	2.27322e-12	5.16754e-24	11.6	2.96288e-12	8.77868e-24
11.62	5.95187e-16	3.54247e-31	11.62	2.46919e-14	6.09692e-28	11.62	1.94372e-12	3.77804e-24	11.62	4.27189e-12	1.8249e-23	11.62	2.54572e-12	6.48069e-24	11.62	1.67501e-12	2.80567e-24
11.64	1.15073e-15	1.32418e-30	11.64	1.70162e-14	2.89551e-28	11.64	2.93381e-12	8.60724e-24	11.64	1.76381e-12	3.11102e-24	11.64	2.667e-12	7.11287e-24	11.64	2.44146e-12	5.96075e-24
11.66	1.5906e-15	2.53001e-30	11.66	9.20249e-15	8.46858e-29	11.66	2.62612e-12	6.89649e-24	11.66	6.14383e-13	3.77466e-25	11.66	1.72518e-12	2.97624e-24	11.66	4.2899e-12	1.84033e-23
11.68	7.71221e-16	5.94782e-31	11.68	1.19115e-14	1.41884e-28	11.68	2.61442e-12	6.83518e-24	11.68	1.64565e-12	2.70816e-24	11.68	7.27267e-13	5.28917e-25	11.68	3.58234e-12	1.28331e-23
11.7	1.23372e-15	1.52206e-30	11.7	1.42887e-14	2.04168e-28	11.7	2.30987e-12	5.33548e-24	11.7	1.40569e-12	1.97597e-24	11.7	1.90785e-12	3.63987e-24	11.7	2.63315e-12	6.93348e-24
11.72	1.70077e-15	2.89261e-30	11.72	1.25049e-14	1.56372e-28	11.72	2.16905e-12	4.70477e-24	11.72	6.23517e-13	3.88774e-25	11.72	1.48139e-12	2.19451e-24	11.72	2.00903e-12	4.03619e-24
11.74	1.90358e-15	3.62363e-30	11.74	2.33598e-14	5.45681e-28	11.74	3.3497e-12	1.12205e-23	11.74	2.05011e-12	4.20297e-24	11.74	3.49543e-12	1.2218e-23	11.74	1.74027e-12	3.02855e-24
11.76	2.7623e-15	7.63029e-30	11.76	2.86449e-14	8.20533e-28	11.76	2.1547e-12	4.64273e-24	11.76	3.33533e-12	1.11244e-23	11.76	4.11761e-12	1.69547e-23	11.76	2.4454e-12	5.97999e-24
11.78	2.87171e-15	8.24673e-30	11.78	1.69595e-14	2.87624e-28	11.78	1.23594e-12	1.52755e-24	11.78	3.09355e-12	9.57007e-24	11.78	2.4966e-12	6.233e-24	11.78	1.65757e-12	2.74754e-24
11.8	2.20248e-15	4.85092e-30	11.8	1.17818e-14	1.3881e-28	11.8	2.40326e-12	5.77566e-24	11.8	2.74511e-12	7.5356e-24	11.8	1.09129e-12	1.19091e-24	11.8	3.31604e-12	1.09961e-23
11.82	1.55807e-15	2.42758e-30	11.82	1.838e-14	3.37823e-28	11.82	3.05664e-12	9.34305e-24	11.82	3.35795e-12	1.12758e-23	11.82	2.27403e-12	5.1712e-24	11.82	3.63202e-12	1.31916e-23
11.84	1.39181e-15	1.93715e-30	11.84	8.53367e-15	7.28235e-29	11.84	2.79399e-12	7.8064e-24	11.84	3.95303e-12	1.56265e-23	11.84	1.34066e-12	1.79738e-24	11.84	6.02406e-13	3.62893e-25
11.86	8.48862e-16	7.20567e-31	11.86	1.46451e-14	2.14478e-28	11.86	1.53351e-12	2.35165e-24	11.86	3.53721e-12	1.25119e-23	11.86	9.27372e-13	8.60019e-25	11.86	2.33038e-12	5.43067e-24
11.88	6.07401e-16	3.68936e-31	11.88	1.99849e-14	3.99395e-28	11.88	1.30271e-12	1.69704e-24	11.88	2.5874e-12	6.69466e-24	11.88	1.37327e-12	1.88586e-24	11.88	1.57476e-12	2.47988e-24
11.9	1.35785e-15	1.84376e-30	11.9	1.65298e-14	2.73234e-28	11.9	1.58677e-12	2.51783e-24	11.9	1.687e-12	2.84597e-24	11.9	1.44015e-12	2.07404e-24	11.9	2.88498e-12	8.32313e-24
11.92	1.30516e-15	1.70344e-30	11.92	1.87291e-14	3.5078e-28	11.92	1.33375e-12	1.77889e-24	11.92	1.85127e-12	3.42722e-24	11.92	1.11914e-12	1.25248e-24	11.92	4.242e-12	1.79946e-23
11.94	1.46989e-15	2.16058e-30	11.94	2.65071e-14	7.02628e-28	11.94	1.66884e-12	2.78503e-24	11.94	2.91195e-12	8.47948e-24	11.94	1.42777e-12	2.03851e-24	11.94	3.20277e-12	1.02577e-23
11.96	2.73448e-15	7.4774e-30	11.96	3.90909e-14	1.5281e-27	11.96	9.0194e-13	8.13495e-25	11.96	1.97971e-12	3.91924e-24	11.96	1.93671e-12	3.75085e-24	11.96	1.09654e-12	1.20239e-24
11.98	3.22942e-15	1.04292e-29	11.98	4.00036e-14	1.60029e-27	11.98	3.76463e-12	1.41724e-23	11.98	8.52838e-13	7.27332e-25	11.98	3.18807e-12	1.01638e-23	11.98	8.29596e-13	6.8823e-25
12	1.88396e-15	3.54929e-30	12	2.61083e-14	6.81642e-28	12	3.3451e-12	1.11897e-23	12	2.93433e-12	8.61032e-24	12	3.63107e-12	1.31847e-23	12	1.84914e-12	3.4193e-24
12.02	3.45821e-16	1.19592e-31	12.02	1.1078e-14	1.22721e-28	12.02	1.07144e-12	1.14799e-24	12.02	2.50068e-12	6.2534e-24	12.02	1.60453e-12	2.57451e-24	12.02	3.805e-12	1.4478e-23
12.04	5.10614e-16	2.60726e-31	12.04	1.48202e-14	2.19638e-28	12.04	4.94681e-13	2.44709e-25	12.04	3.8143e-13	1.45489e-25	12.04	7.43043e-13	5.52113e-25	12.04	2.52069e-12	6.35386e-24
12.06	6.52831e-16	4.26189e-31	12.06	3.21198e-14	1.03168e-27	12.06	1.34841e-12	1.81821e-24	12.06	3.09812e-12	9.59832e-24	12.06	1.55601e-12	2.42116e-24	12.06	1.73331e-12	3.00435e-24
12.08	1.44717e-15	2.09429e-30	12.08	3.24424e-14	1.05251e-27	12.08	1.68209e-12	2.82942e-24	12.08	3.6785e-12	1.35314e-23	12.08	3.33772e-12	1.11404e-23	12.08	5.53608e-13	3.06482e-25
12.1	1.89088e-15	3.57541e-30	12.1	1.20411e-14	1.44988e-28	12.1	2.85217e-12	8.13488e-24	12.1	2.86003e-12	8.17977e-24	12.1	3.53548e-12	1.24996e-23	12.1	1.22109e-12	1.49107e-24
12.12	1.73897e-15	3.02401e-30	12.12	1.18381e-14	1.4014e-28	12.12	2.54851e-12	6.49488e-24	12.12	1.6439e-12	2.70241e-24	12.12	1.71689e-12	2.94773e-24	12.12	9.76882e-13	9.54298e-25
12.14	1.78017e-15	3.16901e-30	12.14	1.03919e-14	1.07993e-28	12.14	1.3883e-12	1.92738e-24	12.14	2.23294e-12	4.98602e-24	12.14	1.53221e-12	2.34767e-24	12.14	8.59016e-13	7.37909e-25
12.16	2.23884e-15	5.0124e-30	12.16	8.36044e-15	6.9897e-29	12.16	1.71897e-12	2.95485e-24	12.16	2.17958e-12	4.75058e-24	12.16	3.04409e-12	9.26648e-24	12.16	1.53079e-12	2.34332e-24
12.18	2.02766e-15	4.11142e-30	12.18	8.29871e-15	6.88686e-29	12.18	2.85104e-12	8.12843e-24	12.18	2.46841e-13	6.09302e-26	12.18	2.47802e-12	6.14056e-24	12.18	1.59845e-12	2.55505e-24
12.2	1.1208e-15	1.25619e-30	12.2	4.5916e-15	2.10828e-29	12.2	1.50516e-12	2.26551e-24	12.2	2.58014e-12	6.65714e-24	12.2	2.68888e-13	7.23006e-26	12.2	1.62826e-12	2.65123e-24
12.22	1.45984e-15	2.13112e-30	12.22	7.0519e-15	4.97293e-29	12.22	3.24648e-12	1.05396e-23	12.22	4.36151e-12	1.90228e-23	12.22	1.3834e-12	1.91379e-24	12.22	1.28807e-12	1.65914e-24
12.24	1.07782e-15	1.16169e-30	12.24	3.26187e-15	1.06398e-29	12.24	2.57896e-12	6.65105e-24	12.24	4.66629e-12	2.17743e-23	12.24	2.11289e-12	4.46432e-24	12.24	9.3726e-13	8.78457e-25
12.26	9.54486e-17	9.11044e-33	12.26	2.26018e-14	5.1084e-28	12.26	2.17693e-12	4.73903e-24	12.26	2.9457e-12	8.67716e-24	12.26	1.50927e-12	2.27788e-24	12.26	8.34198e-13	6.95887e-25
12.28	6.88181e-16	4.73593e-31	12.28	2.99059e-14	8.94364e-28	12.28	1.80735e-12	3.26651e-24	12.28	1.70115e-12	2.89391e-24	12.28	2.48994e-12	6.19979e-24	12.28	1.08428e-12	1.17566e-24
12.3	1.44654e-15	2.09248e-30	12.3	2.14997e-14	4.62239e-28	12.3	3.28757e-12	1.08081e-23	12.3	1.90662e-12	3.63521e-24	12.3	4.92552e-12	2.42608e-23	12.3	1.59029e-12	2.52901e-24
12.32	1.56568e-15	2.45137e-30	12.32	2.11556e-14	4.4756e-28	12.32	3.76164e-12	1.41499e-23	12.32	9.78139e-13	9.56756e-25	12.32	3.59121e-12	1.28968e-23	12.32	1.03459e-12	1.07037e-24
12.34	1.42587e-15	2.03311e-30	12.34	2.35769e-14	5.55869e-28	12.34	2.92159e-12	8.53566e-24	12.34	4.05987e-13	1.64825e-25	12.34	6.92696e-13	4.79827e-25	12.34	1.25323e-12	1.57059e-24
12.36	1.47229e-15	2.16765e-30	12.36	2.71019e-14	7.34515e-28	12.36	2.35579e-12	5.54975e-24	12.36	2.06429e-12	4.26128e-24	12.36	2.05037e-12	4.20403e-24	12.36	2.18525e-12	4.77533e-24
12.38	1.14708e-15	1.3158e-30	12.38	2.01779e-14	4.0715e-28	12.38	1.94923e-12	3.79948e-24	12.38	3.69062e-12	1.36207e-23	12.38	2.94992e-12	8.70205e-24	12.38	1.49021e-12	2.22074e-24
12.4	8.49255e-16	7.21234e-31	12.4	1.98573e-15	3.94311e-30	12.4	1.88386e-12	3.54892e-24	12.4	3.16867e-12	1.00405e-23	12.4	4.12426e-12	1.70095e-23	12.4	2.32997e-12	5.42875e-24
12.42	1.35177e-15	1.82728e-30	12.42	1.29642e-14	1.6807e-28	12.42	1.75912e-12	3.09451e-24	12.42	8.71594e-13	7.59676e-25	12.42	2.64714e-12	7.00733e-24	12.42	4.28461e-12	1.83579e-23
12.44	1.79033e-15	3.20528e-30	12.44	1.34956e-14	1.82132e-28	12.44	2.76335e-12	7.63609e-24	12.44	1.58631e-12	2.51638e-24	12.44	1.32903e-12	1.76633e-24	12.44	2.37623e-12	5.64649e-24
12.46	2.11147e-15	4.45831e-30	12.46	1.37058e-14	1.87848e-28	12.46	2.27005e-12	5.15314e-24	12.46	1.45642e-12	2.12116e-24	12.46	2.3002e-12	5.29092e-24	12.46	1.40187e-12	1.96523e-24
12.48	2.18905e-15	4.79193e-30	12.48	1.79794e-14	3.2326e-28	12.48	3.37605e-12	1.13977e-23	12.48	3.23577e-12	1.04702e-23	12.48	1.92791e-12	3.71682e-24	12.48	3.8565e-12	1.48726e-23
12.5	2.41769e-15	5.84522e-30	12.5	1.85776e-14	3.45127e-28	12.5	3.5966e-12	1.29355e-23	12.5	3.59915e-12	1.29539e-23	12.5	1.44887e-12	2.09921e-24	12.5	2.8504e-12	8.12479e-24
12.52	2.24485e-15	5.03934e-30	12.52	1.44859e-14	2.09842e-28	12.52	2.92191e-12	8.53754e-24	12.52	2.35889e-12	5.56438e-24	12.52	2.07236e-12	4.29467e-24	12.52	1.48091e-12	2.19308e-24
12.54	1.57872e-15	2.49235e-30	12.54	5.84802e-15	3.41994e-29	12.54	1.42113e-12	2.01961e-24	12.54	1.91811e-12	3.67914e-24	12.54	3.50802e-12	1.23062e-23	12.54	2.35591e-12	5.5503e-24
12.56	1.51835e-15	2.3054e-30	12.56	2.30485e-15	5.31235e-30	12.56	1.63529e-12	2.67417e-24	12.56	2.63738e-12	6.95578e-24	12.56	2.03469e-12	4.13995e-24	12.56	2.98402e-12	8.90438e-24
12.58	1.87445e-15	3.51357e-30	12.58	8.65104e-15	7.48405e-29	12.58	1.4245e-12	2.02921e-24	12.58	3.5236e-12	1.24157e-23	12.58	1.59075e-12	2.53049e-24	12.58	2.48329e-12	6.16673e-24
12.6	3.60133e-15	1.29696e-29	12.6	9.32918e-16	8.70335e-31	12.6	2.03746e-12	4.15123e-24	12.6	3.34755e-12	1.12061e-23	12.6	2.76217e-12	7.62961e-24	12.6	2.23789e-12	5.00813e-24
12.62	4.03402e-15	1.62733e-29	12.62	5.61763e-15	3.15578e-29	12.62	1.36908e-12	1.87438e-24	12.62	4.16822e-12	1.73741e-23	12.62	2.10168e-12	4.41707e-24	12.62	2.69673e-12	7.27237e-24
12.64	2.89525e-15	8.38248e-30	12.64	8.06265e-15	6.50063e-29	12.64	2.53044e-12	6.40311e-24	12.64	4.69712e-12	2.20629e-23	12.64	2.00309e-12	4.01239e-24	12.64	2.06774e-12	4.27555e-24
12.66	2.04338e-15	4.17542e-30	12.66	7.71164e-15	5.94694e-29	12.66	1.68052e-12	2.82414e-24	12.66	3.14557e-12	9.8946e-24	12.66	2.08234e-12	4.33615e-24	12.66	4.42526e-13	1.9583e-25
12.68	1.8598e-15	3.45885e-30	12.68	1.11229e-14	1.23719e-28	12.68	1.36288e-12	1.85745e-24	12.68	1.36016e-12	1.85002e-24	12.68	1.97957e-12	3.91871e-24	12.68	7.70618e-13	5.93852e-25
12.7	1.91546e-15	3.66898e-30	12.7	1.54236e-14	2.37889e-28	12.7	4.46514e-13	1.99375e-25	12.7	7.54228e-13	5.68861e-25	12.7	3.36365e-12	1.13142e-23	12.7	1.30129e-12	1.69335e-24
12.72	1.65586e-15	2.74188e-30	12.72	9.12293e-15	8.32279e-29	12.72	3.11742e-13	9.71829e-26	12.72	1.60881e-12	2.58826e-24	12.72	2.52089e-12	6.35488e-24	12.72	2.79765e-12	7.82686e-24
12.74	1.6272e-15	2.64778e-30	12.74	2.57906e-14	6.65156e-28	12.74	1.33738e-12	1.78859e-24	12.74	1.57472e-12	2.47974e-24	12.74	2.10036e-12	4.41151e-24	12.74	2.61224e-12	6.82378e-24
12.76	1.42989e-15	2.04458e-30	12.76	2.59876e-14	6.75356e-28	12.76	2.01734e-12	4.06964e-24	12.76	2.62582e-12	6.89491e-24	12.76	2.95129e-12	8.71013e-24	12.76	1.48574e-12	2.20741e-24
12.78	1.82673e-15	3.33696e-30	12.78	1.14786e-14	1.31758e-28	12.78	1.64082e-12	2.69229e-24	12.78	3.35753e-12	1.1273e-23	12.78	1.52686e-12	2.33131e-24	12.78	1.88065e-12	3.53684e-24
12.8	2.56762e-15	6.5927e-30	12.8	3.16045e-15	9.98846e-30	12.8	7.87909e-13	6.20801e-25	12.8	1.98698e-12	3.94809e-24	12.8	1.47578e-12	2.17793e-24	12.8	9.98607e-13	9.97216e-25
12.82	2.06043e-15	4.24536e-30	12.82	1.171e-14	1.37125e-28	12.82	1.12119e-12	1.25706e-24	12.82	3.45511e-13	1.19378e-25	12.82	1.98525e-12	3.94121e-24	12.82	1.96318e-12	3.85408e-24
12.84	7.57807e-16	5.74272e-31	12.84	7.68695e-15	5.90893e-29	12.84	1.59595e-12	2.54706e-24	12.84	8.84613e-13	7.82539e-25	12.84	1.60505e-12	2.57618e-24	12.84	2.02683e-12	4.10804e-24
12.86	2.52449e-16	6.37307e-32	12.86	2.24176e-14	5.0255e-28	12.86	2.02668e-12	4.10744e-24	12.86	2.00019e-12	4.00077e-24	12.86	1.61865e-12	2.62003e-24	12.86	3.4962e-12	1.22234e-23
12.88	1.01004e-15	1.02017e-30	12.88	2.24512e-14	5.04055e-28	12.88	2.1319e-12	4.54501e-24	12.88	1.13561e-12	1.28961e-24	12.88	5.11048e-13	2.6117e-25	12.88	3.95766e-12	1.56631e-23
12.9	1.91637e-15	3.67249e-30	12.9	1.3481e-14	1.81737e-28	12.9	2.37107e-12	5.62196e-24	12.9	2.06411e-12	4.26057e-24	12.9	8.21969e-13	6.75633e-25	12.9	1.75479e-12	3.07929e-24
12.92	1.16154e-15	1.34918e-30	12.92	1.30408e-14	1.70062e-28	12.92	3.0225e-12	9.13551e-24	12.92	3.62015e-12	1.31055e-23	12.92	1.92369e-13	3.70059e-26	12.92	8.28544e-13	6.86486e-25
12.94	8.34423e-16	6.96261e-31	12.94	1.20873e-14	1.46102e-28	12.94	2.83108e-12	8.01504e-24	12.94	1.8025e-12	3.24901e-24	12.94	4.45545e-13	1.98511e-25	12.94	2.27511e-12	5.17611e-24
12.96	1.65953e-15	2.75404e-30	12.96	1.85909e-14	3.45623e-28	12.96	2.26668e-12	5.13786e-24	12.96	8.65483e-13	7.4906e-25	12.96	8.27967e-13	6.85529e-25	12.96	3.22648e-12	1.04102e-23
12.98	2.28649e-15	5.22804e-30	12.98	2.99944e-14	8.99666e-28	12.98	1.77732e-12	3.15888e-24	12.98	7.08355e-13	5.01767e-25	12.98	1.06488e-12	1.13396e-24	12.98	2.93721e-12	8.62722e-24
13	2.07569e-15	4.30851e-30	13	3.35827e-14	1.1278e-27	13	1.81017e-12	3.27672e-24	13	1.03524e-12	1.07173e-24	13	2.53844e-12	6.44369e-24	13	2.92865e-12	8.57702e-24
13.02	6.84267e-16	4.68221e-31	13.02	2.26619e-14	5.13564e-28	13.02	1.47233e-12	2.16775e-24	13.02	2.16964e-12	4.70733e-24	13.02	1.4616e-12	2.13627e-24	13.02	3.34243e-12	1.11719e-23
13.04	1.58597e-15	2.51531e-30	13.04	2.77585e-14	7.70535e-28	13.04	3.31566e-12	1.09936e-23	13.04	2.22342e-12	4.9436e-24	13.04	1.99213e-12	3.96858e-24	13.04	4.19749e-12	1.76189e-23
13.06	1.49459e-15	2.23379e-30	13.06	3.61567e-14	1.30731e-27	13.06	4.46614e-12	1.99464e-23	13.06	4.97724e-13	2.47729e-25	13.06	1.99167e-12	3.96676e-24	13.06	4.04146e-12	1.63334e-23
13.08	1.32206e-15	1.74783e-30	13.08	2.48424e-14	6.17144e-28	13.08	5.22811e-12	2.73332e-23	13.08	1.56541e-12	2.45051e-24	13.08	1.32892e-12	1.76604e-24	13.08	1.59242e-12	2.5358e-24
13.1	2.12677e-15	4.52317e-30	13.1	6.75662e-15	4.56519e-29	13.1	3.79688e-12	1.44163e-23	13.1	1.10066e-12	1.21144e-24	13.1	3.61185e-12	1.30454e-23	13.1	2.6422e-12	6.98121e-24
13.12	1.98597e-15	3.94408e-30	13.12	5.85127e-15	3.42374e-29	13.12	4.43053e-13	1.96296e-25	13.12	1.9054e-12	3.63053e-24	13.12	2.97131e-12	8.82869e-24	13.12	1.62105e-12	2.62782e-24
13.14	1.21967e-15	1.4876e-30	13.14	3.72956e-15	1.39096e-29	13.14	3.04425e-12	9.26746e-24	13.14	3.26461e-12	1.06577e-23	13.14	4.34046e-13	1.88396e-25	13.14	2.11774e-12	4.48482e-24
13.16	3.99741e-16	1.59793e-31	13.16	1.52299e-14	2.31948e-28	13.16	2.18618e-12	4.7794e-24	13.16	2.13092e-12	4.54082e-24	13.16	2.10579e-12	4.43434e-24	13.16	3.28722e-12	1.08058e-23
13.18	1.34624e-15	1.81235e-30	13.18	3.12595e-14	9.77158e-28	13.18	2.64802e-12	7.01201e-24	13.18	1.89345e-12	3.58515e-24	13.18	2.42006e-12	5.85668e-24	13.18	5.64322e-12	3.18459e-23
13.2	9.38377e-16	8.80551e-31	13.2	2.82988e-14	8.00819e-28	13.2	4.58733e-12	2.10436e-23	13.2	2.92024e-12	8.52782e-24	13.2	2.58176e-13	6.66548e-26	13.2	5.30119e-12	2.81026e-23
13.22	8.19084e-16	6.70898e-31	13.22	7.33948e-15	5.38679e-29	13.22	3.5209e-12	1.23968e-23	13.22	2.28349e-12	5.21433e-24	13.22	7.95086e-13	6.32162e-25	13.22	1.44714e-12	2.09422e-24
13.24	3.60156e-16	1.29712e-31	13.24	1.07352e-14	1.15246e-28	13.24	2.8239e-12	7.97439e-24	13.24	1.24082e-12	1.53964e-24	13.24	1.03491e-12	1.07104e-24	13.24	1.75085e-12	3.06549e-24
13.26	1.37911e-16	1.90195e-32	13.26	1.21214e-14	1.46928e-28	13.26	1.69516e-12	2.87356e-24	13.26	1.24011e-12	1.53787e-24	13.26	1.14745e-12	1.31665e-24	13.26	1.05299e-12	1.10878e-24
13.28	7.27926e-16	5.29876e-31	13.28	1.66464e-15	2.77103e-30	13.28	1.64681e-12	2.712e-24	13.28	9.96726e-13	9.93463e-25	13.28	1.99766e-12	3.99063e-24	13.28	2.97459e-12	8.84818e-24
13.3	1.39167e-15	1.93674e-30	13.3	2.04871e-14	4.19722e-28	13.3	3.06408e-12	9.38861e-24	13.3	1.10969e-12	1.2314e-24	13.3	1.94803e-12	3.79481e-24	13.3	1.48046e-12	2.19177e-24
13.32	1.42367e-15	2.02685e-30	13.32	3.44486e-14	1.18671e-27	13.32	4.19425e-12	1.75917e-23	13.32	1.66658e-12	2.77749e-24	13.32	5.99426e-13	3.59311e-25	13.32	2.55588e-13	6.53253e-26
13.34	5.70461e-16	3.25425e-31	13.34	2.93434e-14	8.61037e-28	13.34	5.45993e-12	2.98109e-23	13.34	1.73007e-12	2.99313e-24	13.34	1.25718e-12	1.5805e-24	13.34	1.0658e-12	1.13592e-24
13.36	5.80646e-16	3.37149e-31	13.36	1.46373e-14	2.1425e-28	13.36	5.34328e-12	2.85506e-23	13.36	5.39424e-13	2.90978e-25	13.36	3.46026e-12	1.19734e-23	13.36	1.22642e-12	1.50409e-24
13.38	3.42076e-16	1.17016e-31	13.38	2.83522e-15	8.03847e-30	13.38	3.85324e-12	1.48475e-23	13.38	2.81285e-12	7.91212e-24	13.38	3.33002e-12	1.1089e-23	13.38	1.19447e-12	1.42676e-24
13.4	3.94642e-16	1.55742e-31	13.4	8.10954e-15	6.57647e-29	13.4	2.3592e-12	5.56584e-24	13.4	4.99133e-12	2.49134e-23	13.4	8.51115e-13	7.24396e-25	13.4	2.35148e-12	5.52946e-24
13.42	9.91668e-16	9.83406e-31	13.42	7.41168e-15	5.4933e-29	13.42	1.99676e-12	3.98703e-24	13.42	4.387e-12	1.92458e-23	13.42	2.88415e-12	8.31831e-24	13.42	3.13743e-12	9.84347e-24
13.44	1.36452e-15	1.86193e-30	13.44	1.07903e-14	1.16431e-28	13.44	1.51745e-12	2.30265e-24	13.44	2.17925e-12	4.74915e-24	13.44	1.71381e-12	2.93714e-24	13.44	2.955e-12	8.73202e-24
13.46	2.25628e-15	5.09082e-30	13.46	4.71753e-15	2.22551e-29	13.46	7.00575e-13	4.90806e-25	13.46	3.24781e-12	1.05483e-23	13.46	4.49963e-13	2.02466e-25	13.46	2.35664e-12	5.55377e-24
13.48	1.83208e-15	3.35653e-30	13.48	1.63198e-14	2.66336e-28	13.48	8.55671e-13	7.32173e-25	13.48	2.86459e-12	8.20585e-24	13.48	1.36619e-12	1.86646e-24	13.48	2.01383e-12	4.05553e-24
13.5	1.21869e-15	1.4852e-30	13.5	1.65501e-14	2.73906e-28	13.5	8.2258e-13	6.76638e-25	13.5	7.50689e-13	5.63534e-25	13.5	4.26823e-12	1.82178e-23	13.5	1.77635e-12	3.15542e-24
13.52	2.30471e-16	5.31168e-32	13.52	5.90211e-15	3.48349e-29	13.52	9.93517e-13	9.87075e-25	13.52	6.60564e-13	4.36345e-25	13.52	5.43992e-12	2.95927e-23	13.52	2.60676e-12	6.79521e-24
13.54	1.44992e-15	2.10227e-30	13.54	1.3639e-14	1.86021e-28	13.54	1.54576e-12	2.38939e-24	13.54	8.31647e-13	6.91636e-25	13.54	2.25118e-12	5.06779e-24	13.54	2.41394e-12	5.82711e-24
13.56	1.90677e-15	3.63579e-30	13.56	1.18621e-14	1.40709e-28	13.56	2.37262e-12	5.62931e-24	13.56	9.45693e-13	8.94336e-25	13.56	1.59109e-12	2.53158e-24	13.56	1.04666e-12	1.09549e-24
13.58	1.75588e-15	3.08312e-30	13.58	2.17139e-14	4.71492e-28	13.58	1.78963e-12	3.20277e-24	13.58	1.66064e-12	2.75772e-24	13.58	1.28559e-12	1.65273e-24	13.58	1.85644e-12	3.44636e-24
13.6	9.48294e-16	8.99261e-31	13.6	2.01558e-14	4.06254e-28	13.6	4.38995e-13	1.92717e-25	13.6	1.60997e-12	2.59202e-24	13.6	1.86555e-12	3.48029e-24	13.6	3.10439e-12	9.63722e-24
13.62	1.31095e-15	1.7186e-30	13.62	1.30577e-14	1.70505e-28	13.62	1.59421e-12	2.5415e-24	13.62	1.06994e-12	1.14477e-24	13.62	7.69356e-13	5.91909e-25	13.62	1.47755e-12	2.18315e-24
13.64	1.51762e-15	2.30318e-30	13.64	1.32288e-14	1.75001e-28	13.64	1.45118e-12	2.10593e-24	13.64	7.43994e-13	5.53527e-25	13.64	3.76789e-13	1.4197e-25	13.64	1.12255e-12	1.26012e-24
13.66	1.03096e-15	1.06287e-30	13.66	5.31235e-15	2.82211e-29	13.66	2.32269e-12	5.39487e-24	13.66	2.33174e-12	5.43699e-24	13.66	1.00308e-12	1.00617e-24	13.66	2.32653e-12	5.41274e-24
13.68	3.01909e-16	9.11493e-32	13.68	1.05773e-14	1.11879e-28	13.68	3.71423e-12	1.37955e-23	13.68	2.5584e-12	6.5454e-24	13.68	2.59183e-12	6.7176e-24	13.68	3.33014e-12	1.10898e-23
13.7	1.27097e-15	1.61538e-30	13.7	1.5794e-14	2.49451e-28	13.7	3.69051e-12	1.36199e-23	13.7	3.22311e-12	1.03884e-23	13.7	3.38684e-12	1.14707e-23	13.7	3.79766e-12	1.44222e-23
13.72	1.67732e-15	2.8134e-30	13.72	1.24933e-14	1.56082e-28	13.72	3.53414e-12	1.24901e-23	13.72	2.75745e-12	7.60356e-24	13.72	4.30496e-12	1.85327e-23	13.72	3.64104e-12	1.32572e-23
13.74	1.21305e-15	1.47149e-30	13.74	7.93029e-15	6.28896e-29	13.74	2.90181e-12	8.42048e-24	13.74	2.55607e-12	6.53347e-24	13.74	4.57928e-12	2.09698e-23	13.74	4.31746e-12	1.86405e-23
13.76	1.62068e-15	2.62659e-30	13.76	1.34607e-14	1.8119e-28	13.76	1.5839e-12	2.50872e-24	13.76	2.51741e-12	6.33737e-24	13.76	2.86585e-12	8.21307e-24	13.76	4.30871e-12	1.8565e-23
13.78	1.38356e-15	1.91424e-30	13.78	1.66608e-14	2.77582e-28	13.78	7.39008e-13	5.46133e-25	13.78	1.60398e-13	2.57277e-26	13.78	1.0888e-12	1.18548e-24	13.78	5.3948e-13	2.91038e-25
13.8	5.89282e-16	3.47253e-31	13.8	5.65892e-15	3.20234e-29	13.8	9.2866e-13	8.6241e-25	13.8	1.7289e-12	2.98908e-24	13.8	8.01416e-13	6.42268e-25	13.8	2.97407e-12	8.84511e-24
13.82	1.25461e-15	1.57406e-30	13.82	8.52492e-15	7.26743e-29	13.82	2.34244e-12	5.48703e-24	13.82	1.90863e-12	3.64285e-24	13.82	6.25639e-13	3.91424e-25	13.82	1.49316e-12	2.22951e-24
13.84	2.87963e-15	8.29229e-30	13.84	1.16979e-14	1.36841e-28	13.84	3.25685e-12	1.06071e-23	13.84	1.34326e-12	1.80436e-24	13.84	1.33371e-12	1.77878e-24	13.84	2.09388e-12	4.38432e-24
13.86	2.54634e-15	6.48387e-30	13.86	1.05465e-14	1.11228e-28	13.86	3.17267e-12	1.00658e-23	13.86	5.24514e-13	2.75115e-25	13.86	1.5611e-12	2.43703e-24	13.86	3.42576e-12	1.17358e-23
13.88	9.0731e-16	8.23211e-31	13.88	9.18535e-16	8.43706e-31	13.88	7.55018e-13	5.70052e-25	13.88	1.30058e-13	1.6915e-26	13.88	1.90472e-12	3.62795e-24	13.88	1.20615e-12	1.45479e-24
13.9	3.14471e-16	9.88919e-32	13.9	7.95027e-15	6.32068e-29	13.9	1.98168e-12	3.92705e-24	13.9	7.36381e-13	5.42257e-25	13.9	5.91652e-13	3.50052e-25	13.9	2.23209e-12	4.98222e-24
13.92	1.11683e-15	1.2473e-30	13.92	1.24872e-14	1.5593e-28	13.92	1.66931e-12	2.7866e-24	13.92	1.31297e-12	1.72388e-24	13.92	1.43495e-12	2.05909e-24	13.92	2.61114e-12	6.81808e-24
13.94	1.42172e-15	2.02129e-30	13.94	1.77711e-14	3.15813e-28	13.94	2.04285e-12	4.17323e-24	13.94	2.27251e-12	5.1643e-24	13.94	2.68384e-12	7.20298e-24	13.94	1.60973e-12	2.59123e-24
13.96	3.6796e-16	1.35395e-31	13.96	7.29788e-15	5.32591e-29	13.96	3.00013e-12	9.0008e-24	13.96	1.04e-12	1.08159e-24	13.96	2.07887e-12	4.3217e-24	13.96	8.98974e-13	8.08154e-25
13.98	1.59604e-15	2.54735e-30	13.98	1.54664e-14	2.39209e-28	13.98	2.25988e-12	5.10704e-24	13.98	1.72193e-12	2.96504e-24	13.98	1.67184e-12	2.79506e-24	13.98	1.59751e-12	2.55204e-24
14	3.02053e-15	9.12358e-30	14	1.68518e-14	2.83982e-28	14	6.28998e-13	3.95639e-25	14	2.48558e-12	6.1781e-24	14	2.45277e-12	6.0161e-24	14	1.33661e-12	1.78653e-24
14.02	3.06537e-15	9.39646e-30	14.02	1.71858e-14	2.95352e-28	14.02	2.01396e-12	4.05605e-24	14.02	1.37614e-12	1.89377e-24	14.02	1.66522e-12	2.77295e-24	14.02	8.88298e-13	7.89073e-25
14.04	1.43486e-15	2.05883e-30	14.04	9.88245e-15	9.76629e-29	14.04	1.61759e-12	2.61658e-24	14.04	2.17306e-12	4.7222e-24	14.04	1.39913e-12	1.95757e-24	14.04	1.43588e-12	2.06174e-24
14.06	6.95949e-16	4.84345e-31	14.06	1.59412e-14	2.54122e-28	14.06	9.96373e-13	9.92759e-25	14.06	2.119e-12	4.49014e-24	14.06	3.13186e-12	9.80856e-24	14.06	7.22966e-13	5.2268e-25
14.08	1.83633e-15	3.37212e-30	14.08	1.94583e-14	3.78627e-28	14.08	9.56654e-13	9.15188e-25	14.08	1.06656e-12	1.13755e-24	14.08	1.73832e-12	3.02174e-24	14.08	2.02387e-12	4.09606e-24
14.1	1.06784e-15	1.14029e-30	14.1	1.952e-14	3.8103e-28	14.1	1.49364e-12	2.23097e-24	14.1	2.21931e-12	4.92532e-24	14.1	2.21206e-12	4.89319e-24	14.1	3.59787e-12	1.29446e-23
14.12	9.55925e-16	9.13793e-31	14.12	9.50029e-15	9.02555e-29	14.12	1.34863e-12	1.8188e-24	14.12	3.53171e-12	1.2473e-23	14.12	2.28116e-12	5.20368e-24	14.12	3.68331e-12	1.35668e-23
14.14	2.30513e-15	5.31362e-30	14.14	1.11431e-14	1.24169e-28	14.14	1.33358e-12	1.77843e-24	14.14	1.94954e-12	3.80072e-24	14.14	2.7344e-12	7.47694e-24	14.14	3.07789e-12	9.47342e-24
14.16	3.25347e-15	1.05851e-29	14.16	7.64268e-15	5.84105e-29	14.16	7.29666e-13	5.32413e-25	14.16	1.56222e-12	2.44052e-24	14.16	1.28864e-12	1.6606e-24	14.16	2.58375e-12	6.67578e-24
14.18	2.87203e-15	8.24858e-30	14.18	8.51033e-15	7.24258e-29	14.18	2.06705e-12	4.27272e-24	14.18	3.78378e-12	1.4317e-23	14.18	6.97148e-13	4.86015e-25	14.18	9.23266e-13	8.5242e-25
14.2	1.96398e-15	3.85724e-30	14.2	1.08329e-14	1.17352e-28	14.2	1.21747e-12	1.48223e-24	14.2	3.372e-12	1.13704e-23	14.2	1.80513e-13	3.25848e-26	14.2	2.42912e-12	5.90064e-24
14.22	3.90784e-16	1.52712e-31	14.22	1.9057e-14	3.6317e-28	14.22	9.8786e-13	9.75868e-25	14.22	1.71516e-12	2.94177e-24	14.22	9.78478e-13	9.57419e-25	14.22	2.4094e-12	5.80521e-24
14.24	1.63972e-15	2.68868e-30	14.24	2.15203e-14	4.63122e-28	14.24	1.31673e-12	1.73377e-24	14.24	2.10379e-12	4.42592e-24	14.24	1.20593e-12	1.45426e-24	14.24	1.78707e-12	3.19361e-24
14.26	2.38969e-15	5.7106e-30	14.26	7.58992e-15	5.7607e-29	14.26	1.83841e-12	3.37973e-24	14.26	2.89724e-12	8.394e-24	14.26	5.8034e-13	3.36795e-25	14.26	2.74215e-12	7.51937e-24
14.28	1.94237e-15	3.77279e-30	14.28	1.64519e-14	2.70665e-28	14.28	3.61819e-12	1.30913e-23	14.28	2.24005e-12	5.01783e-24	14.28	2.19256e-12	4.80731e-24	14.28	1.55028e-12	2.40336e-24
14.3	1.31681e-15	1.73399e-30	14.3	1.815e-14	3.29422e-28	14.3	1.85106e-12	3.42643e-24	14.3	3.06713e-12	9.40729e-24	14.3	2.97576e-12	8.85514e-24	14.3	9.14093e-13	8.35566e-25
14.32	7.84982e-16	6.16197e-31	14.32	1.27465e-14	1.62474e-28	14.32	2.52677e-12	6.38455e-24	14.32	3.73719e-12	1.39666e-23	14.32	2.25839e-12	5.10035e-24	14.32	1.73488e-12	3.00982e-24
14.34	9.3077e-16	8.66332e-31	14.34	3.36518e-15	1.13244e-29	14.34	1.9272e-12	3.71409e-24	14.34	3.0915e-12	9.55738e-24	14.34	1.18606e-12	1.40675e-24	14.34	9.25501e-13	8.56552e-25
14.36	2.04379e-15	4.17707e-30	14.36	6.54267e-15	4.28065e-29	14.36	2.76878e-12	7.66615e-24	14.36	3.09867e-12	9.60178e-24	14.36	7.25769e-13	5.26741e-25	14.36	5.24901e-13	2.75521e-25
14.38	2.5771e-15	6.64144e-30	14.38	1.14558e-14	1.31234e-28	14.38	1.04465e-12	1.09129e-24	14.38	2.93343e-12	8.60502e-24	14.38	1.24433e-12	1.54835e-24	14.38	9.61533e-13	9.24545e-25
14.4	1.96039e-15	3.84315e-30	14.4	7.47456e-15	5.5869e-29	14.4	3.33224e-12	1.11038e-23	14.4	2.44303e-12	5.96839e-24	14.4	4.85051e-13	2.35275e-25	14.4	9.56639e-13	9.15157e-25
14.42	1.02218e-15	1.04486e-30	14.42	1.21267e-14	1.47058e-28	14.42	3.52096e-12	1.23972e-23	14.42	1.88461e-12	3.55176e-24	14.42	9.84483e-13	9.69206e-25	14.42	2.3132e-13	5.35089e-26
14.44	6.01723e-16	3.62071e-31	14.44	4.77403e-15	2.27913e-29	14.44	2.1292e-12	4.53349e-24	14.44	3.03275e-12	9.19755e-24	14.44	4.8509e-13	2.35312e-25	14.44	1.34905e-12	1.81993e-24
14.46	4.57032e-16	2.08878e-31	14.46	1.13609e-14	1.29069e-28	14.46	1.15127e-12	1.32543e-24	14.46	2.88634e-12	8.33097e-24	14.46	1.47179e-12	2.16616e-24	14.46	1.08221e-12	1.17117e-24
14.48	1.11379e-15	1.24054e-30	14.48	2.46452e-14	6.07388e-28	14.48	5.07499e-13	2.57556e-25	14.48	2.21199e-12	4.89289e-24	14.48	1.9983e-12	3.99322e-24	14.48	1.42957e-12	2.04367e-24
14.5	1.35868e-15	1.846e-30	14.5	2.6782e-14	7.17275e-28	14.5	3.41557e-13	1.16661e-25	14.5	2.18549e-12	4.77638e-24	14.5	9.26612e-13	8.5861e-25	14.5	2.46785e-12	6.09027e-24
14.52	5.6059e-16	3.14261e-31	14.52	1.20779e-14	1.45876e-28	14.52	1.71071e-12	2.92653e-24	14.52	1.50798e-12	2.27399e-24	14.52	1.30241e-12	1.69627e-24	14.52	1.90786e-12	3.63993e-24
14.54	6.60469e-18	4.3622e-35	14.54	3.73322e-15	1.39369e-29	14.54	2.85503e-12	8.15122e-24	14.54	1.26051e-12	1.58889e-24	14.54	2.51253e-12	6.3128e-24	14.54	7.93199e-13	6.29164e-25
14.56	2.70898e-16	7.33856e-32	14.56	4.74449e-15	2.25102e-29	14.56	3.40258e-12	1.15776e-23	14.56	2.35998e-12	5.5695e-24	14.56	1.93656e-12	3.75027e-24	14.56	3.38491e-12	1.14576e-23
14.58	2.88556e-16	8.32644e-32	14.58	1.78651e-14	3.19163e-28	14.58	2.77531e-12	7.70235e-24	14.58	1.73928e-12	3.02511e-24	14.58	1.99019e-12	3.96084e-24	14.58	3.48027e-12	1.21123e-23
14.6	1.29227e-15	1.66997e-30	14.6	6.7823e-15	4.59996e-29	14.6	9.29221e-13	8.63451e-25	14.6	2.06714e-12	4.27305e-24	14.6	1.43785e-12	2.0674e-24	14.6	9.25248e-13	8.56084e-25
14.62	1.90033e-15	3.61124e-30	14.62	2.43227e-14	5.91591e-28	14.62	1.89e-12	3.57208e-24	14.62	3.42861e-12	1.17554e-23	14.62	5.11321e-13	2.61449e-25	14.62	9.21816e-13	8.49745e-25
14.64	1.36539e-15	1.86429e-30	14.64	2.66171e-14	7.08473e-28	14.64	2.63691e-12	6.9533e-24	14.64	2.11234e-12	4.46199e-24	14.64	1.68752e-12	2.84772e-24	14.64	2.04047e-12	4.16353e-24
14.66	8.77034e-16	7.69189e-31	14.66	1.17631e-15	1.3837e-30	14.66	1.99118e-12	3.96481e-24	14.66	1.01846e-12	1.03726e-24	14.66	7.45731e-14	5.56115e-27	14.66	2.43047e-12	5.90719e-24
14.68	2.32241e-16	5.39359e-32	14.68	1.26814e-14	1.60817e-28	14.68	1.6792e-12	2.81971e-24	14.68	1.82482e-12	3.32996e-24	14.68	1.74992e-12	3.06223e-24	14.68	1.37984e-12	1.90397e-24
14.7	2.21961e-15	4.92667e-30	14.7	1.40394e-14	1.97106e-28	14.7	2.04686e-12	4.18964e-24	14.7	1.98585e-12	3.94361e-24	14.7	1.62361e-12	2.63611e-24	14.7	5.26294e-13	2.76985e-25
14.72	3.21719e-15	1.03503e-29	14.72	1.4828e-14	2.19868e-28	14.72	9.45125e-13	8.9326e-25	14.72	1.86146e-12	3.46502e-24	14.72	1.81938e-12	3.31015e-24	14.72	9.47012e-14	8.96831e-27
14.74	2.58265e-15	6.67009e-30	14.74	1.36511e-14	1.86353e-28	14.74	2.31248e-12	5.34755e-24	14.74	1.44862e-12	2.0985e-24	14.74	7.33529e-13	5.38065e-25	14.74	2.28462e-12	5.21949e-24
14.76	1.56293e-15	2.44275e-30	14.76	1.82926e-14	3.34619e-28	14.76	3.08724e-12	9.53106e-24	14.76	1.17783e-12	1.38728e-24	14.76	1.09626e-12	1.20178e-24	14.76	2.52976e-12	6.39969e-24
14.78	1.70892e-15	2.92039e-30	14.78	2.27643e-14	5.18213e-28	14.78	1.74709e-12	3.05232e-24	14.78	2.26065e-12	5.11054e-24	14.78	1.78911e-12	3.20091e-24	14.78	1.80393e-12	3.25415e-24
14.8	2.80863e-15	7.8884e-30	14.8	1.15924e-14	1.34384e-28	14.8	1.37656e-12	1.89491e-24	14.8	3.58547e-12	1.28556e-23	14.8	1.06459e-12	1.13335e-24	14.8	2.23688e-12	5.00361e-24
14.82	3.07006e-15	9.42528e-30	14.82	1.26068e-14	1.58931e-28	14.82	1.9992e-12	3.99681e-24	14.82	3.46359e-12	1.19965e-23	14.82	1.35348e-12	1.8319e-24	14.82	2.67907e-12	7.17743e-24
14.84	2.01842e-15	4.074e-30	14.84	2.09164e-14	4.37495e-28	14.84	2.10482e-12	4.43027e-24	14.84	1.97603e-12	3.90469e-24	14.84	2.22563e-12	4.95341e-24	14.84	4.78781e-13	2.29231e-25
14.86	1.205e-15	1.45203e-30	14.86	2.02238e-14	4.09002e-28	14.86	3.10453e-12	9.63814e-24	14.86	1.56405e-12	2.44624e-24	14.86	2.00513e-12	4.02054e-24	14.86	5.40069e-13	2.91674e-25
14.88	1.06002e-15	1.12363e-30	14.88	2.97441e-14	8.84709e-28	14.88	3.32227e-12	1.10375e-23	14.88	1.78332e-12	3.18022e-24	14.88	4.37928e-13	1.91781e-25	14.88	1.6342e-12	2.6706e-24
14.9	2.89971e-16	8.40832e-32	14.9	1.26913e-14	1.61069e-28	14.9	3.15015e-12	9.92343e-24	14.9	2.54586e-12	6.48142e-24	14.9	3.14696e-12	9.90334e-24	14.9	2.76909e-12	7.66785e-24
14.92	1.74094e-15	3.03088e-30	14.92	1.37269e-14	1.88429e-28	14.92	2.28886e-12	5.23886e-24	14.92	2.75963e-12	7.61556e-24	14.92	3.34943e-12	1.12187e-23	14.92	2.07527e-12	4.30676e-24
14.94	2.39066e-15	5.71527e-30	14.94	2.60427e-14	6.78222e-28	14.94	7.13612e-13	5.09242e-25	14.94	1.98727e-12	3.94923e-24	14.94	6.36883e-13	4.0562e-25	14.94	8.10734e-13	6.5729e-25
14.96	1.65108e-15	2.72605e-30	14.96	1.6725e-14	2.79724e-28	14.96	1.2286e-12	1.50945e-24	14.96	1.9399e-12	3.76322e-24	14.96	2.47774e-12	6.13921e-24	14.96	4.0244e-14	1.61958e-27
14.98	1.48546e-15	2.2066e-30	14.98	1.47942e-14	2.18869e-28	14.98	2.46417e-12	6.07214e-24	14.98	1.15431e-12	1.33243e-24	14.98	4.10461e-12	1.68478e-23	14.98	1.28035e-12	1.63929e-24
15	2.78499e-15	7.75616e-30	15	1.54979e-14	2.40186e-28	15	2.07752e-12	4.31608e-24	15	1.00428e-12	1.00858e-24	15	3.48598e-12	1.2152e-23	15	2.31049e-12	5.33837e-24
15.02	2.75091e-15	7.56748e-30	15.02	7.07751e-15	5.00912e-29	15.02	1.53228e-12	2.34787e-24	15.02	1.67654e-12	2.81079e-24	15.02	1.66813e-12	2.78265e-24	15.02	2.89803e-12	8.39857e-24
15.04	2.42546e-15	5.88284e-30	15.04	9.21577e-15	8.49303e-29	15.04	1.65106e-12	2.726e-24	15.04	2.65581e-12	7.05331e-24	15.04	8.68251e-13	7.53859e-25	15.04	2.32193e-12	5.39134e-24
15.06	2.37828e-15	5.6562e-30	15.06	2.13526e-14	4.55935e-28	15.06	2.37933e-12	5.66121e-24	15.06	3.39321e-12	1.15138e-23	15.06	1.81434e-12	3.29181e-24	15.06	1.16535e-12	1.35804e-24
15.08	2.04329e-15	4.17503e-30	15.08	3.22487e-14	1.03998e-27	15.08	3.38458e-12	1.14554e-23	15.08	2.26691e-12	5.13887e-24	15.08	2.13246e-12	4.54739e-24	15.08	7.80229e-13	6.08757e-25
15.1	8.85757e-16	7.84565e-31	15.1	3.36412e-14	1.13173e-27	15.1	3.98669e-12	1.58937e-23	15.1	7.95694e-13	6.33129e-25	15.1	1.63021e-12	2.6576e-24	15.1	2.44297e-12	5.96811e-24
15.12	1.39498e-15	1.94596e-30	15.12	2.87504e-14	8.26587e-28	15.12	4.03892e-12	1.63129e-23	15.12	1.88226e-12	3.54289e-24	15.12	2.21433e-12	4.90324e-24	15.12	1.5874e-12	2.51985e-24
15.14	1.00511e-15	1.01025e-30	15.14	2.34912e-14	5.51834e-28	15.14	2.58827e-12	6.69915e-24	15.14	9.5552e-13	9.13018e-25	15.14	1.43892e-12	2.0705e-24	15.14	1.75802e-12	3.09062e-24
15.16	1.67493e-15	2.80538e-30	15.16	2.26621e-14	5.13573e-28	15.16	4.18386e-13	1.75047e-25	15.16	6.45807e-13	4.17067e-25	15.16	1.12865e-12	1.27385e-24	15.16	3.00867e-12	9.05208e-24
15.18	2.73426e-15	7.47618e-30	15.18	2.48328e-14	6.16667e-28	15.18	1.31568e-12	1.73103e-24	15.18	1.77422e-12	3.14786e-24	15.18	2.33278e-12	5.44185e-24	15.18	2.49448e-12	6.22241e-24
15.2	2.06362e-15	4.25852e-30	15.2	1.8254e-14	3.33209e-28	15.2	2.05534e-12	4.22441e-24	15.2	3.18427e-12	1.01396e-23	15.2	2.15999e-12	4.66558e-24	15.2	1.18815e-12	1.4117e-24
15.22	9.7051e-16	9.41889e-31	15.22	1.53338e-14	2.35124e-28	15.22	1.82252e-12	3.32157e-24	15.22	3.18996e-12	1.01759e-23	15.22	1.59328e-12	2.53855e-24	15.22	1.18994e-12	1.41597e-24
15.24	1.03981e-15	1.0812e-30	15.24	1.29787e-14	1.68448e-28	15.24	1.23603e-12	1.52778e-24	15.24	1.40075e-12	1.9621e-24	15.24	3.93896e-13	1.55154e-25	15.24	1.41205e-12	1.99387e-24
15.26	1.377e-15	1.89612e-30	15.26	5.15944e-15	2.66198e-29	15.26	1.53495e-12	2.35609e-24	15.26	1.93437e-12	3.74179e-24	15.26	1.82777e-12	3.34074e-24	15.26	1.0817e-12	1.17007e-24
15.28	1.48156e-15	2.19501e-30	15.28	9.19516e-15	8.45509e-29	15.28	2.21535e-12	4.90777e-24	15.28	2.55226e-12	6.51404e-24	15.28	2.28987e-12	5.24349e-24	15.28	2.19429e-12	4.81491e-24
15.3	1.06851e-15	1.14172e-30	15.3	2.12243e-14	4.50471e-28	15.3	2.49282e-12	6.21416e-24	15.3	3.43621e-12	1.18076e-23	15.3	1.13656e-12	1.29177e-24	15.3	2.42501e-12	5.88066e-24
15.32	8.20589e-16	6.73367e-31	15.32	2.42405e-14	5.87603e-28	15.32	1.81899e-12	3.30874e-24	15.32	2.49749e-12	6.23746e-24	15.32	2.62239e-12	6.87691e-24	15.32	2.36576e-12	5.59684e-24
15.34	6.56427e-16	4.30896e-31	15.34	2.86274e-14	8.19526e-28	15.34	9.89319e-13	9.78753e-25	15.34	4.2028e-13	1.76636e-25	15.34	3.13521e-12	9.82953e-24	15.34	1.41553e-12	2.00374e-24
15.36	8.81748e-16	7.7748e-31	15.36	2.93692e-14	8.62549e-28	15.36	2.03163e-12	4.12754e-24	15.36	2.59136e-12	6.71513e-24	15.36	1.67385e-12	2.80176e-24	15.36	1.30368e-12	1.69958e-24
15.38	1.228e-15	1.50798e-30	15.38	2.2288e-14	4.96753e-28	15.38	1.14731e-12	1.31632e-24	15.38	3.65726e-12	1.33755e-23	15.38	1.74805e-12	3.05568e-24	15.38	5.87819e-13	3.45531e-25
15.4	1.32305e-15	1.75046e-30	15.4	1.58035e-14	2.49749e-28	15.4	1.84768e-12	3.41391e-24	15.4	2.63988e-12	6.96895e-24	15.4	1.58642e-12	2.51672e-24	15.4	6.25239e-13	3.90923e-25
15.42	1.26532e-15	1.60105e-30	15.42	2.18559e-14	4.77682e-28	15.42	2.85927e-12	8.17542e-24	15.42	6.32312e-13	3.99818e-25	15.42	7.6676e-13	5.87921e-25	15.42	1.37514e-12	1.89102e-24
15.44	1.01752e-15	1.03534e-30	15.44	8.58534e-15	7.3708e-29	15.44	2.7631e-12	7.63473e-24	15.44	8.54182e-13	7.29627e-25	15.44	2.0862e-12	4.35222e-24	15.44	1.39691e-12	1.95135e-24
15.46	2.09983e-15	4.4093e-30	15.46	1.07775e-14	1.16155e-28	15.46	1.90161e-12	3.61612e-24	15.46	9.18744e-13	8.4409e-25	15.46	1.97466e-12	3.89927e-24	15.46	2.55501e-12	6.52809e-24
15.48	3.01649e-15	9.09922e-30	15.48	2.35068e-14	5.52572e-28	15.48	7.115e-13	5.06232e-25	15.48	1.15608e-12	1.33652e-24	15.48	1.60287e-12	2.56918e-24	15.48	3.41564e-12	1.16666e-23
15.5	1.71318e-15	2.935e-30	15.5	1.56571e-14	2.45144e-28	15.5	7.39316e-13	5.46589e-25	15.5	3.67012e-12	1.34698e-23	15.5	1.1521e-12	1.32734e-24	15.5	3.78773e-12	1.43469e-23
15.52	1.01052e-15	1.02115e-30	15.52	4.83896e-15	2.34155e-29	15.52	1.61432e-12	2.60603e-24	15.52	4.48865e-12	2.0148e-23	15.52	6.97809e-13	4.86937e-25	15.52	3.25393e-12	1.0588e-23
15.54	1.99048e-15	3.962e-30	15.54	9.98836e-15	9.97673e-29	15.54	1.24373e-12	1.54686e-24	15.54	3.44561e-12	1.18722e-23	15.54	1.82593e-12	3.33403e-24	15.54	2.20253e-12	4.85114e-24
15.56	2.66621e-15	7.10866e-30	15.56	1.20062e-14	1.44148e-28	15.56	1.11445e-12	1.24199e-24	15.56	1.51767e-12	2.30332e-24	15.56	2.96683e-12	8.80209e-24	15.56	3.51275e-13	1.23394e-25
15.58	2.57293e-15	6.61998e-30	15.58	1.40768e-14	1.98157e-28	15.58	1.37037e-12	1.87791e-24	15.58	8.58122e-13	7.36373e-25	15.58	2.28296e-12	5.21189e-24	15.58	1.09172e-12	1.19185e-24
15.6	2.35171e-15	5.53054e-30	15.6	1.14089e-14	1.30163e-28	15.6	2.20003e-12	4.84014e-24	15.6	1.04295e-12	1.08774e-24	15.6	2.5609e-12	6.55822e-24	15.6	4.98703e-13	2.48705e-25
15.62	1.53988e-15	2.37124e-30	15.62	7.47759e-15	5.59144e-29	15.62	1.56818e-12	2.45919e-24	15.62	2.46765e-13	6.08929e-26	15.62	8.37865e-13	7.02018e-25	15.62	3.14517e-12	9.89207e-24
15.64	4.93951e-16	2.43988e-31	15.64	6.24936e-15	3.90544e-29	15.64	3.28551e-13	1.07946e-25	15.64	2.17341e-12	4.72372e-24	15.64	2.24468e-12	5.03859e-24	15.64	3.46095e-12	1.19782e-23
15.66	8.98073e-16	8.06536e-31	15.66	2.71146e-14	7.35202e-28	15.66	5.64743e-13	3.18935e-25	15.66	2.78468e-12	7.75444e-24	15.66	3.74813e-12	1.40485e-23	15.66	1.53143e-12	2.34527e-24
15.68	1.71526e-15	2.94212e-30	15.68	4.08422e-14	1.66809e-27	15.68	2.1947e-12	4.81672e-24	15.68	1.31938e-12	1.74077e-24	15.68	3.05986e-12	9.36276e-24	15.68	1.24128e-12	1.54078e-24
15.7	1.92847e-15	3.719e-30	15.7	3.95508e-14	1.56426e-27	15.7	4.05403e-12	1.64351e-23	15.7	9.51825e-13	9.05971e-25	15.7	2.10909e-12	4.44826e-24	15.7	7.49832e-13	5.62248e-25
15.72	1.63995e-15	2.68944e-30	15.72	3.11726e-14	9.7173e-28	15.72	3.62502e-12	1.31408e-23	15.72	2.02976e-12	4.11993e-24	15.72	2.85116e-12	8.12913e-24	15.72	1.79845e-12	3.23443e-24
15.74	1.63687e-15	2.67936e-30	15.74	1.78649e-14	3.19155e-28	15.74	1.96887e-12	3.87647e-24	15.74	3.05347e-12	9.32368e-24	15.74	3.58543e-12	1.28553e-23	15.74	8.63909e-13	7.46339e-25
15.76	1.7731e-15	3.14387e-30	15.76	5.69589e-15	3.24431e-29	15.76	2.13959e-12	4.57786e-24	15.76	3.89529e-12	1.51733e-23	15.76	3.84927e-12	1.48168e-23	15.76	9.21695e-13	8.49521e-25
15.78	1.73995e-15	3.02741e-30	15.78	7.66355e-15	5.873e-29	15.78	1.54787e-12	2.39591e-24	15.78	2.62985e-12	6.91611e-24	15.78	3.77243e-12	1.42312e-23	15.78	7.10519e-13	5.04838e-25
15.8	9.50163e-16	9.02809e-31	15.8	7.96655e-15	6.34659e-29	15.8	8.2438e-13	6.79602e-25	15.8	2.08063e-12	4.32902e-24	15.8	1.56764e-12	2.45749e-24	15.8	9.95837e-13	9.91692e-25
15.82	1.01464e-15	1.02949e-30	15.82	1.45349e-14	2.11264e-28	15.82	1.78115e-12	3.17249e-24	15.82	4.01943e-12	1.61558e-23	15.82	8.3421e-13	6.95906e-25	15.82	2.1132e-13	4.4656e-26
15.84	1.90512e-15	3.62949e-30	15.84	7.98862e-15	6.3818e-29	15.84	1.11435e-12	1.24177e-24	15.84	3.16277e-12	1.00031e-23	15.84	3.06081e-13	9.36853e-26	15.84	7.18123e-13	5.15701e-25
15.86	2.67895e-15	7.17678e-30	15.86	3.08993e-15	9.54769e-30	15.86	1.77065e-12	3.13519e-24	15.86	1.40207e-12	1.9658e-24	15.86	1.70037e-12	2.89126e-24	15.86	1.55309e-12	2.41209e-24
15.88	2.90043e-15	8.41247e-30	15.88	4.99582e-15	2.49582e-29	15.88	3.61439e-12	1.30638e-23	15.88	1.04878e-12	1.09994e-24	15.88	1.82523e-12	3.33145e-24	15.88	8.00541e-13	6.40866e-25
15.9	2.2279e-15	4.96354e-30	15.9	5.7811e-16	3.34212e-31	15.9	2.56682e-12	6.58856e-24	15.9	1.81344e-12	3.28858e-24	15.9	1.56395e-12	2.44593e-24	15.9	1.54552e-12	2.38863e-24
15.92	1.65649e-15	2.74395e-30	15.92	8.3768e-15	7.01707e-29	15.92	1.20881e-12	1.46121e-24	15.92	1.98569e-12	3.94295e-24	15.92	1.72613e-12	2.97952e-24	15.92	1.26947e-12	1.61157e-24
15.94	9.70239e-16	9.41363e-31	15.94	1.47198e-14	2.16674e-28	15.94	2.75809e-12	7.60706e-24	15.94	5.70001e-13	3.24901e-25	15.94	1.57344e-12	2.47571e-24	15.94	1.85602e-12	3.4448e-24
15.96	6.41434e-16	4.11437e-31	15.96	1.50675e-14	2.27031e-28	15.96	2.45556e-12	6.02978e-24	15.96	1.48929e-12	2.21799e-24	15.96	3.42192e-12	1.17095e-23	15.96	2.95288e-12	8.71949e-24
15.98	1.15611e-15	1.33659e-30	15.98	1.47882e-14	2.1869e-28	15.98	1.96446e-12	3.85909e-24	15.98	9.9636e-13	9.92732e-25	15.98	2.70094e-12	7.29506e-24	15.98	3.32975e-12	1.10872e-23
16	1.75289e-15	3.07262e-30	16	1.03439e-14	1.06997e-28	16	2.86102e-12	8.18544e-24	16	1.28098e-12	1.64092e-24	16	1.65233e-12	2.7302e-24	16	2.55341e-12	6.51991e-24
16.02	1.40655e-15	1.97837e-30	16.02	1.70441e-14	2.90503e-28	16.02	2.97725e-12	8.86401e-24	16.02	1.87655e-12	3.52144e-24	16.02	1.21271e-12	1.47067e-24	16.02	1.89856e-12	3.60452e-24
16.04	7.43683e-16	5.53064e-31	16.04	3.65934e-14	1.33908e-27	16.04	2.58223e-12	6.66791e-24	16.04	1.15136e-12	1.32563e-24	16.04	1.86745e-12	3.48739e-24	16.04	2.0672e-12	4.27331e-24
16.06	1.20693e-15	1.45668e-30	16.06	1.23617e-14	1.52812e-28	16.06	2.60728e-12	6.79792e-24	16.06	2.62297e-12	6.87995e-24	16.06	2.36095e-12	5.57407e-24	16.06	2.16055e-12	4.66797e-24
16.08	1.66935e-15	2.78674e-30	16.08	2.49965e-14	6.24824e-28	16.08	2.61292e-12	6.82735e-24	16.08	2.49599e-12	6.22998e-24	16.08	2.50318e-12	6.26593e-24	16.08	2.47435e-12	6.12242e-24
16.1	1.19236e-15	1.42171e-30	16.1	3.46692e-14	1.20196e-27	16.1	2.30772e-12	5.32558e-24	16.1	7.25353e-13	5.26137e-25	16.1	4.24682e-12	1.80355e-23	16.1	1.11876e-12	1.25162e-24
16.12	8.79351e-16	7.73258e-31	16.12	3.52473e-14	1.24237e-27	16.12	2.2871e-12	5.23082e-24	16.12	8.91269e-13	7.94361e-25	16.12	4.21131e-12	1.77351e-23	16.12	9.70147e-13	9.41185e-25
16.14	1.71643e-15	2.94614e-30	16.14	3.31857e-14	1.10129e-27	16.14	3.06768e-12	9.41064e-24	16.14	1.89555e-12	3.5931e-24	16.14	2.1241e-12	4.51179e-24	16.14	7.54806e-13	5.69732e-25
16.16	2.02251e-15	4.09053e-30	16.16	2.43045e-14	5.90707e-28	16.16	3.23797e-12	1.04844e-23	16.16	2.52136e-12	6.35727e-24	16.16	2.14316e-12	4.59315e-24	16.16	1.02511e-12	1.05084e-24
16.18	1.52188e-15	2.31612e-30	16.18	1.52897e-14	2.33774e-28	16.18	1.59985e-12	2.55951e-24	16.18	1.00483e-12	1.00968e-24	16.18	3.26285e-12	1.06462e-23	16.18	2.89707e-12	8.39303e-24
16.2	5.69893e-16	3.24778e-31	16.2	1.2856e-14	1.65276e-28	16.2	9.6042e-13	9.22407e-25	16.2	1.85234e-12	3.43116e-24	16.2	3.2053e-12	1.02739e-23	16.2	3.06691e-12	9.40593e-24
16.22	5.67086e-16	3.21587e-31	16.22	1.36352e-14	1.85918e-28	16.22	1.22993e-12	1.51273e-24	16.22	2.61521e-12	6.8393e-24	16.22	1.74512e-12	3.04545e-24	16.22	1.89505e-12	3.59121e-24
16.24	1.20921e-15	1.46218e-30	16.24	6.45941e-16	4.17239e-31	16.24	8.63046e-13	7.44849e-25	16.24	1.45108e-12	2.10564e-24	16.24	1.13767e-12	1.2943e-24	16.24	1.36469e-12	1.86238e-24
16.26	1.41361e-15	1.99829e-30	16.26	2.00768e-14	4.03077e-28	16.26	4.03008e-13	1.62416e-25	16.26	3.59665e-13	1.29359e-25	16.26	1.32451e-12	1.75433e-24	16.26	5.37301e-13	2.88693e-25
16.28	5.58004e-16	3.11368e-31	16.28	1.24739e-14	1.55599e-28	16.28	2.76678e-12	7.65509e-24	16.28	1.34672e-12	1.81365e-24	16.28	1.74638e-12	3.04984e-24	16.28	8.96032e-13	8.02874e-25
16.3	1.00429e-15	1.0086e-30	16.3	1.81571e-14	3.29682e-28	16.3	2.65635e-12	7.05619e-24	16.3	1.22932e-12	1.51124e-24	16.3	6.00951e-13	3.61143e-25	16.3	8.23642e-13	6.78387e-25
16.32	1.61884e-15	2.62065e-30	16.32	4.02068e-14	1.61659e-27	16.32	8.7688e-13	7.68919e-25	16.32	2.50141e-12	6.25706e-24	16.32	1.97867e-12	3.91513e-24	16.32	1.45049e-12	2.10391e-24
16.34	1.49009e-15	2.22037e-30	16.34	4.39822e-14	1.93443e-27	16.34	3.68954e-12	1.36127e-23	16.34	2.87909e-12	8.28916e-24	16.34	1.76475e-12	3.11436e-24	16.34	8.1145e-13	6.5845e-25
16.36	9.61195e-16	9.23895e-31	16.36	3.91173e-14	1.53017e-27	16.36	4.89466e-12	2.39577e-23	16.36	8.51249e-13	7.24624e-25	16.36	5.20588e-13	2.71012e-25	16.36	9.04751e-13	8.18574e-25
16.38	1.64629e-15	2.71027e-30	16.38	3.9446e-14	1.55599e-27	16.38	4.74056e-12	2.2473e-23	16.38	4.97039e-13	2.47048e-25	16.38	1.19808e-12	1.43539e-24	16.38	1.03197e-12	1.06496e-24
16.4	1.98821e-15	3.95299e-30	16.4	3.78132e-14	1.42984e-27	16.4	3.87635e-12	1.50261e-23	16.4	5.62693e-13	3.16623e-25	16.4	2.28894e-12	5.23926e-24	16.4	7.35886e-13	5.41528e-25
16.42	1.52892e-15	2.33758e-30	16.42	2.86336e-14	8.19885e-28	16.42	3.2312e-12	1.04406e-23	16.42	1.05524e-12	1.11353e-24	16.42	1.41411e-12	1.99972e-24	16.42	7.17708e-13	5.15104e-25
16.44	4.73975e-16	2.24652e-31	16.44	1.56957e-14	2.46355e-28	16.44	2.12591e-12	4.51949e-24	16.44	1.3343e-12	1.78035e-24	16.44	7.28257e-13	5.30358e-25	16.44	9.83278e-13	9.66836e-25
16.46	1.43325e-15	2.05421e-30	16.46	8.89043e-15	7.90397e-29	16.46	1.8161e-12	3.29822e-24	16.46	4.66271e-13	2.17409e-25	16.46	7.66359e-13	5.87306e-25	16.46	1.27728e-12	1.63143e-24
16.48	1.74103e-15	3.03119e-30	16.48	6.19091e-15	3.83274e-29	16.48	2.97569e-12	8.85471e-24	16.48	2.31279e-12	5.349e-24	16.48	6.89269e-13	4.75092e-25	16.48	1.09378e-12	1.19636e-24
16.5	4.94613e-16	2.44642e-31	16.5	1.83299e-14	3.35985e-28	16.5	3.2336e-12	1.04562e-23	16.5	3.40864e-12	1.16188e-23	16.5	1.58784e-12	2.52123e-24	16.5	1.01272e-12	1.0256e-24
16.52	1.06307e-15	1.13012e-30	16.52	2.65752e-14	7.06243e-28	16.52	2.43735e-12	5.94066e-24	16.52	4.48423e-12	2.01083e-23	16.52	2.18917e-12	4.79247e-24	16.52	8.04547e-13	6.47296e-25
16.54	1.89441e-15	3.5888e-30	16.54	1.42806e-14	2.03935e-28	16.54	2.46052e-12	6.05413e-24	16.54	3.48004e-12	1.21107e-23	16.54	1.65693e-12	2.74542e-24	16.54	7.06432e-13	4.99047e-25
16.56	9.38618e-16	8.81004e-31	16.56	1.99164e-14	3.96661e-28	16.56	3.74188e-12	1.40016e-23	16.56	2.46351e-12	6.06888e-24	16.56	8.49498e-13	7.21646e-25	16.56	7.0228e-13	4.93198e-25
16.58	2.54949e-16	6.49992e-32	16.58	2.49661e-14	6.23306e-28	16.58	3.54216e-12	1.25469e-23	16.58	1.65502e-12	2.7391e-24	16.58	1.55164e-12	2.40758e-24	16.58	1.22471e-12	1.49991e-24
16.6	3.18456e-16	1.01414e-31	16.6	2.06594e-14	4.2681e-28	16.6	1.89307e-12	3.5837e-24	16.6	1.42883e-12	2.04157e-24	16.6	1.61719e-12	2.6153e-24	16.6	2.19645e-12	4.82439e-24
16.62	6.28032e-16	3.94424e-31	16.62	2.07666e-14	4.31252e-28	16.62	1.36149e-12	1.85367e-24	16.62	2.1378e-12	4.57017e-24	16.62	9.99764e-13	9.99527e-25	16.62	2.44602e-12	5.98302e-24
16.64	2.38788e-16	5.70196e-32	16.64	1.86848e-14	3.49122e-28	16.64	1.55068e-12	2.40462e-24	16.64	5.39319e-13	2.90865e-25	16.64	5.43816e-13	2.95736e-25	16.64	1.58018e-12	2.49697e-24
16.66	1.09175e-15	1.19191e-30	16.66	1.51114e-14	2.28356e-28	16.66	1.08941e-12	1.18681e-24	16.66	2.73299e-12	7.46923e-24	16.66	1.9129e-12	3.65918e-24	16.66	1.33882e-12	1.79244e-24
16.68	5.11555e-16	2.61688e-31	16.68	1.6487e-14	2.71822e-28	16.68	8.33543e-13	6.94794e-25	16.68	3.15988e-12	9.98482e-24	16.68	2.72774e-12	7.44059e-24	16.68	3.02109e-13	9.12701e-26
16.7	1.19877e-16	1.43706e-32	16.7	1.06027e-14	1.12417e-28	16.7	1.97186e-12	3.88822e-24	16.7	1.91307e-12	3.65983e-24	16.7	1.52462e-12	2.32445e-24	16.7	1.00436e-12	1.00874e-24
16.72	4.61399e-16	2.12889e-31	16.72	1.67355e-14	2.80076e-28	16.72	2.70997e-12	7.34394e-24	16.72	5.78233e-13	3.34354e-25	16.72	1.23692e-12	1.52997e-24	16.72	1.23877e-12	1.53455e-24
16.74	2.98906e-17	8.9345e-34	16.74	2.69433e-14	7.25942e-28	16.74	2.71658e-12	7.37981e-24	16.74	1.79211e-12	3.21166e-24	16.74	3.74646e-13	1.4036e-25	16.74	1.20922e-12	1.46222e-24
16.76	1.19262e-15	1.42234e-30	16.76	2.34755e-14	5.51099e-28	16.76	2.54258e-12	6.46471e-24	16.76	2.39587e-12	5.74018e-24	16.76	1.04865e-12	1.09967e-24	16.76	1.32281e-12	1.74983e-24
16.78	1.61723e-15	2.61543e-30	16.78	1.58227e-14	2.50358e-28	16.78	2.4002e-12	5.76095e-24	16.78	1.35195e-12	1.82776e-24	16.78	7.8076e-13	6.09586e-25	16.78	1.49025e-12	2.22086e-24
16.8	6.99942e-16	4.89919e-31	16.8	7.10973e-15	5.05483e-29	16.8	1.65935e-12	2.75345e-24	16.8	6.54988e-13	4.2901e-25	16.8	1.37738e-12	1.89718e-24	16.8	9.31974e-13	8.68575e-25
16.82	8.33416e-16	6.94582e-31	16.82	8.16632e-15	6.66888e-29	16.82	2.53212e-12	6.41164e-24	16.82	1.03294e-12	1.06696e-24	16.82	2.26129e-12	5.11343e-24	16.82	1.02251e-12	1.04553e-24
16.84	7.4239e-16	5.51143e-31	16.84	2.03645e-14	4.14711e-28	16.84	2.38431e-12	5.68496e-24	16.84	8.05507e-13	6.48841e-25	16.84	1.65791e-12	2.74867e-24	16.84	2.01943e-12	4.07809e-24
16.86	9.82498e-16	9.65303e-31	16.86	2.55417e-14	6.52381e-28	16.86	8.72826e-13	7.61825e-25	16.86	2.70098e-12	7.29529e-24	16.86	7.24208e-13	5.24477e-25	16.86	1.60672e-12	2.58154e-24
16.88	9.96548e-16	9.93107e-31	16.88	2.25438e-14	5.08223e-28	16.88	3.53053e-13	1.24646e-25	16.88	3.65385e-12	1.33506e-23	16.88	2.4027e-12	5.77295e-24	16.88	4.55706e-13	2.07668e-25
16.9	9.0575e-16	8.20384e-31	16.9	1.90283e-14	3.62074e-28	16.9	1.38609e-12	1.92123e-24	16.9	2.94944e-12	8.69923e-24	16.9	3.55912e-12	1.26674e-23	16.9	2.021e-12	4.08446e-24
16.92	4.66729e-16	2.17836e-31	16.92	2.55852e-14	6.54601e-28	16.92	9.92696e-13	9.85445e-25	16.92	1.5066e-12	2.26984e-24	16.92	1.79044e-12	3.20567e-24	16.92	2.30411e-12	5.30894e-24
16.94	5.98054e-16	3.57668e-31	16.94	2.55886e-14	6.54774e-28	16.94	2.40937e-13	5.80506e-26	16.94	1.56375e-12	2.44533e-24	16.94	6.56486e-13	4.30974e-25	16.94	1.28012e-12	1.6387e-24
16.96	1.94171e-15	3.77022e-30	16.96	1.27599e-14	1.62814e-28	16.96	1.25973e-12	1.58693e-24	16.96	2.0811e-12	4.33098e-24	16.96	1.69631e-12	2.87748e-24	16.96	1.37133e-12	1.88055e-24
16.98	2.23779e-15	5.00771e-30	16.98	4.06649e-15	1.65363e-29	16.98	1.98954e-12	3.95828e-24	16.98	1.38245e-12	1.91117e-24	16.98	8.59284e-13	7.38369e-25	16.98	1.34609e-12	1.81196e-24
17	8.29128e-16	6.87454e-31	17	1.12682e-14	1.26971e-28	17	3.23194e-12	1.04455e-23	17	1.04767e-12	1.09761e-24	17	1.51377e-12	2.29149e-24	17	8.84675e-13	7.82651e-25
17.02	1.8026e-15	3.24936e-30	17.02	1.73428e-14	3.00774e-28	17.02	2.54905e-12	6.49767e-24	17.02	1.11192e-12	1.23636e-24	17.02	2.56355e-12	6.57178e-24	17.02	6.98391e-14	4.8775e-27
17.04	2.53278e-15	6.41499e-30	17.04	2.08175e-14	4.3337e-28	17.04	2.14723e-12	4.61058e-24	17.04	1.26692e-12	1.60508e-24	17.04	2.158e-12	4.65698e-24	17.04	1.76679e-12	3.12155e-24
17.06	1.82764e-15	3.34027e-30	17.06	2.85021e-14	8.12372e-28	17.06	1.24454e-12	1.54889e-24	17.06	1.10361e-12	1.21795e-24	17.06	1.72244e-12	2.96681e-24	17.06	2.19188e-12	4.80435e-24
17.08	1.1734e-15	1.37686e-30	17.08	2.1662e-14	4.6924e-28	17.08	9.5943e-13	9.20507e-25	17.08	2.4873e-13	6.18666e-26	17.08	1.36446e-12	1.86174e-24	17.08	2.72115e-12	7.40464e-24
17.1	1.23733e-15	1.531e-30	17.1	9.18194e-15	8.4308e-29	17.1	1.85971e-12	3.45852e-24	17.1	1.23053e-12	1.51421e-24	17.1	1.45468e-12	2.11609e-24	17.1	2.48934e-12	6.19681e-24
17.12	1.26553e-15	1.60156e-30	17.12	2.7341e-15	7.47532e-30	17.12	1.7848e-12	3.18553e-24	17.12	1.34263e-12	1.80266e-24	17.12	8.87008e-13	7.86784e-25	17.12	1.5009e-12	2.25271e-24
17.14	1.18753e-15	1.41022e-30	17.14	9.384e-15	8.80595e-29	17.14	3.2204e-12	1.0371e-23	17.14	4.37416e-13	1.91332e-25	17.14	7.79805e-13	6.08095e-25	17.14	7.47531e-13	5.58803e-25
17.16	1.3578e-15	1.84361e-30	17.16	1.75659e-14	3.08562e-28	17.16	3.68896e-12	1.36084e-23	17.16	1.12078e-12	1.25616e-24	17.16	1.47402e-12	2.17273e-24	17.16	6.06027e-13	3.67268e-25
17.18	1.27714e-15	1.63108e-30	17.18	2.03562e-14	4.14377e-28	17.18	3.24826e-12	1.05512e-23	17.18	1.60158e-12	2.56507e-24	17.18	1.93085e-12	3.72817e-24	17.18	2.05593e-13	4.22683e-26
17.2	1.19778e-15	1.43468e-30	17.2	1.66894e-14	2.78537e-28	17.2	2.92487e-12	8.55484e-24	17.2	3.22951e-13	1.04298e-25	17.2	1.48237e-12	2.19742e-24	17.2	8.19496e-13	6.71574e-25
17.22	5.91322e-16	3.49662e-31	17.22	1.59865e-14	2.5557e-28	17.22	1.26888e-12	1.61006e-24	17.22	2.26824e-12	5.14492e-24	17.22	1.44812e-12	2.09704e-24	17.22	1.26012e-12	1.58791e-24
17.24	1.20659e-15	1.45586e-30	17.24	2.04949e-14	4.20042e-28	17.24	2.01431e-12	4.05744e-24	17.24	2.5941e-12	6.72937e-24	17.24	2.1534e-12	4.63712e-24	17.24	9.32951e-13	8.70398e-25
17.26	1.3455e-15	1.81037e-30	17.26	2.01138e-14	4.04567e-28	17.26	3.85962e-12	1.48967e-23	17.26	2.50627e-12	6.28141e-24	17.26	2.36329e-12	5.58515e-24	17.26	1.82161e-12	3.31828e-24
17.28	5.20987e-16	2.71427e-31	17.28	1.10913e-14	1.23016e-28	17.28	3.3423e-12	1.1171e-23	17.28	1.36666e-12	1.86775e-24	17.28	1.89556e-12	3.59316e-24	17.28	2.68184e-12	7.19229e-24
17.3	1.16404e-15	1.35498e-30	17.3	1.36245e-14	1.85627e-28	17.3	2.1273e-12	4.52539e-24	17.3	2.4848e-13	6.17425e-26	17.3	2.41383e-12	5.82655e-24	17.3	1.2953e-12	1.67781e-24
17.32	1.00936e-15	1.01882e-30	17.32	1.47422e-14	2.17334e-28	17.32	2.47321e-12	6.11679e-24	17.32	8.39288e-13	7.04405e-25	17.32	3.01835e-12	9.11041e-24	17.32	2.03279e-13	4.13225e-26
17.34	1.34533e-15	1.80992e-30	17.34	1.4775e-14	2.18301e-28	17.34	2.47532e-12	6.12722e-24	17.34	1.37445e-12	1.8891e-24	17.34	1.7884e-12	3.19838e-24	17.34	6.79157e-13	4.61254e-25
17.36	1.75429e-15	3.07753e-30	17.36	6.75086e-15	4.55741e-29	17.36	1.75421e-12	3.07727e-24	17.36	8.33273e-13	6.94343e-25	17.36	1.39328e-12	1.94123e-24	17.36	8.89945e-13	7.92002e-25
17.38	1.11937e-15	1.25299e-30	17.38	2.12898e-14	4.53254e-28	17.38	1.95799e-12	3.83372e-24	17.38	1.86071e-12	3.46223e-24	17.38	1.777e-12	3.15773e-24	17.38	2.42087e-12	5.86063e-24
17.4	2.88408e-16	8.31791e-32	17.4	1.44967e-14	2.10153e-28	17.4	1.90822e-12	3.6413e-24	17.4	1.63119e-12	2.66079e-24	17.4	1.87585e-12	3.5188e-24	17.4	2.88959e-12	8.3497e-24
17.42	9.43257e-16	8.89734e-31	17.42	8.33525e-15	6.94764e-29	17.42	8.18435e-13	6.69836e-25	17.42	1.38494e-12	1.91805e-24	17.42	1.80329e-12	3.25186e-24	17.42	8.51756e-13	7.25489e-25
17.44	1.75786e-15	3.09008e-30	17.44	1.61057e-14	2.59393e-28	17.44	1.19345e-12	1.42433e-24	17.44	1.49453e-12	2.23363e-24	17.44	1.05456e-12	1.11211e-24	17.44	1.68493e-12	2.83899e-24
17.46	1.50615e-15	2.26847e-30	17.46	2.1321e-14	4.54584e-28	17.46	1.78399e-12	3.18261e-24	17.46	2.55149e-12	6.51012e-24	17.46	3.71744e-13	1.38194e-25	17.46	3.14544e-12	9.89378e-24
17.48	1.49697e-15	2.24091e-30	17.48	1.62111e-14	2.628e-28	17.48	1.13353e-12	1.2849e-24	17.48	3.22376e-12	1.03926e-23	17.48	1.18818e-12	1.41178e-24	17.48	2.92618e-12	8.56253e-24
17.5	2.46871e-15	6.09451e-30	17.5	9.29877e-15	8.64672e-29	17.5	2.11217e-13	4.46125e-26	17.5	2.03256e-12	4.13131e-24	17.5	1.96223e-12	3.85036e-24	17.5	1.40816e-12	1.98291e-24
17.52	2.69334e-15	7.25408e-30	17.52	2.0727e-15	4.29608e-30	17.52	7.61736e-13	5.80242e-25	17.52	8.0641e-13	6.50296e-25	17.52	1.27805e-12	1.63341e-24	17.52	1.15323e-12	1.32993e-24
17.54	1.96861e-15	3.87544e-30	17.54	1.9315e-14	3.73071e-28	17.54	7.28164e-13	5.30223e-25	17.54	1.40606e-12	1.97702e-24	17.54	7.52648e-13	5.66478e-25	17.54	1.96619e-12	3.86592e-24
17.56	2.11769e-15	4.48463e-30	17.56	2.87093e-14	8.24225e-28	17.56	1.08824e-12	1.18426e-24	17.56	1.84839e-12	3.41654e-24	17.56	9.89415e-13	9.78943e-25	17.56	2.1077e-12	4.44238e-24
17.58	2.51635e-15	6.332e-30	17.58	2.0568e-14	4.23042e-28	17.58	1.41867e-12	2.01264e-24	17.58	9.06901e-13	8.2247e-25	17.58	1.49453e-12	2.23363e-24	17.58	1.30231e-12	1.69601e-24
17.6	1.79464e-15	3.22075e-30	17.6	8.22595e-15	6.76662e-29	17.6	2.30941e-12	5.33337e-24	17.6	1.90162e-12	3.61617e-24	17.6	1.76309e-12	3.10848e-24	17.6	1.88232e-12	3.54311e-24
17.62	5.38305e-16	2.89772e-31	17.62	1.63889e-14	2.68596e-28	17.62	2.56916e-12	6.60058e-24	17.62	9.50866e-13	9.04145e-25	17.62	1.67015e-12	2.78942e-24	17.62	2.0925e-12	4.37858e-24
17.64	4.19904e-16	1.76319e-31	17.64	1.97065e-14	3.88347e-28	17.64	2.7469e-12	7.54547e-24	17.64	1.77966e-12	3.1672e-24	17.64	1.8318e-12	3.35549e-24	17.64	6.60703e-13	4.36529e-25
17.66	8.32541e-17	6.93125e-33	17.66	2.1528e-14	4.63455e-28	17.66	3.83755e-12	1.47268e-23	17.66	2.95539e-12	8.73432e-24	17.66	2.58748e-12	6.69506e-24	17.66	1.8542e-12	3.43805e-24
17.68	6.04803e-16	3.65786e-31	17.68	1.46352e-14	2.1419e-28	17.68	4.30165e-12	1.85042e-23	17.68	3.67015e-12	1.347e-23	17.68	5.63787e-13	3.17856e-25	17.68	1.99998e-12	3.99991e-24
17.7	1.10956e-15	1.23112e-30	17.7	5.76794e-15	3.32691e-29	17.7	3.28516e-12	1.07923e-23	17.7	2.48718e-12	6.18607e-24	17.7	2.49425e-12	6.22126e-24	17.7	7.58465e-13	5.75269e-25
17.72	7.88687e-16	6.22027e-31	17.72	5.42878e-15	2.94717e-29	17.72	8.11892e-13	6.59169e-25	17.72	1.60411e-12	2.57315e-24	17.72	1.36002e-12	1.84967e-24	17.72	5.48302e-13	3.00635e-25
17.74	6.24215e-16	3.89645e-31	17.74	5.23114e-15	2.73648e-29	17.74	8.81252e-13	7.76605e-25	17.74	1.82789e-12	3.34117e-24	17.74	2.01833e-12	4.07365e-24	17.74	9.29156e-13	8.63331e-25
17.76	3.61087e-16	1.30384e-31	17.76	2.146e-14	4.6053e-28	17.76	7.27131e-13	5.28719e-25	17.76	1.83956e-12	3.38397e-24	17.76	2.28554e-12	5.2237e-24	17.76	1.08922e-12	1.18639e-24
17.78	1.23713e-15	1.53049e-30	17.78	2.35242e-14	5.5339e-28	17.78	2.15914e-12	4.66191e-24	17.78	8.56671e-13	7.33885e-25	17.78	1.73552e-12	3.01204e-24	17.78	1.72351e-12	2.97049e-24
17.8	6.00758e-16	3.60911e-31	17.8	2.31707e-14	5.36879e-28	17.8	1.66182e-12	2.76163e-24	17.8	7.4994e-13	5.6241e-25	17.8	1.841e-12	3.38927e-24	17.8	1.88734e-12	3.56206e-24
17.82	1.76191e-16	3.10434e-32	17.82	2.56077e-14	6.55753e-28	17.82	1.42615e-12	2.03391e-24	17.82	1.30265e-12	1.69689e-24	17.82	2.65567e-12	7.05256e-24	17.82	1.94363e-12	3.77771e-24
17.84	2.9618e-16	8.77223e-32	17.84	1.87215e-14	3.50496e-28	17.84	1.79238e-12	3.21264e-24	17.84	1.76098e-12	3.10106e-24	17.84	2.15117e-12	4.62753e-24	17.84	1.89388e-12	3.58677e-24
17.86	7.31028e-16	5.34402e-31	17.86	6.07845e-15	3.69475e-29	17.86	1.47423e-12	2.17335e-24	17.86	1.73545e-12	3.01179e-24	17.86	1.12191e-12	1.25869e-24	17.86	2.02528e-12	4.10174e-24
17.88	6.97405e-16	4.86373e-31	17.88	1.27714e-14	1.63108e-28	17.88	1.03104e-12	1.06304e-24	17.88	1.21384e-12	1.47341e-24	17.88	1.58019e-12	2.49701e-24	17.88	2.85482e-12	8.15002e-24
17.9	5.48787e-16	3.01167e-31	17.9	2.24235e-14	5.02813e-28	17.9	1.13731e-12	1.29346e-24	17.9	3.09793e-13	9.59719e-26	17.9	9.39484e-13	8.82631e-25	17.9	2.56591e-12	6.58389e-24
17.92	8.61972e-16	7.42996e-31	17.92	2.61266e-14	6.82597e-28	17.92	1.83935e-12	3.38321e-24	17.92	3.79546e-13	1.44055e-25	17.92	6.06584e-13	3.67945e-25	17.92	1.16485e-12	1.35687e-24
17.94	1.32995e-15	1.76877e-30	17.94	2.00989e-14	4.03967e-28	17.94	1.75943e-12	3.09561e-24	17.94	1.21725e-12	1.4817e-24	17.94	6.34299e-13	4.02336e-25	17.94	1.34298e-12	1.8036e-24
17.96	1.68109e-15	2.82608e-30	17.96	1.71978e-14	2.95764e-28	17.96	9.27886e-13	8.60973e-25	17.96	9.09184e-13	8.26615e-25	17.96	1.90308e-12	3.62172e-24	17.96	1.21606e-12	1.47881e-24
17.98	1.23804e-15	1.53274e-30	17.98	1.95453e-14	3.82019e-28	17.98	1.95966e-12	3.84025e-24	17.98	1.33388e-12	1.77922e-24	17.98	2.37057e-12	5.61962e-24	17.98	4.93424e-13	2.43467e-25
18	9.12125e-16	8.31972e-31	18	1.01252e-14	1.02521e-28	18	2.6083e-12	6.80321e-24	18	3.13661e-12	9.83832e-24	18	2.2357e-12	4.99835e-24	18	6.94959e-13	4.82968e-25
18.02	1.65662e-15	2.7444e-30	18.02	3.18711e-15	1.01576e-29	18.02	2.82576e-12	7.98491e-24	18.02	3.47886e-12	1.21025e-23	18.02	1.80131e-12	3.24473e-24	18.02	1.21417e-12	1.47422e-24
18.04	2.43014e-15	5.90558e-30	18.04	3.41877e-15	1.1688e-29	18.04	3.21792e-12	1.0355e-23	18.04	2.03253e-12	4.13117e-24	18.04	1.04825e-12	1.09883e-24	18.04	2.06761e-12	4.27502e-24
18.06	1.94171e-15	3.77024e-30	18.06	8.58893e-15	7.37697e-29	18.06	4.032e-12	1.6257e-23	18.06	3.89231e-13	1.51501e-25	18.06	1.33895e-12	1.79279e-24	18.06	2.15104e-12	4.62699e-24
18.08	8.78406e-16	7.71597e-31	18.08	9.60274e-15	9.22126e-29	18.08	3.55388e-12	1.26301e-23	18.08	4.18413e-13	1.75069e-25	18.08	2.73312e-12	7.46993e-24	18.08	2.79946e-12	7.83697e-24
18.1	5.92629e-16	3.51209e-31	18.1	1.05297e-14	1.10876e-28	18.1	2.65481e-12	7.04801e-24	18.1	1.77309e-12	3.14385e-24	18.1	3.09279e-12	9.56536e-24	18.1	2.44704e-12	5.988e-24
18.12	9.60965e-16	9.23454e-31	18.12	2.25985e-14	5.10691e-28	18.12	2.73307e-12	7.4697e-24	18.12	3.49149e-12	1.21905e-23	18.12	1.34147e-12	1.79954e-24	18.12	1.16234e-12	1.35104e-24
18.14	6.42608e-16	4.12946e-31	18.14	1.27609e-14	1.62842e-28	18.14	2.30415e-12	5.30911e-24	18.14	3.48454e-12	1.2142e-23	18.14	3.01008e-12	9.06056e-24	18.14	7.98731e-13	6.37971e-25
18.16	5.56027e-16	3.09167e-31	18.16	8.17084e-15	6.67627e-29	18.16	1.69483e-12	2.87245e-24	18.16	2.29106e-12	5.24897e-24	18.16	5.60418e-12	3.14068e-23	18.16	1.89795e-12	3.60221e-24
18.18	1.44115e-15	2.0769e-30	18.18	1.37958e-14	1.90325e-28	18.18	1.39767e-12	1.95347e-24	18.18	1.38288e-12	1.91235e-24	18.18	5.52349e-12	3.0509e-23	18.18	2.99299e-12	8.95798e-24
18.2	1.1785e-15	1.38886e-30	18.2	5.42532e-15	2.94341e-29	18.2	1.60902e-12	2.58895e-24	18.2	1.72383e-12	2.97159e-24	18.2	3.19485e-12	1.0207e-23	18.2	3.16394e-12	1.00105e-23
18.22	6.25394e-16	3.91117e-31	18.22	6.40643e-15	4.10424e-29	18.22	5.44986e-13	2.9701e-25	18.22	1.52358e-12	2.32129e-24	18.22	1.21813e-12	1.48383e-24	18.22	2.71073e-12	7.34805e-24
18.24	9.21898e-16	8.49896e-31	18.24	8.6671e-15	7.51186e-29	18.24	1.13752e-12	1.29396e-24	18.24	3.00586e-13	9.03521e-26	18.24	1.79345e-12	3.21646e-24	18.24	2.46041e-12	6.05364e-24
18.26	9.0994e-16	8.27991e-31	18.26	2.48182e-14	6.15942e-28	18.26	2.03862e-12	4.15598e-24	18.26	1.47737e-12	2.18263e-24	18.26	5.26811e-13	2.7753e-25	18.26	2.523e-12	6.36551e-24
18.28	7.87556e-16	6.20245e-31	18.28	1.98765e-14	3.95075e-28	18.28	1.33146e-12	1.77278e-24	18.28	1.53696e-12	2.36223e-24	18.28	2.44761e-12	5.99082e-24	18.28	2.33523e-12	5.45329e-24
18.3	1.22511e-15	1.5009e-30	18.3	1.03545e-14	1.07217e-28	18.3	3.67341e-13	1.3494e-25	18.3	8.697e-13	7.56379e-25	18.3	2.87053e-12	8.23994e-24	18.3	6.81243e-13	4.64092e-25
18.32	2.26357e-15	5.12375e-30	18.32	1.62898e-14	2.65359e-28	18.32	1.45136e-12	2.10646e-24	18.32	2.754e-12	7.58454e-24	18.32	1.77353e-12	3.1454e-24	18.32	2.15877e-12	4.66031e-24
18.34	2.35835e-15	5.56181e-30	18.34	1.59027e-14	2.52895e-28	18.34	2.05063e-12	4.20508e-24	18.34	3.28464e-12	1.07889e-23	18.34	2.98044e-13	8.88302e-26	18.34	2.41612e-12	5.83761e-24
18.36	1.28725e-15	1.65702e-30	18.36	2.45238e-14	6.01418e-28	18.36	2.6985e-12	7.28188e-24	18.36	1.49127e-12	2.22388e-24	18.36	8.76833e-13	7.68835e-25	18.36	2.3977e-12	5.74899e-24
18.38	1.31919e-15	1.74027e-30	18.38	1.86098e-14	3.46324e-28	18.38	2.18921e-12	4.79263e-24	18.38	2.30127e-12	5.29585e-24	18.38	2.70066e-12	7.29356e-24	18.38	2.01376e-12	4.05523e-24
18.4	1.61187e-15	2.59813e-30	18.4	1.06271e-14	1.12935e-28	18.4	9.52155e-13	9.06599e-25	18.4	3.70759e-12	1.37462e-23	18.4	2.29311e-12	5.25836e-24	18.4	1.05475e-12	1.11251e-24
18.42	1.75198e-15	3.06945e-30	18.42	1.00883e-14	1.01774e-28	18.42	2.13124e-12	4.5422e-24	18.42	2.89298e-12	8.36934e-24	18.42	1.49004e-12	2.22023e-24	18.42	1.40436e-12	1.97224e-24
18.44	1.47704e-15	2.18165e-30	18.44	1.22583e-14	1.50265e-28	18.44	2.71298e-12	7.36027e-24	18.44	1.30368e-12	1.69957e-24	18.44	1.37432e-12	1.88876e-24	18.44	7.3641e-13	5.42299e-25
18.46	9.58443e-16	9.18614e-31	18.46	1.97148e-14	3.88673e-28	18.46	3.11602e-12	9.70958e-24	18.46	1.42713e-12	2.0367e-24	18.46	7.74954e-13	6.00553e-25	18.46	9.27611e-13	8.60462e-25
18.48	1.25352e-15	1.57131e-30	18.48	2.14173e-14	4.587e-28	18.48	2.75168e-12	7.57175e-24	18.48	4.3702e-13	1.90986e-25	18.48	7.0452e-13	4.96349e-25	18.48	2.28258e-12	5.21016e-24
18.5	1.27774e-15	1.63261e-30	18.5	1.09649e-14	1.20228e-28	18.5	1.66532e-12	2.77328e-24	18.5	1.86632e-12	3.48314e-24	18.5	8.85389e-13	7.83914e-25	18.5	1.96663e-12	3.86761e-24
18.52	5.69835e-16	3.24712e-31	18.52	6.65063e-15	4.42309e-29	18.52	1.68148e-13	2.82739e-26	18.52	2.25654e-12	5.09199e-24	18.52	1.4928e-12	2.22847e-24	18.52	1.27269e-12	1.61975e-24
18.54	4.35557e-16	1.8971e-31	18.54	5.83423e-15	3.40383e-29	18.54	1.25942e-12	1.58614e-24	18.54	2.44389e-12	5.97258e-24	18.54	5.69098e-13	3.23873e-25	18.54	1.55073e-12	2.40478e-24
18.56	1.49067e-15	2.22209e-30	18.56	1.06273e-14	1.1294e-28	18.56	1.53924e-12	2.36925e-24	18.56	2.20357e-12	4.85573e-24	18.56	8.94479e-13	8.00094e-25	18.56	3.69961e-13	1.36871e-25
18.58	2.33846e-15	5.46841e-30	18.58	1.5417e-14	2.37684e-28	18.58	1.03907e-12	1.07966e-24	18.58	1.62788e-12	2.65e-24	18.58	1.29462e-12	1.67603e-24	18.58	2.00735e-12	4.02945e-24
18.6	2.55399e-15	6.52288e-30	18.6	1.00244e-14	1.00489e-28	18.6	1.00366e-12	1.00733e-24	18.6	1.04073e-12	1.08313e-24	18.6	9.04518e-13	8.18153e-25	18.6	2.77753e-12	7.71468e-24
18.62	2.46228e-15	6.06283e-30	18.62	8.94266e-15	7.99712e-29	18.62	1.76717e-12	3.1229e-24	18.62	2.30484e-12	5.3123e-24	18.62	1.2594e-12	1.58608e-24	18.62	2.34967e-12	5.52097e-24
18.64	1.21253e-15	1.47023e-30	18.64	2.10836e-14	4.44518e-28	18.64	1.33577e-12	1.78427e-24	18.64	2.02896e-12	4.11667e-24	18.64	2.17382e-12	4.72548e-24	18.64	2.6789e-12	7.1765e-24
18.66	9.31176e-16	8.67088e-31	18.66	1.78733e-14	3.19455e-28	18.66	1.92805e-12	3.71736e-24	18.66	2.21946e-12	4.926e-24	18.66	2.32583e-12	5.40948e-24	18.66	2.47139e-12	6.10776e-24
18.68	1.92951e-15	3.723e-30	18.68	1.2048e-14	1.45155e-28	18.68	2.17886e-12	4.74745e-24	18.68	3.31344e-12	1.09789e-23	18.68	3.04398e-12	9.2658e-24	18.68	6.32777e-13	4.00407e-25
18.7	2.67878e-15	7.17587e-30	18.7	7.82352e-15	6.12075e-29	18.7	1.61572e-12	2.61055e-24	18.7	3.48739e-12	1.21619e-23	18.7	2.9749e-12	8.85005e-24	18.7	8.16918e-13	6.67356e-25
18.72	2.43767e-15	5.94223e-30	18.72	1.30235e-14	1.69612e-28	18.72	1.50462e-12	2.26389e-24	18.72	2.58417e-12	6.67793e-24	18.72	2.1654e-12	4.68894e-24	18.72	1.31549e-12	1.73052e-24
18.74	2.12389e-15	4.51092e-30	18.74	9.53842e-15	9.09815e-29	18.74	1.02651e-12	1.05373e-24	18.74	1.79304e-12	3.21501e-24	18.74	2.55543e-12	6.53025e-24	18.74	9.49305e-13	9.01181e-25
18.76	1.64242e-15	2.69753e-30	18.76	9.5176e-15	9.05847e-29	18.76	1.55532e-12	2.41904e-24	18.76	7.50694e-13	5.63542e-25	18.76	1.81463e-12	3.29288e-24	18.76	2.21092e-12	4.88817e-24
18.78	6.9329e-16	4.80651e-31	18.78	1.05485e-14	1.11272e-28	18.78	2.32497e-13	5.40549e-26	18.78	1.22525e-12	1.50123e-24	18.78	3.91694e-13	1.53424e-25	18.78	2.68277e-12	7.19724e-24
18.8	5.49398e-16	3.01838e-31	18.8	1.57208e-14	2.47143e-28	18.8	4.87191e-13	2.37356e-25	18.8	1.5732e-12	2.47495e-24	18.8	9.52549e-13	9.0735e-25	18.8	2.59383e-12	6.72795e-24
18.82	1.16216e-16	1.35061e-32	18.82	9.39003e-15	8.81727e-29	18.82	1.93583e-12	3.74743e-24	18.82	2.42787e-12	5.89454e-24	18.82	7.73376e-13	5.9811e-25	18.82	1.38621e-12	1.92159e-24
18.84	5.67382e-16	3.21923e-31	18.84	1.32044e-14	1.74356e-28	18.84	2.16014e-12	4.66621e-24	18.84	5.61236e-13	3.14986e-25	18.84	2.92599e-13	8.56144e-26	18.84	6.83957e-13	4.67797e-25
18.86	6.40996e-16	4.10876e-31	18.86	2.15425e-14	4.6408e-28	18.86	2.05601e-12	4.22717e-24	18.86	2.93615e-12	8.62099e-24	18.86	6.74242e-13	4.54602e-25	18.86	1.57962e-12	2.4952e-24
18.88	1.58503e-15	2.51232e-30	18.88	3.11623e-14	9.71088e-28	18.88	1.17324e-12	1.37648e-24	18.88	3.31915e-12	1.10167e-23	18.88	5.08321e-13	2.5839e-25	18.88	2.00017e-12	4.00068e-24
18.9	1.97199e-15	3.88876e-30	18.9	3.2003e-14	1.02419e-27	18.9	1.57252e-12	2.47282e-24	18.9	1.23738e-12	1.5311e-24	18.9	6.58938e-13	4.342e-25	18.9	4.23542e-13	1.79388e-25
18.92	1.99538e-15	3.98154e-30	18.92	1.91778e-14	3.67789e-28	18.92	2.30911e-12	5.33199e-24	18.92	1.02231e-12	1.04511e-24	18.92	1.24108e-12	1.54028e-24	18.92	1.44151e-12	2.07794e-24
18.94	1.40305e-15	1.96856e-30	18.94	8.05438e-15	6.4873e-29	18.94	7.97466e-13	6.35952e-25	18.94	1.21158e-12	1.46792e-24	18.94	2.27622e-12	5.18116e-24	18.94	1.29225e-12	1.6699e-24
18.96	1.44534e-15	2.08902e-30	18.96	9.7302e-15	9.46769e-29	18.96	7.08503e-13	5.01977e-25	18.96	1.14315e-12	1.30679e-24	18.96	2.09201e-12	4.37652e-24	18.96	1.70113e-12	2.89383e-24
18.98	1.86787e-15	3.48895e-30	18.98	2.47654e-14	6.13327e-28	18.98	1.42839e-12	2.04029e-24	18.98	1.24306e-12	1.5452e-24	18.98	1.17385e-12	1.37792e-24	18.98	2.60924e-12	6.80814e-24
19	1.07629e-15	1.15841e-30	19	1.80115e-14	3.24413e-28	19	1.14228e-12	1.3048e-24	19	1.90006e-12	3.61021e-24	19	1.41225e-12	1.99445e-24	19	1.03514e-12	1.07151e-24
19.02	7.78242e-16	6.05661e-31	19.02	6.90857e-15	4.77284e-29	19.02	8.97497e-13	8.05501e-25	19.02	2.59651e-12	6.74185e-24	19.02	1.47902e-12	2.1875e-24	19.02	1.22039e-12	1.48934e-24
19.04	2.65052e-16	7.02525e-32	19.04	7.54557e-15	5.69357e-29	19.04	6.52626e-13	4.25921e-25	19.04	1.51738e-12	2.30245e-24	19.04	1.03586e-12	1.07302e-24	19.04	1.31111e-12	1.71902e-24
19.06	1.47773e-15	2.18369e-30	19.06	1.79967e-14	3.23882e-28	19.06	2.03933e-12	4.15889e-24	19.06	7.28844e-13	5.31214e-25	19.06	1.22122e-12	1.49137e-24	19.06	6.53335e-13	4.26847e-25
19.08	1.33248e-15	1.77551e-30	19.08	5.94608e-15	3.53558e-29	19.08	1.46068e-12	2.1336e-24	19.08	6.13736e-13	3.76672e-25	19.08	9.68182e-13	9.37376e-25	19.08	1.13221e-12	1.28189e-24
19.1	6.45424e-16	4.16572e-31	19.1	9.41258e-15	8.85966e-29	19.1	5.86728e-13	3.4425e-25	19.1	6.37642e-13	4.06587e-25	19.1	1.48284e-13	2.19882e-26	19.1	1.6648e-12	2.77157e-24
19.12	2.22234e-15	4.93878e-30	19.12	8.0302e-15	6.44842e-29	19.12	1.29746e-12	1.6834e-24	19.12	1.06742e-12	1.13938e-24	19.12	9.88688e-13	9.77505e-25	19.12	1.98646e-12	3.94604e-24
19.14	2.34969e-15	5.52104e-30	19.14	8.67826e-15	7.53122e-29	19.14	1.41116e-12	1.99139e-24	19.14	1.38535e-12	1.91918e-24	19.14	1.91302e-12	3.65964e-24	19.14	1.62857e-12	2.65223e-24
19.16	9.92292e-16	9.84643e-31	19.16	1.30119e-14	1.6931e-28	19.16	1.73895e-12	3.02393e-24	19.16	1.48729e-12	2.21202e-24	19.16	1.34389e-12	1.80604e-24	19.16	2.30599e-12	5.3176e-24
19.18	1.37021e-15	1.87748e-30	19.18	1.18833e-14	1.41214e-28	19.18	2.1179e-12	4.4855e-24	19.18	1.63262e-12	2.66545e-24	19.18	2.00001e-13	4.00004e-26	19.18	2.34142e-12	5.48224e-24
19.2	6.31405e-16	3.98672e-31	19.2	3.30928e-14	1.09513e-27	19.2	6.02939e-13	3.63535e-25	19.2	1.34333e-12	1.80454e-24	19.2	1.91612e-12	3.67152e-24	19.2	2.47499e-12	6.12557e-24
19.22	1.38217e-15	1.91039e-30	19.22	2.32834e-14	5.42118e-28	19.22	1.75475e-12	3.07916e-24	19.22	5.8715e-13	3.44745e-25	19.22	2.21794e-12	4.91925e-24	19.22	1.50188e-12	2.25565e-24
19.24	1.76677e-15	3.12146e-30	19.24	3.6945e-15	1.36493e-29	19.24	2.3863e-12	5.69445e-24	19.24	2.13954e-12	4.57762e-24	19.24	9.15125e-13	8.37454e-25	19.24	6.7705e-13	4.58397e-25
19.26	1.28574e-15	1.65312e-30	19.26	4.05353e-15	1.64311e-29	19.26	1.94196e-12	3.7712e-24	19.26	2.56296e-12	6.56876e-24	19.26	6.54651e-13	4.28568e-25	19.26	9.32924e-13	8.70347e-25
19.28	1.32923e-15	1.76685e-30	19.28	8.91438e-15	7.94662e-29	19.28	2.53724e-12	6.4376e-24	19.28	1.44109e-12	2.07673e-24	19.28	1.28667e-12	1.65552e-24	19.28	1.30532e-12	1.70386e-24
19.3	7.18243e-16	5.15873e-31	19.3	1.20063e-14	1.44151e-28	19.3	2.16909e-12	4.70496e-24	19.3	1.74954e-12	3.06089e-24	19.3	1.57126e-12	2.46884e-24	19.3	1.38505e-12	1.91838e-24
19.32	4.87683e-16	2.37835e-31	19.32	1.28996e-14	1.66399e-28	19.32	1.67619e-12	2.8096e-24	19.32	3.29284e-12	1.08428e-23	19.32	4.70133e-13	2.21025e-25	19.32	1.35286e-12	1.83024e-24
19.34	9.18934e-16	8.4444e-31	19.34	6.66004e-15	4.43561e-29	19.34	1.60922e-12	2.58959e-24	19.34	3.26928e-12	1.06882e-23	19.34	1.90981e-13	3.64737e-26	19.34	1.38461e-12	1.91715e-24
19.36	6.41633e-16	4.11693e-31	19.36	6.70895e-15	4.501e-29	19.36	7.53508e-13	5.67775e-25	19.36	2.25034e-12	5.06402e-24	19.36	1.42975e-12	2.04417e-24	19.36	1.98951e-12	3.95815e-24
19.38	1.15622e-15	1.33685e-30	19.38	5.57239e-15	3.10515e-29	19.38	3.48319e-13	1.21326e-25	19.38	1.36835e-12	1.87239e-24	19.38	1.57374e-12	2.47667e-24	19.38	1.80168e-12	3.24607e-24
19.4	1.65106e-15	2.726e-30	19.4	8.40151e-15	7.05854e-29	19.4	1.55054e-12	2.40416e-24	19.4	4.0097e-13	1.60777e-25	19.4	1.2446e-12	1.54902e-24	19.4	1.63358e-12	2.66857e-24
19.42	1.66274e-15	2.7647e-30	19.42	1.73452e-14	3.00854e-28	19.42	2.3826e-12	5.67681e-24	19.42	1.71755e-12	2.94999e-24	19.42	2.74469e-12	7.53333e-24	19.42	1.222e-12	1.49329e-24
19.44	1.32539e-15	1.75666e-30	19.44	2.77211e-14	7.68458e-28	19.44	2.09917e-12	4.4065e-24	19.44	2.0724e-12	4.29485e-24	19.44	2.96446e-12	8.78803e-24	19.44	1.13868e-12	1.2966e-24
19.46	2.91807e-16	8.51515e-32	19.46	1.90188e-14	3.61716e-28	19.46	2.23371e-12	4.98948e-24	19.46	1.43607e-12	2.0623e-24	19.46	3.3677e-12	1.13414e-23	19.46	1.92454e-12	3.70385e-24
19.48	9.36904e-16	8.77789e-31	19.48	7.2172e-15	5.2088e-29	19.48	9.55636e-13	9.1324e-25	19.48	5.66804e-13	3.21267e-25	19.48	4.1344e-12	1.70933e-23	19.48	1.49033e-12	2.22109e-24
19.5	1.31805e-15	1.73727e-30	19.5	6.3068e-15	3.97757e-29	19.5	1.21704e-12	1.48119e-24	19.5	9.92057e-13	9.84177e-25	19.5	3.22472e-12	1.03988e-23	19.5	9.45658e-13	8.94269e-25
19.52	1.05992e-15	1.12343e-30	19.52	1.33098e-14	1.7715e-28	19.52	2.58449e-12	6.67958e-24	19.52	5.88491e-13	3.46322e-25	19.52	1.87665e-12	3.52181e-24	19.52	4.31309e-13	1.86027e-25
19.54	5.77277e-16	3.33248e-31	19.54	1.48984e-14	2.21961e-28	19.54	1.43587e-12	2.06172e-24	19.54	1.78383e-12	3.18205e-24	19.54	7.25449e-13	5.26276e-25	19.54	6.60631e-13	4.36434e-25
19.56	7.89453e-16	6.23236e-31	19.56	1.62811e-14	2.65074e-28	19.56	6.6191e-13	4.38125e-25	19.56	3.36567e-12	1.13277e-23	19.56	5.98289e-13	3.5795e-25	19.56	1.34725e-12	1.81509e-24
19.58	8.85553e-16	7.84204e-31	19.58	2.80361e-14	7.86022e-28	19.58	1.1959e-12	1.43018e-24	19.58	3.32463e-12	1.10531e-23	19.58	9.05306e-13	8.19579e-25	19.58	1.75205e-12	3.06966e-24
19.6	8.92926e-16	7.97316e-31	19.6	2.72733e-14	7.43833e-28	19.6	1.63284e-12	2.66617e-24	19.6	2.87912e-12	8.28932e-24	19.6	1.21605e-12	1.47877e-24	19.6	9.95112e-13	9.90248e-25
19.62	9.27487e-16	8.60231e-31	19.62	9.22472e-15	8.50955e-29	19.62	1.71756e-12	2.95001e-24	19.62	2.51715e-12	6.33603e-24	19.62	1.44861e-12	2.09846e-24	19.62	1.81785e-12	3.30457e-24
19.64	1.96152e-16	3.84756e-32	19.64	8.15596e-15	6.65197e-29	19.64	1.74371e-12	3.04051e-24	19.64	2.96868e-12	8.81306e-24	19.64	2.05737e-12	4.23278e-24	19.64	2.15056e-12	4.6249e-24
19.66	5.16768e-16	2.6705e-31	19.66	2.39845e-14	5.75255e-28	19.66	1.23194e-12	1.51767e-24	19.66	3.77323e-12	1.42373e-23	19.66	1.71533e-12	2.94237e-24	19.66	1.4536e-12	2.11294e-24
19.68	5.95932e-16	3.55136e-31	19.68	3.15877e-14	9.97785e-28	19.68	1.36617e-12	1.86643e-24	19.68	2.27692e-12	5.18436e-24	19.68	1.0415e-12	1.08472e-24	19.68	1.22092e-12	1.49064e-24
19.7	7.1332e-16	5.08826e-31	19.7	2.34982e-14	5.52163e-28	19.7	1.17599e-12	1.38294e-24	19.7	4.68035e-13	2.19057e-25	19.7	3.49019e-13	1.21814e-25	19.7	9.37113e-13	8.78181e-25
19.72	1.22004e-15	1.48851e-30	19.72	1.33115e-14	1.77196e-28	19.72	1.4191e-12	2.01386e-24	19.72	1.91257e-12	3.65793e-24	19.72	9.50772e-13	9.03967e-25	19.72	1.01728e-12	1.03485e-24
19.74	1.91007e-15	3.64836e-30	19.74	1.17588e-14	1.3827e-28	19.74	1.5003e-12	2.25091e-24	19.74	1.3529e-12	1.83033e-24	19.74	1.6331e-12	2.66702e-24	19.74	1.00146e-12	1.00292e-24
19.76	1.32096e-15	1.74494e-30	19.76	1.75925e-14	3.09497e-28	19.76	1.13758e-12	1.2941e-24	19.76	1.44145e-12	2.07778e-24	19.76	1.44775e-12	2.09598e-24	19.76	1.33405e-12	1.77968e-24
19.78	7.44033e-16	5.53586e-31	19.78	1.2849e-14	1.65097e-28	19.78	7.71237e-13	5.94807e-25	19.78	2.3088e-12	5.33055e-24	19.78	1.63417e-12	2.6705e-24	19.78	1.78009e-12	3.16872e-24
19.8	2.10053e-15	4.41222e-30	19.8	9.14615e-15	8.3652e-29	19.8	1.44369e-12	2.08423e-24	19.8	2.35667e-12	5.55389e-24	19.8	2.11035e-12	4.4536e-24	19.8	1.32431e-12	1.75379e-24
19.82	2.17438e-15	4.72792e-30	19.82	9.67456e-16	9.35972e-31	19.82	1.51535e-12	2.2963e-24	19.82	1.50704e-12	2.27116e-24	19.82	1.19469e-12	1.42728e-24	19.82	7.57964e-13	5.74509e-25
19.84	1.50526e-15	2.26581e-30	19.84	1.24827e-14	1.55817e-28	19.84	8.32171e-13	6.92509e-25	19.84	1.70461e-12	2.90569e-24	19.84	1.70408e-12	2.90388e-24	19.84	2.16912e-12	4.70509e-24
19.86	8.08678e-16	6.5396e-31	19.86	2.17846e-14	4.7457e-28	19.86	3.27628e-13	1.0734e-25	19.86	1.62205e-12	2.63104e-24	19.86	6.76618e-13	4.57812e-25	19.86	2.39213e-12	5.72226e-24
19.88	4.89885e-16	2.39988e-31	19.88	1.58115e-14	2.50005e-28	19.88	7.86943e-13	6.19279e-25	19.88	1.63492e-12	2.67298e-24	19.88	2.33683e-12	5.46075e-24	19.88	1.94453e-12	3.78119e-24
19.9	5.74365e-16	3.29895e-31	19.9	1.11419e-14	1.24141e-28	19.9	9.53667e-13	9.0948e-25	19.9	1.78485e-12	3.18569e-24	19.9	3.48727e-12	1.2161e-23	19.9	1.84398e-12	3.40025e-24
19.92	7.34297e-16	5.39192e-31	19.92	1.42745e-14	2.0376e-28	19.92	1.44752e-12	2.09532e-24	19.92	1.57654e-12	2.48548e-24	19.92	3.15138e-12	9.93123e-24	19.92	1.20011e-12	1.44026e-24
19.94	1.68709e-15	2.84627e-30	19.94	1.36339e-14	1.85884e-28	19.94	7.46774e-13	5.57671e-25	19.94	1.05125e-12	1.10512e-24	19.94	3.49342e-12	1.2204e-23	19.94	1.93651e-12	3.75006e-24
19.96	2.10773e-15	4.44251e-30	19.96	7.34266e-15	5.39146e-29	19.96	9.64272e-13	9.2982e-25	19.96	6.72963e-13	4.52879e-25	19.96	2.83394e-12	8.0312e-24	19.96	2.44839e-12	5.99459e-24
19.98	1.50566e-15	2.26701e-30	19.98	1.37516e-14	1.89107e-28	19.98	4.31329e-13	1.86045e-25	19.98	2.47032e-12	6.10248e-24	19.98	2.23624e-12	5.00077e-24	19.98	1.95729e-12	3.83098e-24
20	1.62866e-15	2.65253e-30	20	1.60582e-14	2.57866e-28	20	4.21298e-13	1.77492e-25	20	4.06798e-12	1.65484e-23	20	2.39649e-12	5.74317e-24	20	1.65004e-12	2.72263e-24
20.02	8.27154e-16	6.84183e-31	20.02	1.24397e-14	1.54746e-28	20.02	3.44416e-13	1.18622e-25	20.02	2.23546e-12	4.99727e-24	20.02	2.67175e-12	7.13826e-24	20.02	2.0635e-12	4.25803e-24
20.04	5.8253e-16	3.39341e-31	20.04	9.40598e-15	8.84724e-29	20.04	1.66109e-12	2.75922e-24	20.04	1.24099e-12	1.54005e-24	20.04	4.37795e-12	1.91665e-23	20.04	1.88786e-12	3.56403e-24
20.06	1.46541e-15	2.14742e-30	20.06	2.85264e-15	8.13757e-30	20.06	3.1104e-12	9.67462e-24	20.06	1.41408e-12	1.99961e-24	20.06	4.24664e-12	1.80339e-23	20.06	1.4957e-12	2.23711e-24
20.08	2.07495e-15	4.30543e-30	20.08	8.13843e-15	6.62341e-29	20.08	3.19338e-12	1.01977e-23	20.08	1.35704e-12	1.84155e-24	20.08	2.24437e-12	5.03722e-24	20.08	9.93381e-13	9.86807e-25
20.1	1.83891e-15	3.38158e-30	20.1	1.9014e-14	3.61532e-28	20.1	2.26943e-12	5.15033e-24	20.1	1.26614e-12	1.60312e-24	20.1	5.52504e-13	3.05261e-25	20.1	3.94054e-13	1.55278e-25
20.12	4.43836e-16	1.96991e-31	20.12	2.70154e-14	7.29834e-28	20.12	1.70611e-12	2.91082e-24	20.12	3.29881e-12	1.08821e-23	20.12	8.94012e-13	7.99257e-25	20.12	1.44726e-13	2.09456e-26
20.14	3.6289e-16	1.31689e-31	20.14	2.72606e-14	7.43139e-28	20.14	2.1725e-12	4.71974e-24	20.14	3.06425e-12	9.38963e-24	20.14	8.91902e-13	7.9549e-25	20.14	3.42379e-13	1.17223e-25
20.16	2.62497e-16	6.89049e-32	20.16	1.68819e-14	2.84997e-28	20.16	1.48952e-12	2.21867e-24	20.16	1.52804e-12	2.3349e-24	20.16	8.90351e-13	7.92726e-25	20.16	7.20265e-13	5.18782e-25
20.18	5.6937e-16	3.24182e-31	20.18	1.05311e-14	1.10904e-28	20.18	1.76482e-13	3.11457e-26	20.18	1.68002e-12	2.82246e-24	20.18	2.14052e-13	4.5818e-26	20.18	1.22686e-12	1.50518e-24
20.2	5.32488e-16	2.83543e-31	20.2	1.49757e-14	2.24272e-28	20.2	1.4878e-12	2.21356e-24	20.2	3.19223e-12	1.01903e-23	20.2	3.18052e-13	1.01157e-25	20.2	1.29276e-12	1.67123e-24
20.22	5.93891e-16	3.52707e-31	20.22	9.00397e-15	8.10715e-29	20.22	1.55591e-12	2.42085e-24	20.22	3.88047e-12	1.50581e-23	20.22	6.88876e-14	4.7455e-27	20.22	1.33456e-12	1.78104e-24
20.24	2.82801e-16	7.99767e-32	20.24	8.50389e-15	7.23161e-29	20.24	1.22296e-12	1.49563e-24	20.24	1.77022e-12	3.13369e-24	20.24	1.30187e-12	1.69487e-24	20.24	2.50759e-12	6.28802e-24
20.26	1.4689e-15	2.15768e-30	20.26	5.46405e-15	2.98559e-29	20.26	7.97602e-13	6.36168e-25	20.26	1.14439e-12	1.30962e-24	20.26	2.95477e-12	8.73068e-24	20.26	2.38434e-12	5.6851e-24
20.28	1.86037e-15	3.46096e-30	20.28	8.97459e-15	8.05433e-29	20.28	1.44629e-12	2.09174e-24	20.28	1.37288e-12	1.8848e-24	20.28	2.89571e-12	8.38515e-24	20.28	2.29296e-12	5.25766e-24
20.3	1.21705e-15	1.48122e-30	20.3	8.30185e-15	6.89208e-29	20.3	2.18656e-12	4.78103e-24	20.3	1.48524e-12	2.20594e-24	20.3	1.56751e-12	2.45707e-24	20.3	2.08284e-12	4.33824e-24
20.32	6.39915e-16	4.09491e-31	20.32	9.083e-15	8.25008e-29	20.32	2.08222e-12	4.33563e-24	20.32	2.06989e-12	4.28443e-24	20.32	1.14836e-12	1.31873e-24	20.32	1.53383e-12	2.35264e-24
20.34	2.00364e-15	4.01455e-30	20.34	5.44684e-15	2.9668e-29	20.34	1.30102e-12	1.69265e-24	20.34	2.1792e-12	4.74891e-24	20.34	1.64724e-12	2.71341e-24	20.34	1.86718e-12	3.48636e-24
20.36	2.54146e-15	6.459e-30	20.36	6.13507e-15	3.7639e-29	20.36	3.46287e-12	1.19915e-23	20.36	1.64025e-12	2.69042e-24	20.36	1.78001e-12	3.16843e-24	20.36	2.04214e-12	4.17033e-24
20.38	2.15779e-15	4.65606e-30	20.38	1.31466e-14	1.72833e-28	20.38	4.37235e-12	1.91175e-23	20.38	1.00777e-12	1.01559e-24	20.38	7.50879e-13	5.6382e-25	20.38	1.15097e-12	1.32472e-24
20.4	1.43086e-15	2.04736e-30	20.4	1.58225e-14	2.50351e-28	20.4	3.519e-12	1.23834e-23	20.4	3.15764e-13	9.97069e-26	20.4	9.62924e-13	9.27222e-25	20.4	2.11855e-12	4.48825e-24
20.42	1.37497e-15	1.89055e-30	20.42	6.76273e-15	4.57346e-29	20.42	2.25978e-12	5.10658e-24	20.42	1.09749e-12	1.20448e-24	20.42	2.91022e-12	8.4694e-24	20.42	2.9188e-12	8.5194e-24
20.44	9.14695e-16	8.36668e-31	20.44	1.58184e-14	2.50222e-28	20.44	7.76934e-13	6.03626e-25	20.44	2.01836e-12	4.07378e-24	20.44	4.20161e-12	1.76535e-23	20.44	1.27631e-12	1.62896e-24
20.46	1.05548e-15	1.11403e-30	20.46	1.66029e-14	2.75656e-28	20.46	8.98282e-13	8.06911e-25	20.46	1.78422e-12	3.18344e-24	20.46	2.65996e-12	7.07541e-24	20.46	1.05982e-12	1.12321e-24
20.48	1.5591e-15	2.43078e-30	20.48	2.25981e-14	5.10673e-28	20.48	2.44436e-12	5.97488e-24	20.48	1.83798e-12	3.37819e-24	20.48	2.05e-12	4.20249e-24	20.48	1.36641e-12	1.86706e-24
20.5	1.387e-15	1.92377e-30	20.5	2.53395e-14	6.42093e-28	20.5	2.25365e-12	5.07893e-24	20.5	6.36321e-13	4.04905e-25	20.5	1.88021e-12	3.53519e-24	20.5	2.54305e-13	6.46709e-26
20.52	1.65854e-15	2.75075e-30	20.52	1.80001e-14	3.24005e-28	20.52	4.36729e-13	1.90732e-25	20.52	1.16689e-12	1.36164e-24	20.52	4.97596e-13	2.47602e-25	20.52	1.76316e-12	3.10872e-24
20.54	1.52261e-15	2.31833e-30	20.54	1.97323e-14	3.89363e-28	20.54	1.45648e-12	2.12135e-24	20.54	1.59152e-12	2.53295e-24	20.54	5.90111e-13	3.48231e-25	20.54	2.55925e-12	6.54975e-24
20.56	7.90177e-17	6.24379e-33	20.56	2.03349e-14	4.13509e-28	20.56	1.82694e-12	3.3377e-24	20.56	1.17757e-12	1.38667e-24	20.56	1.40849e-12	1.98384e-24	20.56	2.24384e-12	5.03484e-24
20.58	1.46332e-15	2.1413e-30	20.58	1.47255e-14	2.1684e-28	20.58	1.54124e-12	2.37543e-24	20.58	7.15528e-13	5.1198e-25	20.58	1.82186e-12	3.31917e-24	20.58	2.23643e-12	5.00161e-24
20.6	1.40075e-15	1.9621e-30	20.6	9.82211e-15	9.64739e-29	20.6	2.1578e-12	4.65611e-24	20.6	5.80434e-13	3.36903e-25	20.6	1.47561e-12	2.17742e-24	20.6	1.07223e-12	1.14968e-24
20.62	4.3791e-16	1.91765e-31	20.62	6.18635e-15	3.8271e-29	20.62	1.72636e-12	2.98031e-24	20.62	4.01879e-13	1.61507e-25	20.62	1.33762e-12	1.78924e-24	20.62	9.34662e-13	8.73592e-25
20.64	2.37072e-16	5.62033e-32	20.64	6.98024e-15	4.87237e-29	20.64	1.21701e-12	1.48112e-24	20.64	1.7041e-12	2.90394e-24	20.64	1.12849e-12	1.27348e-24	20.64	6.336e-13	4.01449e-25
20.66	1.10823e-15	1.22817e-30	20.66	1.53449e-14	2.35467e-28	20.66	9.36733e-13	8.77468e-25	20.66	2.38894e-12	5.70703e-24	20.66	1.81072e-12	3.27871e-24	20.66	1.81788e-12	3.30468e-24
20.68	1.31183e-15	1.72091e-30	20.68	1.66884e-14	2.78504e-28	20.68	9.01272e-13	8.12291e-25	20.68	2.20455e-12	4.86006e-24	20.68	2.54677e-12	6.48602e-24	20.68	1.88053e-12	3.53641e-24
20.7	1.08102e-15	1.16859e-30	20.7	1.48237e-14	2.19742e-28	20.7	1.27e-12	1.6129e-24	20.7	8.05595e-13	6.48984e-25	20.7	1.9693e-12	3.87814e-24	20.7	6.11832e-13	3.74339e-25
20.72	1.35696e-15	1.84134e-30	20.72	9.35178e-15	8.74559e-29	20.72	1.45685e-12	2.1224e-24	20.72	8.6891e-13	7.55005e-25	20.72	1.548e-12	2.3963e-24	20.72	5.40054e-13	2.91658e-25
20.74	1.52622e-15	2.32936e-30	20.74	1.34119e-14	1.79878e-28	20.74	2.05742e-12	4.23298e-24	20.74	9.46164e-13	8.95225e-25	20.74	1.35999e-12	1.84958e-24	20.74	1.64314e-12	2.69992e-24
20.76	1.51337e-15	2.29029e-30	20.76	2.27536e-14	5.17727e-28	20.76	2.61113e-12	6.81798e-24	20.76	1.43291e-12	2.05323e-24	20.76	6.25888e-13	3.91736e-25	20.76	2.18115e-12	4.75742e-24
20.78	9.34108e-16	8.72557e-31	20.78	2.25456e-14	5.08303e-28	20.78	1.88257e-12	3.54408e-24	20.78	2.17695e-12	4.7391e-24	20.78	1.26428e-12	1.5984e-24	20.78	1.38115e-12	1.90758e-24
20.8	3.53568e-16	1.2501e-31	20.8	1.76404e-14	3.11184e-28	20.8	1.24976e-12	1.5619e-24	20.8	2.90517e-12	8.44003e-24	20.8	2.86595e-12	8.21366e-24	20.8	2.0984e-12	4.40329e-24
20.82	1.37844e-15	1.9001e-30	20.82	1.93967e-14	3.76233e-28	20.82	1.60286e-12	2.56916e-24	20.82	1.55323e-12	2.41251e-24	20.82	2.50049e-12	6.25247e-24	20.82	1.69197e-12	2.86277e-24
20.84	2.55966e-15	6.55187e-30	20.84	1.80818e-14	3.26953e-28	20.84	2.13505e-12	4.55842e-24	20.84	9.25856e-13	8.5721e-25	20.84	1.74508e-12	3.04532e-24	20.84	4.49815e-13	2.02334e-25
20.86	2.36352e-15	5.58623e-30	20.86	1.55943e-14	2.43183e-28	20.86	1.89993e-12	3.60975e-24	20.86	1.61428e-12	2.60591e-24	20.86	1.71558e-12	2.94322e-24	20.86	1.3349e-12	1.78195e-24
20.88	1.27265e-15	1.61965e-30	20.88	1.00783e-14	1.01572e-28	20.88	9.35918e-13	8.75943e-25	20.88	7.19317e-13	5.17417e-25	20.88	3.91471e-13	1.5325e-25	20.88	1.51672e-12	2.30044e-24
20.9	1.2415e-15	1.54133e-30	20.9	4.3877e-15	1.92519e-29	20.9	6.19543e-13	3.83834e-25	20.9	1.12335e-12	1.26191e-24	20.9	2.3559e-12	5.55027e-24	20.9	1.15855e-12	1.34224e-24
20.92	1.09174e-15	1.19191e-30	20.92	1.11406e-14	1.24114e-28	20.92	6.08821e-13	3.70663e-25	20.92	1.9165e-12	3.67298e-24	20.92	2.71689e-12	7.38151e-24	20.92	4.43856e-13	1.97008e-25
20.94	9.36074e-16	8.76235e-31	20.94	4.79047e-15	2.29486e-29	20.94	1.31714e-12	1.73485e-24	20.94	1.56156e-12	2.43848e-24	20.94	2.61264e-12	6.8259e-24	20.94	4.41301e-13	1.94747e-25
20.96	5.57533e-16	3.10843e-31	20.96	1.88977e-14	3.57124e-28	20.96	8.76491e-13	7.68237e-25	20.96	1.70364e-12	2.9024e-24	20.96	1.43172e-12	2.04983e-24	20.96	8.29231e-13	6.87624e-25
20.98	8.23303e-16	6.77828e-31	20.98	2.29501e-14	5.26709e-28	20.98	1.33284e-12	1.77647e-24	20.98	1.3995e-12	1.9586e-24	20.98	9.29826e-13	8.64576e-25	20.98	8.79751e-13	7.73963e-25
21	1.42345e-15	2.02622e-30	21	8.17502e-15	6.6831e-29	21	8.3507e-13	6.97342e-25	21	1.19359e-12	1.42466e-24	21	1.70676e-12	2.91304e-24	21	5.10343e-13	2.6045e-25
21.02	1.50623e-15	2.26874e-30	21.02	1.22176e-14	1.4927e-28	21.02	3.0505e-12	9.30553e-24	21.02	3.43287e-13	1.17846e-25	21.02	2.27523e-12	5.17668e-24	21.02	3.11808e-13	9.72241e-26
21.04	1.79858e-15	3.23488e-30	21.04	1.35623e-14	1.83937e-28	21.04	2.36285e-12	5.58307e-24	21.04	1.42743e-12	2.03755e-24	21.04	1.55012e-12	2.40287e-24	21.04	5.2811e-13	2.78901e-25
21.06	2.04222e-15	4.17067e-30	21.06	1.24433e-14	1.54837e-28	21.06	9.71318e-13	9.43458e-25	21.06	1.7837e-12	3.18158e-24	21.06	1.1082e-12	1.22812e-24	21.06	9.74207e-13	9.4908e-25
21.08	1.85772e-15	3.45114e-30	21.08	1.07404e-14	1.15356e-28	21.08	1.13548e-12	1.28932e-24	21.08	4.84187e-13	2.34437e-25	21.08	5.22553e-13	2.73061e-25	21.08	1.6074e-12	2.58373e-24
21.1	1.30067e-15	1.69175e-30	21.1	1.71207e-14	2.93117e-28	21.1	5.60638e-13	3.14315e-25	21.1	8.60255e-13	7.40039e-25	21.1	1.58487e-12	2.51181e-24	21.1	1.18751e-12	1.41019e-24
21.12	1.81695e-15	3.30129e-30	21.12	2.22708e-14	4.95989e-28	21.12	1.17933e-12	1.39082e-24	21.12	5.23889e-13	2.7446e-25	21.12	2.49597e-12	6.22988e-24	21.12	1.4834e-12	2.20048e-24
21.14	2.4831e-15	6.16577e-30	21.14	1.26901e-14	1.61039e-28	21.14	1.47641e-12	2.17978e-24	21.14	1.12876e-12	1.27411e-24	21.14	1.2543e-12	1.57328e-24	21.14	1.56418e-12	2.44667e-24
21.16	1.5667e-15	2.45456e-30	21.16	5.41211e-15	2.92909e-29	21.16	6.77111e-13	4.58479e-25	21.16	2.27497e-12	5.1755e-24	21.16	4.2604e-13	1.8151e-25	21.16	1.65075e-12	2.72496e-24
21.18	6.99139e-16	4.88796e-31	21.18	1.1286e-14	1.27374e-28	21.18	6.6025e-13	4.3593e-25	21.18	2.26002e-12	5.10771e-24	21.18	1.04461e-12	1.09122e-24	21.18	1.47989e-12	2.19009e-24
21.2	9.78645e-16	9.57747e-31	21.2	2.20352e-14	4.85548e-28	21.2	6.44109e-13	4.14877e-25	21.2	1.39726e-12	1.95234e-24	21.2	1.73742e-12	3.01863e-24	21.2	1.23964e-12	1.53671e-24
21.22	2.90915e-16	8.46316e-32	21.22	1.86241e-14	3.46858e-28	21.22	2.02131e-12	4.08569e-24	21.22	1.51705e-12	2.30143e-24	21.22	7.89027e-13	6.22564e-25	21.22	7.71678e-13	5.95487e-25
21.24	1.70244e-16	2.89832e-32	21.24	8.92081e-15	7.95808e-29	21.24	2.23165e-12	4.98027e-24	21.24	3.01314e-12	9.07901e-24	21.24	1.2029e-12	1.44697e-24	21.24	1.55556e-12	2.41978e-24
21.26	7.41276e-16	5.4949e-31	21.26	2.44905e-14	5.99782e-28	21.26	1.97286e-12	3.8922e-24	21.26	4.06091e-12	1.6491e-23	21.26	1.50988e-12	2.27974e-24	21.26	2.95242e-12	8.7168e-24
21.28	1.61659e-15	2.61336e-30	21.28	2.35501e-14	5.54606e-28	21.28	1.46571e-12	2.14832e-24	21.28	2.24702e-12	5.04908e-24	21.28	7.11523e-13	5.06264e-25	21.28	3.6263e-12	1.31501e-23
21.3	5.40366e-16	2.91995e-31	21.3	8.7389e-15	7.63685e-29	21.3	2.39491e-12	5.73557e-24	21.3	1.47126e-12	2.16459e-24	21.3	1.23541e-12	1.52624e-24	21.3	3.4206e-12	1.17005e-23
21.32	1.62909e-15	2.65393e-30	21.32	7.11738e-15	5.06571e-29	21.32	3.03207e-12	9.19343e-24	21.32	1.45939e-12	2.12981e-24	21.32	2.64134e-12	6.97665e-24	21.32	2.28367e-12	5.21513e-24
21.34	2.58112e-15	6.66218e-30	21.34	1.3277e-14	1.7628e-28	21.34	2.04287e-12	4.17334e-24	21.34	3.2614e-13	1.06367e-25	21.34	3.46771e-12	1.2025e-23	21.34	1.68201e-12	2.82917e-24
21.36	2.26382e-15	5.12488e-30	21.36	1.01287e-14	1.02591e-28	21.36	1.75611e-12	3.08392e-24	21.36	8.8021e-13	7.74769e-25	21.36	3.29154e-12	1.08343e-23	21.36	2.21584e-12	4.90995e-24
21.38	1.66627e-15	2.77644e-30	21.38	7.02851e-15	4.93999e-29	21.38	2.19665e-12	4.82525e-24	21.38	1.00901e-12	1.01811e-24	21.38	2.33818e-12	5.46708e-24	21.38	1.44769e-12	2.0958e-24
21.4	1.20039e-15	1.44095e-30	21.4	1.14525e-14	1.3116e-28	21.4	2.57672e-12	6.6395e-24	21.4	9.24686e-13	8.55043e-25	21.4	1.81046e-12	3.27775e-24	21.4	2.24184e-12	5.02586e-24
21.42	1.19715e-15	1.43318e-30	21.42	1.3735e-14	1.88651e-28	21.42	1.90169e-12	3.61643e-24	21.42	1.4149e-12	2.00193e-24	21.42	1.67051e-12	2.79061e-24	21.42	2.27468e-12	5.17419e-24
21.44	6.51145e-16	4.2399e-31	21.44	1.24395e-14	1.5474e-28	21.44	2.25538e-12	5.08674e-24	21.44	9.84736e-13	9.69705e-25	21.44	1.79952e-12	3.23828e-24	21.44	1.61986e-12	2.62396e-24
21.46	1.24614e-15	1.55287e-30	21.46	9.11953e-15	8.31659e-29	21.46	2.73411e-12	7.47536e-24	21.46	7.55813e-13	5.71254e-25	21.46	2.48469e-12	6.17369e-24	21.46	1.83723e-12	3.3754e-24
21.48	2.00995e-15	4.03989e-30	21.48	1.0411e-14	1.08389e-28	21.48	2.79821e-12	7.82999e-24	21.48	2.60822e-13	6.80282e-26	21.48	3.31003e-12	1.09563e-23	21.48	1.98508e-12	3.94056e-24
21.5	1.98149e-15	3.92632e-30	21.5	1.5366e-14	2.36114e-28	21.5	1.36337e-12	1.85878e-24	21.5	9.12091e-13	8.3191e-25	21.5	3.41018e-12	1.16293e-23	21.5	1.31042e-12	1.71721e-24
21.52	1.51398e-15	2.29212e-30	21.52	2.12021e-14	4.49529e-28	21.52	1.44342e-12	2.08345e-24	21.52	1.57284e-12	2.47381e-24	21.52	2.56005e-12	6.55388e-24	21.52	1.15578e-12	1.33582e-24
21.54	1.57159e-15	2.46989e-30	21.54	1.73113e-14	2.99682e-28	21.54	2.09682e-12	4.39666e-24	21.54	6.38101e-13	4.07173e-25	21.54	1.67852e-12	2.81742e-24	21.54	9.08613e-13	8.25577e-25
21.56	2.35164e-15	5.53022e-30	21.56	1.28074e-14	1.64029e-28	21.56	1.41841e-12	2.0119e-24	21.56	6.94234e-13	4.81961e-25	21.56	5.80258e-13	3.36699e-25	21.56	2.6095e-13	6.80947e-26
21.58	2.09233e-15	4.37784e-30	21.58	1.04792e-14	1.09815e-28	21.58	2.41131e-12	5.81441e-24	21.58	6.14628e-13	3.77768e-25	21.58	1.18295e-12	1.39937e-24	21.58	1.49137e-12	2.2242e-24
21.6	9.82159e-16	9.64637e-31	21.6	1.14552e-14	1.31221e-28	21.6	3.28965e-12	1.08218e-23	21.6	8.80866e-13	7.75925e-25	21.6	1.05485e-12	1.11271e-24	21.6	2.29457e-12	5.26505e-24
21.62	3.95161e-16	1.56153e-31	21.62	1.59471e-14	2.54311e-28	21.62	1.81242e-12	3.28488e-24	21.62	1.95615e-12	3.82651e-24	21.62	1.15874e-12	1.34267e-24	21.62	1.80417e-12	3.25501e-24
21.64	8.37496e-16	7.01399e-31	21.64	1.73059e-14	2.99494e-28	21.64	1.12223e-12	1.25941e-24	21.64	2.09646e-12	4.39515e-24	21.64	1.45258e-12	2.10998e-24	21.64	5.7983e-13	3.36203e-25
21.66	7.19582e-16	5.17798e-31	21.66	1.25544e-14	1.57614e-28	21.66	1.34061e-12	1.79725e-24	21.66	2.00769e-12	4.03083e-24	21.66	2.46418e-12	6.07218e-24	21.66	1.51436e-12	2.29329e-24
21.68	1.01337e-15	1.02692e-30	21.68	1.0054e-14	1.01083e-28	21.68	6.12721e-13	3.75427e-25	21.68	2.77624e-12	7.70751e-24	21.68	2.5398e-12	6.45061e-24	21.68	1.24098e-12	1.54003e-24
21.7	1.48337e-15	2.2004e-30	21.7	9.09977e-15	8.28058e-29	21.7	7.41029e-13	5.49123e-25	21.7	1.74379e-12	3.04082e-24	21.7	1.24711e-12	1.55528e-24	21.7	1.97365e-12	3.89528e-24
21.72	1.26772e-15	1.60712e-30	21.72	6.90994e-15	4.77473e-29	21.72	1.84152e-12	3.3912e-24	21.72	1.51602e-12	2.29833e-24	21.72	9.80649e-13	9.61672e-25	21.72	1.74442e-12	3.043e-24
21.74	9.48621e-16	8.99882e-31	21.74	2.09608e-14	4.39354e-28	21.74	2.91076e-12	8.47251e-24	21.74	2.29751e-12	5.27854e-24	21.74	7.80339e-13	6.08929e-25	21.74	1.10546e-12	1.22204e-24
21.76	9.31054e-16	8.66862e-31	21.76	2.26067e-14	5.11065e-28	21.76	2.53374e-12	6.41981e-24	21.76	2.46739e-12	6.08803e-24	21.76	6.28808e-13	3.954e-25	21.76	1.78506e-12	3.18642e-24
21.78	2.10179e-15	4.41752e-30	21.78	1.87846e-14	3.52862e-28	21.78	8.17749e-13	6.68713e-25	21.78	2.16176e-12	4.6732e-24	21.78	1.38337e-12	1.9137e-24	21.78	2.02459e-12	4.09895e-24
21.8	2.21747e-15	4.91719e-30	21.8	1.89854e-14	3.60446e-28	21.8	1.77179e-12	3.13925e-24	21.8	1.97886e-12	3.91589e-24	21.8	2.09793e-12	4.40129e-24	21.8	1.76054e-12	3.09949e-24
21.82	1.65736e-15	2.74686e-30	21.82	1.6311e-14	2.6605e-28	21.82	2.94799e-12	8.69066e-24	21.82	3.41491e-12	1.16616e-23	21.82	2.52568e-12	6.37904e-24	21.82	1.32475e-12	1.75496e-24
21.84	9.30493e-16	8.65818e-31	21.84	2.18781e-14	4.7865e-28	21.84	2.60172e-12	6.76894e-24	21.84	3.98701e-12	1.58963e-23	21.84	1.89501e-12	3.59106e-24	21.84	1.09606e-12	1.20135e-24
21.86	3.31525e-16	1.09909e-31	21.86	1.57228e-14	2.47205e-28	21.86	1.78346e-12	3.18072e-24	21.86	2.78715e-12	7.76822e-24	21.86	1.20158e-12	1.44379e-24	21.86	1.76181e-12	3.10397e-24
21.88	5.84915e-16	3.42125e-31	21.88	7.39004e-15	5.46127e-29	21.88	1.42724e-12	2.03702e-24	21.88	2.0948e-12	4.38819e-24	21.88	1.25575e-12	1.5769e-24	21.88	2.41458e-12	5.8302e-24
21.9	1.42466e-16	2.02966e-32	21.9	6.00789e-15	3.60948e-29	21.9	1.20698e-12	1.45679e-24	21.9	2.56716e-12	6.59031e-24	21.9	1.3646e-13	1.86214e-26	21.9	2.03541e-12	4.1429e-24
21.92	7.38877e-16	5.4594e-31	21.92	8.60564e-15	7.4057e-29	21.92	1.15007e-12	1.32267e-24	21.92	1.90356e-12	3.62355e-24	21.92	1.1419e-12	1.30394e-24	21.92	1.73514e-12	3.0107e-24
21.94	5.21348e-16	2.71804e-31	21.94	2.43349e-14	5.92188e-28	21.94	8.88379e-13	7.89217e-25	21.94	1.19543e-12	1.42906e-24	21.94	2.16433e-12	4.68434e-24	21.94	5.86254e-13	3.43694e-25
21.96	4.54875e-16	2.06911e-31	21.96	1.90883e-14	3.64362e-28	21.96	1.24198e-12	1.54251e-24	21.96	1.83677e-12	3.37373e-24	21.96	3.07955e-12	9.48365e-24	21.96	9.72433e-13	9.45626e-25
21.98	8.30013e-16	6.88921e-31	21.98	2.88087e-15	8.29942e-30	21.98	1.00102e-12	1.00204e-24	21.98	2.06992e-12	4.28455e-24	21.98	3.13491e-12	9.82769e-24	21.98	6.61553e-13	4.37652e-25
22	2.0454e-15	4.18365e-30	22	1.05101e-15	1.10462e-30	22	9.35183e-14	8.74568e-27	22	2.80399e-12	7.86238e-24	22	3.17945e-12	1.01089e-23	22	8.47725e-13	7.18638e-25
22.02	1.78218e-15	3.17618e-30	22.02	6.81087e-15	4.6388e-29	22.02	2.47962e-13	6.14854e-26	22.02	2.57309e-12	6.62077e-24	22.02	3.39114e-12	1.14998e-23	22.02	2.28335e-12	5.21367e-24
22.04	1.09169e-15	1.19178e-30	22.04	1.14933e-14	1.32095e-28	22.04	9.55063e-13	9.12146e-25	22.04	1.76836e-12	3.1271e-24	22.04	1.58435e-12	2.51015e-24	22.04	2.84371e-12	8.08668e-24
22.06	2.46696e-16	6.08588e-32	22.06	1.11931e-14	1.25285e-28	22.06	3.42709e-13	1.1745e-25	22.06	1.8517e-12	3.42879e-24	22.06	8.03762e-13	6.46034e-25	22.06	2.84336e-12	8.08467e-24
22.08	3.59143e-16	1.28984e-31	22.08	1.66775e-14	2.7814e-28	22.08	4.98064e-13	2.48068e-25	22.08	1.88893e-12	3.56805e-24	22.08	1.03856e-12	1.0786e-24	22.08	3.15678e-12	9.96524e-24
22.1	6.22023e-16	3.86912e-31	22.1	1.79178e-14	3.21049e-28	22.1	5.99064e-13	3.58878e-25	22.1	1.042e-12	1.08576e-24	22.1	7.33405e-13	5.37882e-25	22.1	2.20242e-12	4.85063e-24
22.12	1.14992e-15	1.32231e-30	22.12	4.6975e-15	2.20665e-29	22.12	1.26284e-12	1.59476e-24	22.12	8.21429e-13	6.74745e-25	22.12	7.35994e-13	5.41687e-25	22.12	7.74874e-13	6.00429e-25
22.14	1.44916e-15	2.10007e-30	22.14	5.42152e-15	2.93929e-29	22.14	1.84676e-12	3.41053e-24	22.14	1.78607e-12	3.19004e-24	22.14	8.25803e-13	6.8195e-25	22.14	7.44789e-13	5.5471e-25
22.16	1.73527e-15	3.01116e-30	22.16	8.72126e-15	7.60604e-29	22.16	1.04176e-12	1.08526e-24	22.16	2.74283e-12	7.52312e-24	22.16	1.20694e-12	1.45671e-24	22.16	6.12867e-13	3.75606e-25
22.18	1.24474e-15	1.54938e-30	22.18	1.77438e-14	3.14841e-28	22.18	5.28903e-13	2.79738e-25	22.18	2.60356e-12	6.77851e-24	22.18	4.98629e-13	2.48631e-25	22.18	1.3317e-12	1.77343e-24
22.2	7.1986e-16	5.18198e-31	22.2	2.37791e-14	5.65444e-28	22.2	9.44304e-13	8.91711e-25	22.2	9.07896e-13	8.24276e-25	22.2	1.55078e-12	2.40493e-24	22.2	1.60824e-12	2.58643e-24
22.22	5.98761e-16	3.58515e-31	22.22	1.62318e-14	2.63472e-28	22.22	1.6134e-12	2.60305e-24	22.22	6.78912e-13	4.60921e-25	22.22	1.89608e-12	3.59514e-24	22.22	8.74693e-13	7.65087e-25
22.24	1.39701e-15	1.95164e-30	22.24	1.28572e-15	1.65308e-30	22.24	2.29776e-12	5.2797e-24	22.24	8.8206e-13	7.7803e-25	22.24	1.30901e-12	1.7135e-24	22.24	3.80424e-13	1.44723e-25
22.26	1.13491e-15	1.28802e-30	22.26	1.50151e-14	2.25452e-28	22.26	2.29819e-12	5.28168e-24	22.26	3.56841e-13	1.27336e-25	22.26	4.83004e-13	2.33293e-25	22.26	1.16896e-12	1.36646e-24
22.28	1.36869e-15	1.87331e-30	22.28	1.27926e-14	1.6365e-28	22.28	1.7768e-12	3.15703e-24	22.28	2.24291e-12	5.03063e-24	22.28	1.7366e-12	3.01578e-24	22.28	1.08286e-12	1.17258e-24
22.3	1.45731e-15	2.12376e-30	22.3	3.6662e-15	1.34411e-29	22.3	1.15071e-12	1.32414e-24	22.3	2.17117e-12	4.714e-24	22.3	1.75992e-12	3.09733e-24	22.3	1.01312e-12	1.02642e-24
22.32	5.29226e-16	2.8008e-31	22.32	2.84153e-15	8.07426e-30	22.32	1.30336e-12	1.69874e-24	22.32	2.27854e-13	5.19176e-26	22.32	1.16632e-12	1.3603e-24	22.32	1.78718e-12	3.19401e-24
22.34	9.8286e-16	9.66013e-31	22.34	9.82027e-15	9.64378e-29	22.34	2.03935e-12	4.15895e-24	22.34	1.819e-12	3.30876e-24	22.34	1.62896e-12	2.6535e-24	22.34	2.62345e-12	6.88249e-24
22.36	8.14059e-16	6.62693e-31	22.36	1.3682e-14	1.87196e-28	22.36	1.98939e-12	3.95767e-24	22.36	1.42583e-12	2.03298e-24	22.36	1.33267e-12	1.77601e-24	22.36	2.81671e-12	7.93384e-24
22.38	7.36842e-16	5.42936e-31	22.38	2.27808e-14	5.18963e-28	22.38	1.45418e-12	2.11464e-24	22.38	2.6409e-13	6.97438e-26	22.38	1.1341e-12	1.28619e-24	22.38	1.3963e-12	1.94965e-24
22.4	8.91759e-16	7.95234e-31	22.4	2.93818e-14	8.63291e-28	22.4	2.48839e-13	6.19211e-26	22.4	1.06792e-12	1.14045e-24	22.4	1.28668e-12	1.65554e-24	22.4	6.52536e-13	4.25804e-25
22.42	7.24935e-16	5.25531e-31	22.42	1.71918e-14	2.95558e-28	22.42	8.13917e-13	6.62461e-25	22.42	1.48834e-12	2.21516e-24	22.42	1.40862e-12	1.9842e-24	22.42	1.44187e-12	2.07898e-24
22.44	5.08942e-16	2.59022e-31	22.44	5.10433e-15	2.60541e-29	22.44	8.37723e-13	7.0178e-25	22.44	1.45451e-12	2.11561e-24	22.44	2.30958e-12	5.33415e-24	22.44	1.50115e-12	2.25346e-24
22.46	5.2163e-16	2.72098e-31	22.46	1.2822e-14	1.64403e-28	22.46	1.46128e-12	2.13534e-24	22.46	8.0682e-13	6.50959e-25	22.46	2.76816e-12	7.66274e-24	22.46	1.28286e-12	1.64572e-24
22.48	7.79333e-16	6.07359e-31	22.48	8.52486e-15	7.26732e-29	22.48	1.82126e-12	3.31701e-24	22.48	1.29236e-12	1.67019e-24	22.48	9.48113e-13	8.98919e-25	22.48	7.6793e-13	5.89716e-25
22.5	1.07373e-15	1.15289e-30	22.5	6.99585e-15	4.89419e-29	22.5	1.23472e-12	1.52454e-24	22.5	1.93896e-12	3.75957e-24	22.5	8.48725e-13	7.20335e-25	22.5	8.5502e-13	7.31059e-25
22.52	1.70277e-15	2.89941e-30	22.52	1.76866e-14	3.12818e-28	22.52	9.52826e-13	9.07877e-25	22.52	2.42499e-12	5.8806e-24	22.52	1.17044e-12	1.36992e-24	22.52	1.33453e-12	1.78098e-24
22.54	9.59282e-16	9.20223e-31	22.54	2.67111e-14	7.13484e-28	22.54	4.30143e-13	1.85023e-25	22.54	2.82848e-12	8.0003e-24	22.54	4.53248e-13	2.05434e-25	22.54	2.02936e-12	4.11829e-24
22.56	1.20385e-15	1.44925e-30	22.56	1.84963e-14	3.42114e-28	22.56	3.44834e-13	1.18911e-25	22.56	1.20884e-12	1.46128e-24	22.56	9.83734e-13	9.67732e-25	22.56	1.41251e-12	1.99518e-24
22.58	1.19743e-15	1.43384e-30	22.58	1.18958e-14	1.41509e-28	22.58	1.69953e-12	2.88839e-24	22.58	1.02582e-12	1.05231e-24	22.58	1.47448e-12	2.17408e-24	22.58	7.71703e-13	5.95525e-25
22.6	3.32432e-16	1.10511e-31	22.6	2.59827e-14	6.751e-28	22.6	2.56765e-12	6.59284e-24	22.6	1.07882e-12	1.16385e-24	22.6	1.41266e-12	1.99561e-24	22.6	1.67013e-12	2.78934e-24
22.62	1.35368e-15	1.83244e-30	22.62	2.43592e-14	5.93369e-28	22.62	1.34136e-12	1.79925e-24	22.62	6.30476e-13	3.97501e-25	22.62	1.19229e-12	1.42156e-24	22.62	9.09641e-13	8.27446e-25
22.64	1.64869e-15	2.71817e-30	22.64	1.48639e-14	2.20935e-28	22.64	6.60875e-13	4.36756e-25	22.64	8.27378e-13	6.84554e-25	22.64	1.23463e-12	1.5243e-24	22.64	7.66126e-13	5.86949e-25
22.66	1.40595e-15	1.97671e-30	22.66	1.60543e-14	2.57741e-28	22.66	1.43434e-12	2.05733e-24	22.66	3.42975e-13	1.17632e-25	22.66	2.22799e-12	4.96395e-24	22.66	1.66182e-12	2.76165e-24
22.68	1.3771e-15	1.89642e-30	22.68	1.46034e-14	2.1326e-28	22.68	1.80987e-12	3.27561e-24	22.68	1.42424e-12	2.02845e-24	22.68	3.00445e-12	9.0267e-24	22.68	2.26709e-12	5.13971e-24
22.7	1.30294e-15	1.69765e-30	22.7	4.70754e-15	2.21609e-29	22.7	1.84352e-12	3.39855e-24	22.7	7.57516e-13	5.7383e-25	22.7	2.75418e-12	7.58553e-24	22.7	2.0424e-12	4.17142e-24
22.72	5.85573e-16	3.42896e-31	22.72	1.8859e-16	3.55662e-32	22.72	2.52299e-12	6.36547e-24	22.72	1.19231e-12	1.42159e-24	22.72	1.8613e-12	3.46444e-24	22.72	1.02565e-12	1.05197e-24
22.74	4.86493e-16	2.36675e-31	22.74	8.47005e-15	7.17418e-29	22.74	2.43918e-12	5.94958e-24	22.74	1.39294e-12	1.94028e-24	22.74	1.24061e-12	1.53912e-24	22.74	9.24864e-13	8.55373e-25
22.76	4.64064e-16	2.15355e-31	22.76	1.58642e-14	2.51672e-28	22.76	1.71703e-12	2.94818e-24	22.76	6.0402e-14	3.6484e-27	22.76	2.65521e-12	7.05014e-24	22.76	1.48543e-12	2.20651e-24
22.78	7.63799e-16	5.83389e-31	22.78	1.29424e-14	1.67505e-28	22.78	8.53997e-13	7.2931e-25	22.78	1.41357e-12	1.99817e-24	22.78	2.97707e-12	8.86293e-24	22.78	2.38135e-12	5.67081e-24
22.8	1.6259e-15	2.64356e-30	22.8	8.97006e-15	8.0462e-29	22.8	4.80606e-13	2.30982e-25	22.8	1.3838e-12	1.9149e-24	22.8	1.97168e-12	3.88751e-24	22.8	2.25361e-12	5.07876e-24
22.82	2.51418e-15	6.3211e-30	22.82	1.60998e-14	2.59204e-28	22.82	1.14899e-12	1.32017e-24	22.82	1.38696e-12	1.92367e-24	22.82	1.79628e-12	3.22662e-24	22.82	1.14226e-12	1.30475e-24
22.84	2.82406e-15	7.97534e-30	22.84	1.39686e-14	1.95122e-28	22.84	1.34615e-12	1.81212e-24	22.84	9.64023e-13	9.29341e-25	22.84	2.83824e-12	8.05561e-24	22.84	2.28765e-12	5.23334e-24
22.86	3.08704e-15	9.52982e-30	22.86	1.18814e-14	1.41169e-28	22.86	1.9335e-12	3.73842e-24	22.86	1.52522e-12	2.3263e-24	22.86	2.74277e-12	7.5228e-24	22.86	2.31475e-12	5.35808e-24
22.88	2.49036e-15	6.20191e-30	22.88	1.21336e-14	1.47224e-28	22.88	2.09698e-12	4.39734e-24	22.88	2.12556e-12	4.51801e-24	22.88	1.16843e-12	1.36524e-24	22.88	1.20048e-12	1.44116e-24
22.9	1.01515e-15	1.03053e-30	22.9	3.0395e-15	9.23856e-30	22.9	1.56803e-12	2.45872e-24	22.9	2.33378e-12	5.44651e-24	22.9	2.45712e-13	6.03742e-26	22.9	1.31491e-12	1.72898e-24
22.92	1.20875e-15	1.46107e-30	22.92	9.33965e-15	8.72291e-29	22.92	1.67548e-12	2.80725e-24	22.92	1.9776e-12	3.9109e-24	22.92	1.37733e-12	1.89703e-24	22.92	1.01637e-12	1.033e-24
22.94	1.8655e-15	3.48011e-30	22.94	3.73476e-15	1.39485e-29	22.94	1.23738e-12	1.5311e-24	22.94	1.33201e-12	1.77425e-24	22.94	1.42222e-12	2.0227e-24	22.94	1.49856e-12	2.24567e-24
22.96	1.69122e-15	2.86024e-30	22.96	9.45578e-15	8.94118e-29	22.96	8.8691e-13	7.8661e-25	22.96	2.59785e-12	6.74881e-24	22.96	1.58963e-12	2.52693e-24	22.96	2.82958e-12	8.00654e-24
22.98	1.71368e-15	2.93669e-30	22.98	1.04462e-14	1.09122e-28	22.98	1.5683e-12	2.45957e-24	22.98	3.01626e-12	9.09784e-24	22.98	1.39894e-12	1.95702e-24	22.98	2.59967e-12	6.75826e-24
23	1.99598e-15	3.98394e-30	23	1.68006e-15	2.82262e-30	23	1.67189e-12	2.79522e-24	23	2.0314e-12	4.12657e-24	23	6.77323e-13	4.58766e-25	23	1.54448e-12	2.38541e-24
23.02	1.09479e-15	1.19857e-30	23.02	1.96386e-15	3.85675e-30	23.02	2.35622e-12	5.55178e-24	23.02	1.64717e-12	2.71317e-24	23.02	6.45712e-13	4.16944e-25	23.02	1.04722e-12	1.09668e-24
23.04	1.22621e-15	1.5036e-30	23.04	2.18601e-14	4.77864e-28	23.04	2.59409e-12	6.7293e-24	23.04	1.86762e-12	3.48799e-24	23.04	2.83338e-13	8.02803e-26	23.04	1.35339e-12	1.83165e-24
23.06	1.61275e-15	2.60097e-30	23.06	1.70778e-14	2.9165e-28	23.06	1.95835e-12	3.83515e-24	23.06	1.81396e-12	3.29045e-24	23.06	1.33664e-12	1.7866e-24	23.06	1.64358e-12	2.70137e-24
23.08	1.6783e-15	2.8167e-30	23.08	7.95922e-15	6.33492e-29	23.08	2.01238e-12	4.04965e-24	23.08	1.21736e-12	1.48196e-24	23.08	1.21038e-12	1.46501e-24	23.08	1.66682e-12	2.77829e-24
23.1	1.39366e-15	1.94229e-30	23.1	1.60091e-14	2.56292e-28	23.1	2.5446e-12	6.47497e-24	23.1	1.66431e-12	2.76993e-24	23.1	1.29617e-12	1.68006e-24	23.1	1.76218e-12	3.10526e-24
23.12	9.93063e-16	9.86173e-31	23.12	1.54391e-14	2.38367e-28	23.12	1.83675e-12	3.37366e-24	23.12	1.96865e-12	3.87558e-24	23.12	1.92524e-12	3.70656e-24	23.12	1.23856e-12	1.53403e-24
23.14	1.0785e-15	1.16315e-30	23.14	5.73955e-15	3.29425e-29	23.14	9.02374e-13	8.14279e-25	23.14	1.71557e-12	2.94316e-24	23.14	1.85902e-12	3.45594e-24	23.14	1.64802e-12	2.71596e-24
23.16	1.76442e-15	3.11318e-30	23.16	1.73816e-14	3.02121e-28	23.16	1.98177e-12	3.92742e-24	23.16	6.24948e-13	3.9056e-25	23.16	1.47169e-12	2.16587e-24	23.16	2.26435e-12	5.12726e-24
23.18	1.76179e-15	3.10389e-30	23.18	1.10874e-14	1.22931e-28	23.18	1.78541e-12	3.1877e-24	23.18	9.17178e-13	8.41216e-25	23.18	5.9163e-13	3.50025e-25	23.18	1.83804e-12	3.3784e-24
23.2	2.02039e-15	4.08198e-30	23.2	1.1055e-14	1.22213e-28	23.2	4.14847e-13	1.72098e-25	23.2	1.01739e-12	1.03508e-24	23.2	2.62722e-12	6.90227e-24	23.2	8.42341e-13	7.09538e-25
23.22	3.02445e-15	9.1473e-30	23.22	1.72654e-14	2.98093e-28	23.22	8.3999e-13	7.05582e-25	23.22	5.22449e-13	2.72953e-25	23.22	3.45923e-12	1.19663e-23	23.22	1.1077e-12	1.227e-24
23.24	2.42667e-15	5.88871e-30	23.24	1.4722e-14	2.16736e-28	23.24	7.72978e-13	5.97495e-25	23.24	1.42232e-12	2.023e-24	23.24	1.95476e-12	3.82109e-24	23.24	2.20934e-12	4.8812e-24
23.26	4.87296e-16	2.37457e-31	23.26	2.06946e-14	4.28268e-28	23.26	1.24315e-12	1.54541e-24	23.26	6.64281e-13	4.41269e-25	23.26	1.76933e-12	3.13054e-24	23.26	1.73642e-12	3.01515e-24
23.28	1.29873e-15	1.68669e-30	23.28	9.87078e-15	9.74323e-29	23.28	1.81203e-12	3.28346e-24	23.28	6.86692e-13	4.71546e-25	23.28	1.68331e-12	2.83352e-24	23.28	6.45514e-13	4.16688e-25
23.3	2.52156e-15	6.35826e-30	23.3	9.26019e-15	8.57511e-29	23.3	2.64877e-12	7.01597e-24	23.3	4.07627e-13	1.6616e-25	23.3	8.74261e-13	7.64332e-25	23.3	1.24976e-12	1.5619e-24
23.32	2.05721e-15	4.23213e-30	23.32	9.59665e-15	9.20957e-29	23.32	2.14594e-12	4.60507e-24	23.32	1.18647e-12	1.40772e-24	23.32	1.11763e-12	1.24909e-24	23.32	2.50155e-12	6.25775e-24
23.34	8.87269e-16	7.87246e-31	23.34	5.72572e-15	3.27839e-29	23.34	1.24445e-12	1.54867e-24	23.34	1.74025e-12	3.02846e-24	23.34	1.43598e-12	2.06204e-24	23.34	3.89537e-12	1.51739e-23
23.36	1.48915e-15	2.21758e-30	23.36	8.72421e-15	7.61118e-29	23.36	9.67717e-13	9.36477e-25	23.36	2.22893e-12	4.96812e-24	23.36	1.20337e-12	1.44811e-24	23.36	3.45604e-12	1.19442e-23
23.38	5.62079e-15	3.15933e-29	23.38	5.69417e-14	3.24236e-27	23.38	1.17375e-12	1.37769e-24	23.38	2.12688e-12	4.52361e-24	23.38	1.87704e-12	3.52327e-24	23.38	1.81403e-12	3.29071e-24
23.4	6.29139e-15	3.95815e-29	23.4	8.23007e-14	6.77341e-27	23.4	1.10457e-12	1.22008e-24	23.4	1.57185e-12	2.47072e-24	23.4	1.55414e-12	2.41534e-24	23.4	3.1463e-13	9.89918e-26
23.42	3.96005e-15	1.5682e-29	23.42	4.49162e-14	2.01747e-27	23.42	1.79225e-12	3.21217e-24	23.42	1.07787e-12	1.16181e-24	23.42	1.44089e-13	2.07616e-26	23.42	1.9608e-12	3.84475e-24
23.44	2.83636e-15	8.04492e-30	23.44	1.13373e-14	1.28535e-28	23.44	2.68167e-12	7.19134e-24	23.44	1.45223e-12	2.10898e-24	23.44	6.36361e-13	4.04955e-25	23.44	2.75782e-12	7.60556e-24
23.46	2.067e-15	4.27251e-30	23.46	6.75155e-15	4.55835e-29	23.46	1.72522e-12	2.97638e-24	23.46	4.1444e-13	1.71761e-25	23.46	1.1785e-12	1.38885e-24	23.46	3.06536e-12	9.39642e-24
23.48	1.03645e-15	1.07423e-30	23.48	5.16073e-15	2.66331e-29	23.48	5.19663e-13	2.70049e-25	23.48	1.08613e-12	1.17967e-24	23.48	1.1889e-12	1.41349e-24	23.48	2.3371e-12	5.46205e-24
23.5	4.07724e-16	1.66239e-31	23.5	1.04775e-14	1.09779e-28	23.5	8.17127e-13	6.67697e-25	23.5	1.01968e-12	1.03974e-24	23.5	1.24621e-12	1.55304e-24	23.5	8.9443e-13	8.00005e-25
23.52	9.05036e-16	8.1909e-31	23.52	1.17709e-14	1.38555e-28	23.52	1.2527e-12	1.56925e-24	23.52	5.41466e-13	2.93186e-25	23.52	1.60501e-12	2.57607e-24	23.52	3.12025e-13	9.73596e-26
23.54	9.54976e-16	9.1198e-31	23.54	5.95172e-15	3.5423e-29	23.54	1.91278e-12	3.65872e-24	23.54	1.35246e-12	1.82915e-24	23.54	2.58525e-12	6.68351e-24	23.54	1.51374e-13	2.29141e-26
23.56	1.4981e-15	2.24432e-30	23.56	2.39013e-14	5.7127e-28	23.56	1.96474e-12	3.86022e-24	23.56	1.40317e-12	1.96888e-24	23.56	2.41878e-12	5.85052e-24	23.56	5.2049e-13	2.7091e-25
23.58	1.90243e-15	3.61925e-30	23.58	3.31484e-14	1.09882e-27	23.58	2.44184e-12	5.96257e-24	23.58	2.76989e-12	7.67229e-24	23.58	8.23943e-13	6.78882e-25	23.58	7.39245e-13	5.46484e-25
23.6	1.12307e-15	1.26128e-30	23.6	2.74859e-14	7.55475e-28	23.6	2.78781e-12	7.7719e-24	23.6	2.78092e-12	7.73351e-24	23.6	2.31219e-13	5.34624e-26	23.6	4.85702e-13	2.35906e-25
23.62	5.18391e-16	2.68729e-31	23.62	1.36603e-14	1.86603e-28	23.62	1.54128e-12	2.37555e-24	23.62	1.78939e-12	3.20191e-24	23.62	6.04484e-13	3.65401e-25	23.62	8.03365e-13	6.45396e-25
23.64	8.49856e-16	7.22256e-31	23.64	1.09407e-14	1.197e-28	23.64	1.24006e-12	1.53774e-24	23.64	1.33216e-12	1.77464e-24	23.64	5.51891e-13	3.04584e-25	23.64	1.61458e-12	2.60688e-24
23.66	7.61866e-16	5.8044e-31	23.66	1.59077e-14	2.53056e-28	23.66	1.30682e-12	1.70778e-24	23.66	9.15165e-13	8.37527e-25	23.66	8.95673e-13	8.0223e-25	23.66	9.60955e-13	9.23435e-25
23.68	1.38094e-15	1.90698e-30	23.68	1.31117e-14	1.71916e-28	23.68	1.2567e-12	1.57928e-24	23.68	1.33939e-12	1.79398e-24	23.68	1.66387e-12	2.76847e-24	23.68	1.10991e-12	1.23191e-24
23.7	1.7596e-15	3.0962e-30	23.7	8.12168e-15	6.59616e-29	23.7	1.52149e-12	2.31493e-24	23.7	2.56232e-12	6.5655e-24	23.7	3.10961e-12	9.66967e-24	23.7	2.4536e-12	6.02018e-24
23.72	7.92091e-16	6.27408e-31	23.72	9.71298e-15	9.43419e-29	23.72	5.58463e-13	3.11881e-25	23.72	2.46941e-12	6.098e-24	23.72	2.37639e-12	5.64723e-24	23.72	3.37668e-12	1.1402e-23
23.74	1.28809e-15	1.65918e-30	23.74	1.62776e-14	2.6496e-28	23.74	1.36522e-12	1.86384e-24	23.74	2.12205e-12	4.50309e-24	23.74	7.61295e-13	5.7957e-25	23.74	2.26424e-12	5.12679e-24
23.76	9.39186e-16	8.8207e-31	23.76	2.38884e-14	5.70657e-28	23.76	2.78382e-12	7.74964e-24	23.76	1.54367e-12	2.38291e-24	23.76	1.25326e-12	1.57066e-24	23.76	9.58137e-13	9.18027e-25
23.78	5.93912e-16	3.52731e-31	23.78	2.70534e-14	7.31884e-28	23.78	3.5396e-12	1.25287e-23	23.78	1.11918e-12	1.25256e-24	23.78	8.40596e-13	7.06601e-25	23.78	1.68869e-12	2.85168e-24
23.8	6.81394e-16	4.64298e-31	23.8	1.31771e-14	1.73637e-28	23.8	1.99905e-12	3.99619e-24	23.8	7.95363e-13	6.32602e-25	23.8	3.52815e-13	1.24479e-25	23.8	1.50944e-12	2.27841e-24
23.82	1.0707e-15	1.1464e-30	23.82	1.18018e-14	1.39282e-28	23.82	9.77928e-13	9.56342e-25	23.82	1.2919e-12	1.66902e-24	23.82	7.60005e-13	5.77608e-25	23.82	1.15068e-12	1.32406e-24
23.84	1.13823e-15	1.29557e-30	23.84	1.18612e-14	1.40689e-28	23.84	1.59616e-13	2.54773e-26	23.84	8.45163e-13	7.14301e-25	23.84	1.80465e-12	3.25675e-24	23.84	8.41142e-13	7.0752e-25
23.86	7.68984e-16	5.91337e-31	23.86	6.18668e-15	3.82751e-29	23.86	9.23637e-13	8.53104e-25	23.86	8.50414e-14	7.23204e-27	23.86	2.57136e-12	6.61188e-24	23.86	5.35833e-13	2.87117e-25
23.88	1.33291e-15	1.77664e-30	23.88	6.88064e-15	4.73432e-29	23.88	1.29061e-12	1.66566e-24	23.88	4.09313e-13	1.67537e-25	23.88	2.75901e-12	7.61214e-24	23.88	4.34881e-13	1.89121e-25
23.9	1.55613e-15	2.42153e-30	23.9	1.49313e-14	2.22945e-28	23.9	1.08859e-12	1.18503e-24	23.9	1.30713e-12	1.70858e-24	23.9	2.73277e-12	7.46801e-24	23.9	8.74511e-13	7.64769e-25
23.92	1.8906e-15	3.57435e-30	23.92	2.56668e-14	6.58786e-28	23.92	1.07783e-12	1.16173e-24	23.92	1.70183e-12	2.89622e-24	23.92	2.42555e-12	5.8833e-24	23.92	1.46879e-12	2.15735e-24
23.94	1.70975e-15	2.92323e-30	23.94	2.91351e-14	8.48853e-28	23.94	1.25403e-12	1.57259e-24	23.94	2.32703e-12	5.41505e-24	23.94	1.24276e-12	1.54445e-24	23.94	1.15211e-12	1.32735e-24
23.96	6.86522e-16	4.71313e-31	23.96	2.61605e-14	6.84373e-28	23.96	6.06565e-13	3.67921e-25	23.96	2.77265e-12	7.68761e-24	23.96	9.81688e-13	9.63711e-25	23.96	9.6801e-13	9.37042e-25
23.98	3.64867e-16	1.33128e-31	23.98	1.2033e-14	1.44792e-28	23.98	1.36209e-12	1.8553e-24	23.98	1.94424e-12	3.78008e-24	23.98	1.33615e-12	1.78529e-24	23.98	8.17383e-13	6.68115e-25
24	4.87963e-16	2.38108e-31	24	9.1619e-16	8.39404e-31	24	1.04328e-12	1.08843e-24	24	8.04042e-13	6.46484e-25	24	1.23317e-12	1.52071e-24	24	2.89496e-13	8.38078e-26
24.02	3.81582e-15	1.45605e-29	24.02	2.2937e-14	5.26106e-28	24.02	1.53037e-12	2.34204e-24	24.02	3.22309e-13	1.03883e-25	24.02	1.53771e-12	2.36456e-24	24.02	9.86418e-13	9.73021e-25
24.04	7.1314e-15	5.08569e-29	24.04	7.39334e-14	5.46615e-27	24.04	3.45486e-12	1.19361e-23	24.04	9.24121e-13	8.53999e-25	24.04	2.94277e-12	8.65988e-24	24.04	2.43919e-13	5.94964e-26
24.06	6.39841e-15	4.09397e-29	24.06	8.45997e-14	7.15711e-27	24.06	2.98116e-12	8.88734e-24	24.06	1.79456e-12	3.22045e-24	24.06	3.61513e-12	1.30692e-23	24.06	9.0108e-13	8.11946e-25
24.08	4.63101e-15	2.14463e-29	24.08	4.18695e-14	1.75306e-27	24.08	1.69795e-12	2.88305e-24	24.08	2.39381e-12	5.73033e-24	24.08	3.38598e-12	1.14648e-23	24.08	9.37424e-13	8.78765e-25
24.1	1.93823e-15	3.75674e-30	24.1	1.33136e-14	1.77253e-28	24.1	4.8924e-13	2.39356e-25	24.1	1.31345e-12	1.72514e-24	24.1	2.14463e-12	4.59943e-24	24.1	4.40496e-13	1.94037e-25
24.12	9.95955e-16	9.91927e-31	24.12	1.07508e-14	1.15579e-28	24.12	5.55834e-13	3.08951e-25	24.12	5.47253e-13	2.99486e-25	24.12	5.15988e-13	2.66243e-25	24.12	1.55441e-12	2.41618e-24
24.14	1.20228e-15	1.44548e-30	24.14	1.28053e-14	1.63975e-28	24.14	7.09116e-13	5.02845e-25	24.14	9.38968e-13	8.81661e-25	24.14	1.04204e-12	1.08585e-24	24.14	1.338e-12	1.79024e-24
24.16	8.86031e-16	7.8505e-31	24.16	1.37799e-14	1.89885e-28	24.16	5.4306e-13	2.94914e-25	24.16	2.49512e-12	6.22563e-24	24.16	1.89878e-12	3.60536e-24	24.16	4.49804e-13	2.02324e-25
24.18	9.2287e-16	8.51689e-31	24.18	7.26783e-15	5.28214e-29	24.18	1.00439e-12	1.00879e-24	24.18	1.97918e-12	3.91717e-24	24.18	2.03386e-12	4.13658e-24	24.18	1.41839e-12	2.01184e-24
24.2	1.61216e-15	2.59907e-30	24.2	1.10527e-14	1.22162e-28	24.2	7.67339e-13	5.8881e-25	24.2	4.17618e-13	1.74405e-25	24.2	1.73059e-12	2.99493e-24	24.2	5.50003e-13	3.02503e-25
24.22	2.16607e-15	4.69187e-30	24.22	1.03723e-14	1.07584e-28	24.22	2.37354e-12	5.63369e-24	24.22	2.07936e-12	4.32373e-24	24.22	2.25475e-12	5.08388e-24	24.22	7.61762e-13	5.80281e-25
24.24	1.83532e-15	3.36839e-30	24.24	6.16615e-15	3.80214e-29	24.24	2.43107e-12	5.91012e-24	24.24	3.11273e-12	9.6891e-24	24.24	2.41408e-12	5.82779e-24	24.24	8.99765e-13	8.09576e-25
24.26	1.00237e-15	1.00474e-30	24.26	1.76619e-14	3.11943e-28	24.26	7.33225e-13	5.37619e-25	24.26	4.00776e-12	1.60621e-23	24.26	1.86703e-12	3.48581e-24	24.26	9.69265e-13	9.39474e-25
24.28	4.00762e-16	1.6061e-31	24.28	1.4223e-14	2.02295e-28	24.28	4.19848e-13	1.76272e-25	24.28	2.36046e-12	5.57176e-24	24.28	1.31352e-12	1.72533e-24	24.28	2.70204e-13	7.301e-26
24.3	4.05273e-16	1.64247e-31	24.3	8.1864e-15	6.70171e-29	24.3	9.49755e-13	9.02035e-25	24.3	1.35469e-12	1.83519e-24	24.3	6.34528e-13	4.02626e-25	24.3	8.24419e-13	6.79667e-25
24.32	8.85848e-16	7.84726e-31	24.32	5.22006e-15	2.72491e-29	24.32	1.07719e-12	1.16035e-24	24.32	2.63499e-12	6.94317e-24	24.32	6.4757e-13	4.19347e-25	24.32	1.36846e-13	1.87269e-26
24.34	1.16793e-15	1.36406e-30	24.34	4.92306e-15	2.42365e-29	24.34	1.26822e-12	1.60838e-24	24.34	1.67637e-12	2.81022e-24	24.34	1.04309e-12	1.08804e-24	24.34	1.22146e-12	1.49197e-24
24.36	1.13197e-15	1.28135e-30	24.36	1.05744e-14	1.11817e-28	24.36	1.52705e-12	2.33189e-24	24.36	1.35034e-12	1.82343e-24	24.36	1.40421e-12	1.97179e-24	24.36	2.04254e-12	4.17196e-24
24.38	1.16683e-15	1.3615e-30	24.38	2.18684e-14	4.78228e-28	24.38	2.10661e-12	4.43781e-24	24.38	1.74415e-12	3.04205e-24	24.38	1.44713e-12	2.09419e-24	24.38	1.61096e-12	2.5952e-24
24.4	1.33875e-15	1.79225e-30	24.4	1.43944e-14	2.072e-28	24.4	3.19457e-12	1.02053e-23	24.4	1.82752e-12	3.33982e-24	24.4	8.72454e-13	7.61176e-25	24.4	1.60068e-12	2.56217e-24
24.42	1.75923e-15	3.09491e-30	24.42	6.13895e-15	3.76867e-29	24.42	1.81025e-12	3.27699e-24	24.42	1.5793e-12	2.4942e-24	24.42	8.89672e-13	7.91517e-25	24.42	2.2266e-12	4.95774e-24
24.44	1.86182e-15	3.46637e-30	24.44	5.21756e-15	2.72229e-29	24.44	9.13706e-13	8.34859e-25	24.44	1.50938e-12	2.27823e-24	24.44	1.77564e-12	3.1529e-24	24.44	1.73252e-12	3.00164e-24
24.46	1.78405e-15	3.18285e-30	24.46	1.87238e-14	3.5058e-28	24.46	4.52007e-13	2.0431e-25	24.46	1.57749e-12	2.48847e-24	24.46	1.57313e-12	2.47473e-24	24.46	1.74479e-12	3.04428e-24
24.48	1.99417e-15	3.9767e-30	24.48	1.44126e-14	2.07722e-28	24.48	1.75999e-12	3.09758e-24	24.48	1.96644e-12	3.86687e-24	24.48	1.72628e-12	2.98004e-24	24.48	2.30658e-12	5.32033e-24
24.5	1.90567e-15	3.63158e-30	24.5	8.86578e-15	7.8602e-29	24.5	1.36054e-12	1.85108e-24	24.5	2.01742e-12	4.06998e-24	24.5	4.56801e-12	2.08667e-23	24.5	1.70598e-12	2.91036e-24
24.52	1.01544e-15	1.03113e-30	24.52	4.22949e-15	1.78886e-29	24.52	1.36983e-12	1.87644e-24	24.52	1.50256e-12	2.25767e-24	24.52	5.02488e-12	2.52494e-23	24.52	2.05506e-12	4.22325e-24
24.54	1.86441e-16	3.47604e-32	24.54	1.6574e-14	2.74698e-28	24.54	3.16004e-12	9.98588e-24	24.54	9.97171e-13	9.94351e-25	24.54	3.14119e-12	9.86708e-24	24.54	1.46844e-12	2.15633e-24
24.56	7.03896e-17	4.9547e-33	24.56	2.56814e-14	6.59532e-28	24.56	3.07701e-12	9.46802e-24	24.56	7.29273e-13	5.31838e-25	24.56	7.15921e-13	5.12543e-25	24.56	4.28244e-13	1.83393e-25
24.58	1.39678e-15	1.951e-30	24.58	2.59119e-14	6.71429e-28	24.58	2.02308e-12	4.09283e-24	24.58	7.14007e-13	5.09806e-25	24.58	1.4127e-12	1.99573e-24	24.58	1.01222e-12	1.02459e-24
24.6	1.80759e-15	3.26738e-30	24.6	1.72673e-14	2.9816e-28	24.6	9.48865e-13	9.00344e-25	24.6	2.40697e-12	5.79349e-24	24.6	7.6036e-13	5.78147e-25	24.6	2.41236e-12	5.81947e-24
24.62	8.37728e-16	7.01788e-31	24.62	9.89849e-15	9.79801e-29	24.62	1.04703e-12	1.09627e-24	24.62	3.02968e-12	9.17897e-24	24.62	6.1189e-13	3.74409e-25	24.62	3.0758e-12	9.46052e-24
24.64	1.21875e-15	1.48536e-30	24.64	9.51704e-15	9.05741e-29	24.64	1.24062e-12	1.53915e-24	24.64	1.85376e-12	3.43641e-24	24.64	9.40036e-13	8.83668e-25	24.64	2.19706e-12	4.82708e-24
24.66	1.77706e-15	3.15793e-30	24.66	1.70135e-14	2.89459e-28	24.66	4.13669e-13	1.71122e-25	24.66	1.11902e-12	1.25221e-24	24.66	1.04718e-13	1.09659e-26	24.66	1.53566e-12	2.35825e-24
24.68	1.26242e-15	1.59371e-30	24.68	2.38462e-14	5.68642e-28	24.68	1.71936e-12	2.9562e-24	24.68	1.29983e-12	1.68956e-24	24.68	1.04268e-12	1.08717e-24	24.68	6.50918e-13	4.23694e-25
24.7	2.26088e-15	5.11158e-30	24.7	2.1874e-14	4.78471e-28	24.7	2.73879e-12	7.50096e-24	24.7	1.49199e-12	2.22604e-24	24.7	1.94653e-12	3.789e-24	24.7	1.872e-12	3.50439e-24
24.72	3.77121e-15	1.4222e-29	24.72	3.38861e-14	1.14827e-27	24.72	1.86966e-12	3.49564e-24	24.72	5.61122e-13	3.14857e-25	24.72	2.06562e-12	4.2668e-24	24.72	1.53851e-12	2.36702e-24
24.74	2.27223e-15	5.16305e-30	24.74	2.33289e-14	5.44237e-28	24.74	8.57002e-13	7.34452e-25	24.74	4.78182e-13	2.28658e-25	24.74	1.94515e-12	3.7836e-24	24.74	1.57422e-12	2.47815e-24
24.76	8.09951e-16	6.56021e-31	24.76	6.28297e-15	3.94757e-29	24.76	1.5327e-12	2.34917e-24	24.76	1.47485e-12	2.17518e-24	24.76	1.87036e-12	3.49825e-24	24.76	1.04766e-12	1.09759e-24
24.78	1.52133e-15	2.31446e-30	24.78	3.71181e-15	1.37775e-29	24.78	1.35762e-12	1.84312e-24	24.78	1.85468e-12	3.43984e-24	24.78	1.86969e-12	3.49575e-24	24.78	8.67248e-13	7.5212e-25
24.8	1.12184e-15	1.25852e-30	24.8	5.32531e-15	2.8359e-29	24.8	3.83257e-13	1.46886e-25	24.8	7.78928e-13	6.06728e-25	24.8	1.10006e-12	1.21013e-24	24.8	9.99248e-13	9.98496e-25
24.82	7.0447e-16	4.96278e-31	24.82	1.35804e-14	1.84429e-28	24.82	7.1963e-13	5.17868e-25	24.82	2.54958e-13	6.50037e-26	24.82	6.70294e-13	4.49295e-25	24.82	4.64924e-13	2.16154e-25
24.84	1.16777e-15	1.36369e-30	24.84	1.79292e-14	3.21458e-28	24.84	1.331e-12	1.77156e-24	24.84	5.70255e-13	3.25191e-25	24.84	7.8449e-13	6.15425e-25	24.84	1.01241e-12	1.02497e-24
24.86	1.28238e-15	1.64449e-30	24.86	1.49267e-14	2.22806e-28	24.86	2.05545e-12	4.22486e-24	24.86	9.54871e-13	9.11779e-25	24.86	1.12922e-12	1.27514e-24	24.86	1.50139e-12	2.25417e-24
24.88	1.82366e-15	3.32573e-30	24.88	1.77182e-14	3.13935e-28	24.88	1.92352e-12	3.69995e-24	24.88	5.25648e-13	2.76305e-25	24.88	1.25078e-12	1.56445e-24	24.88	1.17167e-12	1.37281e-24
24.9	1.39417e-15	1.9437e-30	24.9	1.97542e-14	3.9023e-28	24.9	3.26847e-13	1.06829e-25	24.9	4.98063e-13	2.48067e-25	24.9	1.64141e-12	2.69423e-24	24.9	1.51978e-12	2.30974e-24
24.92	8.95329e-16	8.01614e-31	24.92	9.81777e-15	9.63886e-29	24.92	4.83332e-13	2.3361e-25	24.92	9.13129e-13	8.33804e-25	24.92	1.98211e-12	3.92876e-24	24.92	2.32943e-12	5.42624e-24
24.94	1.42232e-15	2.02298e-30	24.94	6.60591e-15	4.3638e-29	24.94	1.97997e-13	3.92029e-26	24.94	5.92411e-13	3.5095e-25	24.94	2.04737e-12	4.19173e-24	24.94	2.3619e-12	5.57858e-24
24.96	1.33054e-15	1.77033e-30	24.96	1.65958e-14	2.75421e-28	24.96	6.19273e-14	3.83499e-27	24.96	2.18659e-12	4.78117e-24	24.96	7.8964e-13	6.23531e-25	24.96	1.66128e-12	2.75985e-24
24.98	5.31022e-16	2.81984e-31	24.98	1.38888e-14	1.92899e-28	24.98	3.10192e-13	9.62191e-26	24.98	2.25061e-12	5.06525e-24	24.98	1.4226e-12	2.0238e-24	24.98	8.65287e-13	7.48722e-25
25	1.04805e-15	1.0984e-30	25	5.20533e-15	2.70954e-29	25	8.0376e-13	6.4603e-25	25	2.63831e-12	6.96068e-24	25	1.79084e-12	3.20712e-24	25	2.14058e-13	4.5821e-26
25.02	3.27558e-16	1.07294e-31	25.02	2.20448e-14	4.85974e-28	25.02	9.70065e-13	9.41026e-25	25.02	3.94413e-12	1.55562e-23	25.02	2.01042e-12	4.04179e-24	25.02	9.14964e-13	8.37159e-25
25.04	5.60793e-16	3.14489e-31	25.04	3.49527e-14	1.22169e-27	25.04	1.9824e-13	3.92993e-26	25.04	3.86489e-12	1.49374e-23	25.04	3.35832e-12	1.12783e-23	25.04	7.7742e-13	6.04382e-25
25.06	3.29821e-16	1.08782e-31	25.06	3.75393e-14	1.4092e-27	25.06	1.50015e-12	2.25046e-24	25.06	2.36135e-12	5.57598e-24	25.06	4.45151e-12	1.98159e-23	25.06	7.67418e-13	5.8893e-25
25.08	5.7028e-16	3.2522e-31	25.08	2.38973e-14	5.71081e-28	25.08	2.55486e-12	6.5273e-24	25.08	5.09858e-13	2.59956e-25	25.08	3.8215e-12	1.46039e-23	25.08	1.09795e-12	1.2055e-24
25.1	4.3812e-16	1.91949e-31	25.1	9.13833e-15	8.35091e-29	25.1	1.99937e-12	3.99749e-24	25.1	9.13262e-13	8.34048e-25	25.1	1.20939e-12	1.46263e-24	25.1	8.90138e-13	7.92345e-25
25.12	3.03862e-16	9.23322e-32	25.12	7.0243e-15	4.93408e-29	25.12	1.00566e-12	1.01136e-24	25.12	3.48138e-13	1.212e-25	25.12	3.39905e-13	1.15535e-25	25.12	9.75568e-13	9.51733e-25
25.14	6.7756e-16	4.59088e-31	25.14	1.51947e-14	2.3088e-28	25.14	7.03644e-13	4.95114e-25	25.14	9.6545e-13	9.32094e-25	25.14	8.84528e-13	7.82389e-25	25.14	3.86859e-13	1.4966e-25
25.16	8.79726e-16	7.73918e-31	25.16	1.25764e-14	1.58167e-28	25.16	5.81254e-13	3.37857e-25	25.16	1.85338e-12	3.43501e-24	25.16	2.05276e-12	4.21384e-24	25.16	6.86842e-13	4.71753e-25
25.18	9.88905e-16	9.77933e-31	25.18	3.81755e-15	1.45737e-29	25.18	8.80967e-13	7.76103e-25	25.18	1.92513e-12	3.70613e-24	25.18	2.17787e-12	4.74313e-24	25.18	6.03581e-13	3.6431e-25
25.2	1.19652e-15	1.43166e-30	25.2	9.73791e-15	9.48269e-29	25.2	1.79974e-12	3.23905e-24	25.2	1.33636e-12	1.78586e-24	25.2	1.68887e-12	2.85229e-24	25.2	3.03789e-13	9.22875e-26
25.22	1.02759e-15	1.05595e-30	25.22	1.61404e-14	2.60513e-28	25.22	1.07488e-12	1.15537e-24	25.22	4.59271e-13	2.1093e-25	25.22	1.71817e-12	2.9521e-24	25.22	8.94962e-13	8.00957e-25
25.24	1.34164e-15	1.8e-30	25.24	7.63804e-15	5.83397e-29	25.24	4.02751e-13	1.62208e-25	25.24	1.63171e-12	2.66247e-24	25.24	7.47412e-13	5.58625e-25	25.24	1.47355e-12	2.17136e-24
25.26	1.2908e-15	1.66616e-30	25.26	6.41572e-15	4.11615e-29	25.26	1.22603e-12	1.50315e-24	25.26	2.14194e-12	4.58791e-24	25.26	1.19088e-12	1.41821e-24	25.26	1.60632e-12	2.58026e-24
25.28	5.27108e-16	2.77843e-31	25.28	1.37675e-14	1.89543e-28	25.28	2.83063e-12	8.01244e-24	25.28	2.18363e-12	4.76823e-24	25.28	1.73672e-12	3.0162e-24	25.28	8.65626e-13	7.49308e-25
25.3	4.8843e-16	2.38564e-31	25.3	4.09777e-15	1.67917e-29	25.3	2.98504e-12	8.91045e-24	25.3	1.64914e-12	2.71966e-24	25.3	1.55974e-12	2.43279e-24	25.3	9.9108e-13	9.82239e-25
25.32	7.69485e-16	5.92107e-31	25.32	1.4859e-14	2.2079e-28	25.32	1.89038e-12	3.57353e-24	25.32	1.68684e-12	2.84542e-24	25.32	1.95155e-12	3.80853e-24	25.32	1.3716e-12	1.88129e-24
25.34	1.45848e-15	2.12717e-30	25.34	2.08183e-14	4.33403e-28	25.34	9.4571e-13	8.94367e-25	25.34	5.7781e-13	3.33865e-25	25.34	1.69623e-12	2.8772e-24	25.34	9.52605e-13	9.07456e-25
25.36	1.42442e-15	2.02898e-30	25.36	1.75011e-14	3.0629e-28	25.36	8.39384e-13	7.04565e-25	25.36	1.04246e-12	1.08673e-24	25.36	2.02462e-12	4.09907e-24	25.36	1.11023e-12	1.23261e-24
25.38	1.47611e-15	2.17891e-30	25.38	1.27521e-14	1.62616e-28	25.38	1.35602e-12	1.83878e-24	25.38	1.17701e-12	1.38536e-24	25.38	2.64889e-12	7.01664e-24	25.38	8.82098e-13	7.78098e-25
25.4	6.64149e-16	4.41094e-31	25.4	8.65845e-15	7.49688e-29	25.4	1.43362e-12	2.05526e-24	25.4	2.09798e-13	4.40152e-26	25.4	2.38992e-12	5.71174e-24	25.4	7.31798e-13	5.35528e-25
25.42	3.27275e-16	1.07109e-31	25.42	2.21545e-15	4.90822e-30	25.42	7.77878e-13	6.05094e-25	25.42	9.26422e-13	8.58259e-25	25.42	1.79508e-12	3.22232e-24	25.42	1.34504e-12	1.80914e-24
25.44	3.08302e-16	9.50503e-32	25.44	1.31001e-15	1.71614e-30	25.44	9.6059e-13	9.22732e-25	25.44	7.32058e-13	5.3591e-25	25.44	2.18107e-12	4.75706e-24	25.44	1.05729e-12	1.11786e-24
25.46	7.3795e-16	5.4457e-31	25.46	8.22665e-15	6.76778e-29	25.46	9.9644e-13	9.92893e-25	25.46	6.07704e-13	3.69304e-25	25.46	2.34907e-12	5.51814e-24	25.46	5.24699e-13	2.75309e-25
25.48	1.1945e-15	1.42684e-30	25.48	1.20601e-14	1.45446e-28	25.48	7.99924e-13	6.39879e-25	25.48	8.8264e-13	7.79054e-25	25.48	2.16329e-12	4.67983e-24	25.48	8.05912e-13	6.49494e-25
25.5	4.41343e-16	1.94784e-31	25.5	2.27067e-14	5.15592e-28	25.5	9.70697e-13	9.42254e-25	25.5	7.86738e-13	6.18957e-25	25.5	1.46853e-12	2.15657e-24	25.5	2.07533e-12	4.307e-24
25.52	5.88917e-16	3.46824e-31	25.52	2.07737e-14	4.31546e-28	25.52	2.0656e-12	4.26672e-24	25.52	4.06023e-13	1.64855e-25	25.52	3.02649e-13	9.15962e-26	25.52	1.69447e-12	2.87122e-24
25.54	7.61414e-16	5.79752e-31	25.54	7.64915e-15	5.85095e-29	25.54	2.20343e-12	4.85511e-24	25.54	6.22187e-13	3.87117e-25	25.54	2.55505e-12	6.52826e-24	25.54	1.534e-13	2.35317e-26
25.56	8.53284e-16	7.28094e-31	25.56	2.99094e-15	8.94575e-30	25.56	1.82409e-12	3.3273e-24	25.56	1.57924e-12	2.49401e-24	25.56	2.95512e-12	8.73275e-24	25.56	9.44453e-13	8.91991e-25
25.58	1.00358e-15	1.00717e-30	25.58	1.57437e-14	2.47865e-28	25.58	1.68457e-12	2.83777e-24	25.58	1.20352e-12	1.44847e-24	25.58	1.82006e-12	3.31263e-24	25.58	7.78208e-13	6.05608e-25
25.6	9.97295e-16	9.94598e-31	25.6	1.48207e-14	2.19653e-28	25.6	1.46728e-12	2.1529e-24	25.6	4.46998e-13	1.99807e-25	25.6	1.42261e-12	2.02381e-24	25.6	1.26291e-12	1.59495e-24
25.62	1.40588e-15	1.97651e-30	25.62	1.1053e-14	1.22169e-28	25.62	1.22014e-12	1.48874e-24	25.62	1.26495e-12	1.60011e-24	25.62	1.12657e-12	1.26916e-24	25.62	1.09383e-12	1.19647e-24
25.64	1.68505e-15	2.8394e-30	25.64	2.06608e-14	4.26869e-28	25.64	7.10071e-13	5.04201e-25	25.64	2.1151e-12	4.47366e-24	25.64	1.33632e-12	1.78574e-24	25.64	1.47362e-12	2.17155e-24
25.66	1.45133e-15	2.10635e-30	25.66	1.13753e-14	1.29396e-28	25.66	1.07225e-12	1.14972e-24	25.66	1.67935e-12	2.82021e-24	25.66	1.51649e-12	2.29974e-24	25.66	1.90743e-12	3.63828e-24
25.68	7.53746e-16	5.68134e-31	25.68	6.21058e-15	3.85713e-29	25.68	8.45847e-13	7.15457e-25	25.68	8.78709e-13	7.7213e-25	25.68	7.50648e-13	5.63472e-25	25.68	9.62175e-13	9.2578e-25
25.7	1.20087e-15	1.44208e-30	25.7	1.97223e-14	3.88969e-28	25.7	6.76352e-13	4.57451e-25	25.7	2.0043e-12	4.01721e-24	25.7	2.12645e-12	4.52178e-24	25.7	3.90015e-13	1.52111e-25
25.72	1.10819e-15	1.22809e-30	25.72	2.42461e-14	5.87874e-28	25.72	1.10743e-12	1.22641e-24	25.72	2.2971e-12	5.27668e-24	25.72	2.73096e-12	7.45812e-24	25.72	2.85355e-13	8.14275e-26
25.74	1.94864e-16	3.79718e-32	25.74	1.75091e-14	3.06568e-28	25.74	1.57979e-12	2.49573e-24	25.74	1.99455e-12	3.97823e-24	25.74	1.52701e-12	2.33175e-24	25.74	1.09359e-12	1.19595e-24
25.76	6.37315e-16	4.06171e-31	25.76	1.57583e-14	2.48323e-28	25.76	2.56195e-12	6.56359e-24	25.76	1.26796e-12	1.60772e-24	25.76	1.58469e-12	2.51123e-24	25.76	1.88182e-12	3.54125e-24
25.78	4.09548e-16	1.6773e-31	25.78	1.81905e-14	3.30893e-28	25.78	2.14772e-12	4.61271e-24	25.78	5.72013e-13	3.27198e-25	25.78	3.18529e-12	1.01461e-23	25.78	3.12588e-12	9.77112e-24
25.8	2.63701e-16	6.9538e-32	25.8	2.46311e-14	6.06689e-28	25.8	1.63841e-12	2.68438e-24	25.8	1.17966e-12	1.39159e-24	25.8	2.43776e-12	5.94267e-24	25.8	3.71735e-12	1.38187e-23
25.82	9.22378e-16	8.50782e-31	25.82	1.90939e-14	3.64579e-28	25.82	1.21883e-12	1.48556e-24	25.82	1.67072e-12	2.7913e-24	25.82	5.79739e-13	3.36098e-25	25.82	2.9161e-12	8.50363e-24
25.84	8.79224e-16	7.73035e-31	25.84	9.27869e-15	8.6094e-29	25.84	1.29398e-12	1.67439e-24	25.84	1.2113e-12	1.46724e-24	25.84	1.00018e-12	1.00035e-24	25.84	1.77129e-12	3.13745e-24
25.86	9.85427e-16	9.71067e-31	25.86	1.7025e-14	2.89851e-28	25.86	1.96219e-12	3.85018e-24	25.86	7.21204e-13	5.20136e-25	25.86	1.39848e-12	1.95575e-24	25.86	1.43653e-12	2.06363e-24
25.88	1.27322e-15	1.62109e-30	25.88	1.39418e-14	1.94374e-28	25.88	2.29696e-12	5.27601e-24	25.88	2.89812e-13	8.39911e-26	25.88	1.43792e-12	2.06761e-24	25.88	1.47666e-12	2.18052e-24
25.9	9.62494e-16	9.26395e-31	25.9	8.43521e-15	7.11527e-29	25.9	5.28974e-13	2.79814e-25	25.9	4.78577e-13	2.29036e-25	25.9	1.44395e-12	2.08499e-24	25.9	1.50326e-12	2.2598e-24
25.92	1.30814e-15	1.71124e-30	25.92	1.56778e-14	2.45793e-28	25.92	1.87628e-12	3.52042e-24	25.92	8.791e-13	7.72816e-25	25.92	1.55293e-12	2.41159e-24	25.92	7.45572e-13	5.55878e-25
25.94	2.9087e-16	8.46051e-32	25.94	1.70899e-14	2.92065e-28	25.94	1.54843e-12	2.39762e-24	25.94	2.354e-12	5.54129e-24	25.94	7.04077e-13	4.95724e-25	25.94	2.02778e-13	4.11189e-26
25.96	4.3365e-16	1.88052e-31	25.96	1.65979e-14	2.75492e-28	25.96	3.3314e-13	1.10982e-25	25.96	2.7875e-12	7.77017e-24	25.96	1.02148e-12	1.04342e-24	25.96	3.1684e-13	1.00387e-25
25.98	1.07806e-15	1.16222e-30	25.98	1.87629e-14	3.52045e-28	25.98	1.40191e-12	1.96536e-24	25.98	1.64564e-12	2.70813e-24	25.98	1.01615e-12	1.03257e-24	25.98	9.81266e-13	9.62882e-25
26	8.71189e-16	7.5897e-31	26	2.88492e-14	8.32278e-28	26	2.83353e-12	8.02891e-24	26	1.11032e-12	1.2328e-24	26	2.67508e-13	7.15605e-26	26	2.98557e-13	8.9136e-26
26.02	1.78314e-15	3.17959e-30	26.02	3.12183e-14	9.74584e-28	26.02	3.96815e-12	1.57462e-23	26.02	2.44004e-12	5.95378e-24	26.02	1.27265e-12	1.61965e-24	26.02	1.06232e-12	1.12852e-24
26.04	1.05566e-15	1.11441e-30	26.04	2.69691e-14	7.2733e-28	26.04	4.01378e-12	1.61104e-23	26.04	3.33221e-12	1.11036e-23	26.04	1.99359e-12	3.97441e-24	26.04	1.19617e-12	1.43083e-24
26.06	1.17692e-15	1.38513e-30	26.06	1.48062e-14	2.19223e-28	26.06	2.99104e-12	8.94634e-24	26.06	3.24727e-12	1.05447e-23	26.06	1.35978e-12	1.84899e-24	26.06	7.08938e-13	5.02593e-25
26.08	2.21917e-15	4.92469e-30	26.08	9.25485e-15	8.56522e-29	26.08	2.10029e-12	4.41124e-24	26.08	1.97301e-12	3.89277e-24	26.08	6.44472e-13	4.15344e-25	26.08	5.46116e-13	2.98243e-25
26.1	1.54196e-15	2.37763e-30	26.1	1.66722e-14	2.77961e-28	26.1	2.11618e-12	4.47823e-24	26.1	1.37054e-12	1.87839e-24	26.1	4.48372e-13	2.01038e-25	26.1	1.08204e-13	1.1708e-26
26.12	1.38171e-15	1.90913e-30	26.12	1.56435e-14	2.44718e-28	26.12	2.58507e-12	6.68257e-24	26.12	1.3632e-12	1.85831e-24	26.12	5.70194e-13	3.25122e-25	26.12	2.32077e-13	5.38595e-26
26.14	1.38217e-15	1.9104e-30	26.14	1.87871e-15	3.52956e-30	26.14	2.05463e-12	4.22152e-24	26.14	1.00588e-12	1.0118e-24	26.14	1.48217e-12	2.19682e-24	26.14	1.13955e-12	1.29856e-24
26.16	1.35775e-15	1.84349e-30	26.16	1.72496e-14	2.97548e-28	26.16	1.05055e-12	1.10366e-24	26.16	2.58899e-12	6.70285e-24	26.16	1.9404e-12	3.76515e-24	26.16	1.84166e-12	3.39173e-24
26.18	1.62664e-15	2.64596e-30	26.18	1.31008e-14	1.7163e-28	26.18	6.42888e-13	4.13305e-25	26.18	3.69245e-12	1.36342e-23	26.18	1.53369e-12	2.35221e-24	26.18	1.64756e-12	2.71445e-24
26.2	1.29923e-15	1.68799e-30	26.2	6.939e-15	4.81497e-29	26.2	1.94857e-12	3.79691e-24	26.2	1.17821e-12	1.38819e-24	26.2	6.41957e-13	4.12108e-25	26.2	6.58499e-13	4.33622e-25
26.22	1.49417e-15	2.23256e-30	26.22	1.29106e-14	1.66683e-28	26.22	3.36141e-12	1.12991e-23	26.22	1.57113e-12	2.46846e-24	26.22	9.03763e-13	8.16787e-25	26.22	6.39792e-13	4.09333e-25
26.24	1.3094e-15	1.71453e-30	26.24	5.88556e-15	3.46398e-29	26.24	2.65218e-12	7.03405e-24	26.24	1.03727e-12	1.07594e-24	26.24	1.0051e-12	1.01023e-24	26.24	1.32232e-12	1.74853e-24
26.26	1.43533e-15	2.06017e-30	26.26	1.18351e-14	1.40069e-28	26.26	1.18836e-12	1.41221e-24	26.26	3.63645e-13	1.32238e-25	26.26	1.44001e-12	2.07363e-24	26.26	1.47013e-12	2.16128e-24
26.28	2.05765e-15	4.23393e-30	26.28	1.39736e-14	1.95261e-28	26.28	7.32412e-13	5.36427e-25	26.28	9.0243e-13	8.1438e-25	26.28	1.90446e-12	3.62696e-24	26.28	8.26928e-13	6.83809e-25
26.3	2.11988e-15	4.49389e-30	26.3	6.21608e-15	3.86396e-29	26.3	1.52488e-12	2.32525e-24	26.3	1.24171e-12	1.54186e-24	26.3	8.33547e-13	6.94801e-25	26.3	9.54126e-13	9.10356e-25
26.32	1.56588e-15	2.45198e-30	26.32	1.00534e-14	1.0107e-28	26.32	1.62685e-12	2.64663e-24	26.32	1.13775e-12	1.29447e-24	26.32	1.64244e-12	2.69761e-24	26.32	6.75699e-13	4.56569e-25
26.34	7.84338e-16	6.15186e-31	26.34	1.71782e-14	2.95091e-28	26.34	3.02884e-13	9.17386e-26	26.34	2.86188e-12	8.19038e-24	26.34	2.21474e-12	4.90507e-24	26.34	9.59135e-13	9.1994e-25
26.36	4.52513e-16	2.04768e-31	26.36	1.4716e-14	2.16561e-28	26.36	8.47368e-13	7.18032e-25	26.36	3.27666e-12	1.07365e-23	26.36	1.06022e-12	1.12406e-24	26.36	8.04361e-13	6.46997e-25
26.38	7.55524e-16	5.70816e-31	26.38	1.46468e-14	2.14528e-28	26.38	9.37262e-13	8.7846e-25	26.38	2.21978e-12	4.92741e-24	26.38	3.38923e-12	1.14869e-23	26.38	4.52162e-13	2.0445e-25
26.4	1.81541e-16	3.29572e-32	26.4	1.68919e-14	2.85338e-28	26.4	1.51863e-12	2.30625e-24	26.4	1.32026e-12	1.74309e-24	26.4	2.80009e-12	7.8405e-24	26.4	8.49186e-13	7.21117e-25
26.42	8.49306e-16	7.21322e-31	26.42	2.25542e-14	5.0869e-28	26.42	2.70241e-12	7.30301e-24	26.42	1.23334e-12	1.52112e-24	26.42	1.55792e-12	2.42713e-24	26.42	1.19353e-12	1.42452e-24
26.44	1.19037e-15	1.41699e-30	26.44	2.14517e-14	4.60176e-28	26.44	2.04129e-12	4.16685e-24	26.44	1.01724e-12	1.03478e-24	26.44	1.35557e-12	1.83757e-24	26.44	6.25647e-13	3.91434e-25
26.46	7.05059e-16	4.97109e-31	26.46	2.5406e-14	6.45467e-28	26.46	1.3225e-13	1.749e-26	26.46	1.35218e-12	1.82839e-24	26.46	3.08398e-13	9.51095e-26	26.46	5.02304e-13	2.52309e-25
26.48	1.75527e-16	3.08099e-32	26.48	3.41185e-14	1.16407e-27	26.48	2.81298e-13	7.91288e-26	26.48	1.59472e-12	2.54314e-24	26.48	8.32593e-13	6.93212e-25	26.48	5.81356e-13	3.37975e-25
26.5	8.82126e-16	7.78146e-31	26.5	2.85129e-14	8.12988e-28	26.5	1.72137e-12	2.96313e-24	26.5	1.38168e-12	1.90904e-24	26.5	1.60284e-12	2.56911e-24	26.5	5.13166e-13	2.6334e-25
26.52	1.20014e-15	1.44034e-30	26.52	1.61887e-14	2.62074e-28	26.52	2.70288e-12	7.30555e-24	26.52	2.04335e-12	4.17529e-24	26.52	1.23238e-12	1.51877e-24	26.52	6.03921e-13	3.64721e-25
26.54	8.27807e-16	6.85265e-31	26.54	4.50697e-15	2.03127e-29	26.54	2.4006e-12	5.76286e-24	26.54	9.84489e-13	9.69219e-25	26.54	6.68027e-13	4.46261e-25	26.54	1.06161e-12	1.12702e-24
26.56	1.3381e-15	1.7905e-30	26.56	1.23664e-14	1.52927e-28	26.56	1.98451e-12	3.93828e-24	26.56	1.09172e-12	1.19185e-24	26.56	9.81605e-13	9.63549e-25	26.56	1.98647e-12	3.94605e-24
26.58	1.15473e-15	1.3334e-30	26.58	8.24703e-15	6.80135e-29	26.58	1.20825e-12	1.45987e-24	26.58	1.43405e-12	2.05649e-24	26.58	1.54794e-12	2.39612e-24	26.58	1.91002e-12	3.64816e-24
26.6	5.89139e-16	3.47085e-31	26.6	7.50719e-15	5.63579e-29	26.6	1.60183e-13	2.56587e-26	26.6	4.1214e-13	1.69859e-25	26.6	7.25452e-13	5.26281e-25	26.6	1.30102e-12	1.69266e-24
26.62	8.76068e-16	7.67495e-31	26.62	8.24976e-15	6.80586e-29	26.62	1.06433e-12	1.1328e-24	26.62	1.87589e-12	3.51898e-24	26.62	9.58888e-13	9.19467e-25	26.62	4.54685e-13	2.06739e-25
26.64	4.92216e-16	2.42276e-31	26.64	6.31495e-15	3.98786e-29	26.64	8.52057e-13	7.26e-25	26.64	2.32334e-12	5.3979e-24	26.64	9.00042e-13	8.10076e-25	26.64	5.32742e-13	2.83814e-25
26.66	1.71311e-15	2.93474e-30	26.66	6.41839e-15	4.11958e-29	26.66	3.227e-13	1.04135e-25	26.66	1.15256e-12	1.32839e-24	26.66	1.55098e-12	2.40554e-24	26.66	7.99171e-13	6.38675e-25
26.68	1.48302e-15	2.19935e-30	26.68	2.33208e-14	5.4386e-28	26.68	7.53347e-13	5.67532e-25	26.68	1.59513e-12	2.54445e-24	26.68	6.57291e-13	4.32031e-25	26.68	8.32719e-13	6.93421e-25
26.7	4.91418e-16	2.41492e-31	26.7	3.08312e-14	9.50564e-28	26.7	6.94476e-13	4.82297e-25	26.7	2.56707e-12	6.58987e-24	26.7	9.8235e-13	9.65011e-25	26.7	9.46838e-13	8.96502e-25
26.72	3.17424e-16	1.00758e-31	26.72	3.05115e-14	9.30952e-28	26.72	1.08807e-12	1.18391e-24	26.72	2.7721e-12	7.68453e-24	26.72	8.56821e-13	7.34143e-25	26.72	2.42982e-12	5.90401e-24
26.74	1.00034e-15	1.00068e-30	26.74	2.68848e-14	7.22794e-28	26.74	1.08184e-12	1.17038e-24	26.74	1.24706e-12	1.55517e-24	26.74	1.09768e-12	1.2049e-24	26.74	1.64874e-12	2.71834e-24
26.76	1.05332e-15	1.10947e-30	26.76	1.30427e-14	1.70113e-28	26.76	1.85199e-13	3.42988e-26	26.76	2.09043e-13	4.36991e-26	26.76	9.14795e-13	8.3685e-25	26.76	1.31771e-12	1.73635e-24
26.78	1.28406e-15	1.64881e-30	26.78	1.91949e-14	3.68445e-28	26.78	1.40836e-12	1.98347e-24	26.78	6.26913e-13	3.9302e-25	26.78	2.11521e-12	4.47411e-24	26.78	8.35544e-13	6.98133e-25
26.8	8.88669e-16	7.89733e-31	26.8	1.53113e-14	2.34436e-28	26.8	2.12327e-12	4.50828e-24	26.8	1.11632e-12	1.24618e-24	26.8	2.55668e-12	6.53664e-24	26.8	2.01242e-12	4.04983e-24
26.82	4.29227e-16	1.84236e-31	26.82	4.9813e-15	2.48133e-29	26.82	1.27178e-12	1.61743e-24	26.82	1.45985e-12	2.13116e-24	26.82	1.81075e-12	3.27881e-24	26.82	2.21129e-12	4.88981e-24
26.84	5.11535e-16	2.61668e-31	26.84	1.15481e-14	1.33359e-28	26.84	5.2413e-13	2.74712e-25	26.84	1.60013e-12	2.56042e-24	26.84	8.77226e-13	7.69526e-25	26.84	1.33718e-12	1.78805e-24
26.86	1.31044e-15	1.71724e-30	26.86	4.30996e-15	1.85758e-29	26.86	1.19342e-12	1.42426e-24	26.86	2.77071e-12	7.67683e-24	26.86	9.38214e-13	8.80245e-25	26.86	1.48243e-12	2.19759e-24
26.88	1.71453e-15	2.9396e-30	26.88	5.01528e-15	2.51531e-29	26.88	1.80775e-12	3.26796e-24	26.88	2.96359e-12	8.78285e-24	26.88	6.52778e-13	4.2612e-25	26.88	1.15117e-12	1.32519e-24
26.9	1.78138e-15	3.17331e-30	26.9	1.35455e-14	1.83481e-28	26.9	1.86195e-12	3.46687e-24	26.9	1.50409e-12	2.26228e-24	26.9	1.32991e-12	1.76867e-24	26.9	3.58763e-13	1.28711e-25
26.92	1.1718e-15	1.37312e-30	26.92	1.04289e-14	1.08763e-28	26.92	1.39479e-12	1.94543e-24	26.92	6.4821e-13	4.20176e-25	26.92	1.46303e-12	2.14046e-24	26.92	8.69335e-13	7.55743e-25
26.94	1.59261e-15	2.5364e-30	26.94	1.27234e-14	1.61884e-28	26.94	2.51855e-12	6.34309e-24	26.94	1.26054e-12	1.58896e-24	26.94	1.18779e-12	1.41085e-24	26.94	6.60233e-13	4.35907e-25
26.96	2.10708e-15	4.43977e-30	26.96	1.12273e-14	1.26052e-28	26.96	2.48325e-12	6.16653e-24	26.96	1.72132e-12	2.96295e-24	26.96	8.21235e-13	6.74426e-25	26.96	4.45083e-13	1.98099e-25
26.98	1.64792e-15	2.71565e-30	26.98	1.02312e-14	1.04678e-28	26.98	1.14186e-12	1.30384e-24	26.98	1.25269e-12	1.56924e-24	26.98	4.53912e-13	2.06037e-25	26.98	6.97579e-13	4.86616e-25
27	3.33476e-16	1.11206e-31	27	1.33033e-14	1.76978e-28	27	6.59564e-13	4.35025e-25	27	1.13896e-12	1.29722e-24	27	5.12115e-13	2.62262e-25	27	1.75485e-12	3.07949e-24
27.02	9.79028e-16	9.58496e-31	27.02	2.05378e-14	4.21803e-28	27.02	1.23014e-12	1.51324e-24	27.02	1.49468e-12	2.23408e-24	27.02	2.06897e-12	4.28065e-24	27.02	2.1673e-12	4.69718e-24
27.04	1.29388e-15	1.67414e-30	27.04	1.85071e-14	3.42513e-28	27.04	1.39115e-12	1.9353e-24	27.04	1.03966e-12	1.08088e-24	27.04	3.10733e-12	9.65552e-24	27.04	1.10582e-12	1.22283e-24
27.06	1.67357e-15	2.80085e-30	27.06	1.16382e-14	1.35447e-28	27.06	1.04592e-12	1.09395e-24	27.06	5.63593e-13	3.17638e-25	27.06	2.51119e-12	6.30605e-24	27.06	9.80089e-13	9.60574e-25
27.08	1.82664e-15	3.3366e-30	27.08	1.19028e-14	1.41677e-28	27.08	1.38537e-12	1.91925e-24	27.08	7.71241e-13	5.94813e-25	27.08	2.11505e-12	4.47343e-24	27.08	8.07473e-13	6.52012e-25
27.1	1.26513e-15	1.60056e-30	27.1	1.19987e-14	1.43969e-28	27.1	1.76531e-12	3.11633e-24	27.1	1.2128e-12	1.47089e-24	27.1	2.42153e-12	5.86379e-24	27.1	1.73395e-12	3.00658e-24
27.12	6.48536e-16	4.206e-31	27.12	5.5607e-15	3.09214e-29	27.12	2.55529e-12	6.52951e-24	27.12	1.77381e-12	3.14639e-24	27.12	1.75043e-12	3.06399e-24	27.12	2.45435e-12	6.02386e-24
27.14	9.20082e-16	8.46551e-31	27.14	8.15619e-15	6.65234e-29	27.14	2.76377e-12	7.63845e-24	27.14	1.73233e-12	3.00098e-24	27.14	1.12083e-12	1.25625e-24	27.14	1.74785e-12	3.05499e-24
27.16	9.76401e-16	9.53359e-31	27.16	1.15194e-14	1.32697e-28	27.16	1.26228e-12	1.59335e-24	27.16	1.30033e-12	1.69085e-24	27.16	4.70072e-13	2.20967e-25	27.16	3.11113e-13	9.67916e-26
27.18	9.94979e-16	9.89984e-31	27.18	1.94451e-14	3.78114e-28	27.18	7.84104e-13	6.14819e-25	27.18	1.11741e-12	1.24859e-24	27.18	1.42901e-12	2.04208e-24	27.18	6.0302e-13	3.63633e-25
27.2	5.21485e-16	2.71947e-31	27.2	2.14944e-14	4.62011e-28	27.2	1.0954e-12	1.1999e-24	27.2	5.72968e-13	3.28292e-25	27.2	1.73765e-12	3.01942e-24	27.2	3.23826e-13	1.04864e-25
27.22	8.50508e-16	7.23364e-31	27.22	1.55237e-14	2.40985e-28	27.22	2.79205e-13	7.79553e-26	27.22	8.23753e-13	6.7857e-25	27.22	2.11169e-12	4.45924e-24	27.22	1.2736e-12	1.62205e-24
27.24	1.5183e-15	2.30524e-30	27.24	8.08793e-15	6.54147e-29	27.24	9.35325e-13	8.74833e-25	27.24	1.58356e-12	2.50766e-24	27.24	1.76834e-12	3.12703e-24	27.24	1.75243e-12	3.071e-24
27.26	1.12786e-15	1.27208e-30	27.26	5.50055e-15	3.0256e-29	27.26	6.87729e-13	4.72971e-25	27.26	1.19362e-12	1.42472e-24	27.26	1.06556e-12	1.13541e-24	27.26	1.16875e-12	1.36598e-24
27.28	1.70696e-15	2.9137e-30	27.28	5.01356e-15	2.51358e-29	27.28	1.20919e-12	1.46214e-24	27.28	9.64065e-13	9.29421e-25	27.28	1.48758e-12	2.2129e-24	27.28	1.17883e-12	1.38964e-24
27.3	2.12841e-15	4.53013e-30	27.3	1.19642e-14	1.43141e-28	27.3	1.86618e-12	3.48263e-24	27.3	1.41015e-12	1.98852e-24	27.3	1.97392e-12	3.89635e-24	27.3	1.40472e-12	1.97324e-24
27.32	6.43209e-16	4.13718e-31	27.32	1.89759e-14	3.60085e-28	27.32	1.3333e-12	1.77769e-24	27.32	1.07854e-12	1.16326e-24	27.32	1.46001e-12	2.13162e-24	27.32	2.01638e-12	4.06577e-24
27.34	9.73087e-16	9.46898e-31	27.34	1.20466e-14	1.45121e-28	27.34	1.66627e-12	2.77644e-24	27.34	1.54034e-12	2.37265e-24	27.34	2.0872e-12	4.35638e-24	27.34	1.83393e-12	3.36329e-24
27.36	1.34932e-15	1.82066e-30	27.36	4.14227e-15	1.71584e-29	27.36	2.12167e-12	4.50147e-24	27.36	1.68286e-12	2.83202e-24	27.36	2.29074e-12	5.2475e-24	27.36	5.95718e-13	3.54879e-25
27.38	1.43217e-15	2.0511e-30	27.38	9.47561e-15	8.97872e-29	27.38	1.82923e-12	3.3461e-24	27.38	1.11046e-12	1.23312e-24	27.38	2.30024e-12	5.29109e-24	27.38	5.52315e-13	3.05051e-25
27.4	8.1654e-16	6.66738e-31	27.4	1.76287e-14	3.1077e-28	27.4	1.91697e-12	3.67476e-24	27.4	6.91977e-13	4.78832e-25	27.4	1.60837e-12	2.58685e-24	27.4	1.07172e-12	1.14858e-24
27.42	3.46674e-16	1.20183e-31	27.42	1.30331e-14	1.69863e-28	27.42	2.6175e-12	6.8513e-24	27.42	2.6337e-13	6.9364e-26	27.42	3.87304e-13	1.50004e-25	27.42	1.87974e-12	3.53344e-24
27.44	8.63188e-16	7.45093e-31	27.44	1.22314e-14	1.49607e-28	27.44	1.70995e-12	2.92394e-24	27.44	5.2687e-13	2.77593e-25	27.44	5.91345e-13	3.49689e-25	27.44	3.16206e-12	9.99862e-24
27.46	6.90217e-16	4.764e-31	27.46	1.43901e-14	2.07074e-28	27.46	5.50383e-13	3.02921e-25	27.46	9.68536e-13	9.38061e-25	27.46	7.22045e-13	5.21349e-25	27.46	2.53546e-12	6.42858e-24
27.48	2.19702e-15	4.82688e-30	27.48	1.24556e-14	1.55141e-28	27.48	1.46078e-12	2.13388e-24	27.48	1.43495e-12	2.05909e-24	27.48	6.75816e-13	4.56727e-25	27.48	7.37434e-13	5.43809e-25
27.5	2.29397e-15	5.26232e-30	27.5	1.77183e-14	3.13939e-28	27.5	1.75184e-12	3.06896e-24	27.5	2.69419e-13	7.25865e-26	27.5	2.30012e-12	5.29053e-24	27.5	2.47448e-12	6.12304e-24
27.52	6.02201e-16	3.62646e-31	27.52	1.67799e-14	2.81565e-28	27.52	1.79985e-12	3.23947e-24	27.52	1.28335e-12	1.64699e-24	27.52	2.23591e-12	4.9993e-24	27.52	2.24088e-12	5.02155e-24
27.54	1.25652e-15	1.57885e-30	27.54	9.57699e-15	9.17188e-29	27.54	8.77542e-13	7.70081e-25	27.54	1.26947e-12	1.61156e-24	27.54	1.28811e-12	1.65923e-24	27.54	1.4407e-12	2.07561e-24
27.56	1.91486e-15	3.66671e-30	27.56	3.66994e-15	1.34684e-29	27.56	5.78842e-13	3.35059e-25	27.56	4.32498e-13	1.87054e-25	27.56	2.34802e-12	5.51318e-24	27.56	1.31582e-12	1.73138e-24
27.58	7.82835e-16	6.12831e-31	27.58	5.55507e-15	3.08588e-29	27.58	1.41735e-12	2.00889e-24	27.58	5.93532e-13	3.5228e-25	27.58	3.29502e-12	1.08572e-23	27.58	1.284e-12	1.64865e-24
27.6	7.23441e-16	5.23366e-31	27.6	2.70123e-15	7.29666e-30	27.6	2.08612e-12	4.35189e-24	27.6	5.35122e-13	2.86355e-25	27.6	2.57837e-12	6.64801e-24	27.6	2.25465e-12	5.08344e-24
27.62	1.51978e-15	2.30972e-30	27.62	1.01621e-14	1.03268e-28	27.62	1.69539e-12	2.87435e-24	27.62	5.74932e-13	3.30547e-25	27.62	1.4001e-12	1.96029e-24	27.62	2.02947e-12	4.11875e-24
27.64	1.42612e-15	2.03383e-30	27.64	1.42395e-14	2.02765e-28	27.64	1.7472e-12	3.05272e-24	27.64	1.58642e-12	2.51672e-24	27.64	1.62626e-12	2.64471e-24	27.64	1.1015e-12	1.21331e-24
27.66	1.39277e-15	1.93981e-30	27.66	1.88903e-14	3.56844e-28	27.66	2.2719e-12	5.16151e-24	27.66	2.12265e-12	4.50564e-24	27.66	1.79696e-12	3.22907e-24	27.66	1.43606e-12	2.06227e-24
27.68	2.21447e-15	4.90388e-30	27.68	2.12325e-14	4.5082e-28	27.68	1.40672e-12	1.97885e-24	27.68	1.39578e-12	1.9482e-24	27.68	3.07072e-12	9.42935e-24	27.68	6.62351e-13	4.38709e-25
27.7	1.32612e-15	1.75859e-30	27.7	1.0735e-14	1.15241e-28	27.7	1.57593e-12	2.48356e-24	27.7	8.94803e-13	8.00672e-25	27.7	4.00763e-12	1.60611e-23	27.7	7.35935e-13	5.41601e-25
27.72	3.324e-16	1.1049e-31	27.72	1.805e-15	3.25803e-30	27.72	1.83784e-12	3.37766e-24	27.72	6.19997e-13	3.84397e-25	27.72	2.74216e-12	7.51942e-24	27.72	5.42812e-13	2.94645e-25
27.74	7.52742e-16	5.66621e-31	27.74	5.68173e-15	3.22821e-29	27.74	6.26685e-13	3.92734e-25	27.74	5.88437e-13	3.46258e-25	27.74	3.95306e-13	1.56267e-25	27.74	1.01666e-12	1.03359e-24
27.76	7.69942e-16	5.92811e-31	27.76	3.11649e-15	9.71251e-30	27.76	1.62039e-12	2.62567e-24	27.76	1.27831e-12	1.63407e-24	27.76	1.65395e-12	2.73556e-24	27.76	2.92025e-12	8.52789e-24
27.78	3.99142e-16	1.59314e-31	27.78	3.33697e-15	1.11353e-29	27.78	1.46237e-12	2.13852e-24	27.78	3.5006e-13	1.22542e-25	27.78	1.66623e-12	2.77633e-24	27.78	2.36233e-12	5.58062e-24
27.8	1.16436e-16	1.35574e-32	27.8	7.75254e-15	6.01018e-29	27.8	6.49738e-13	4.22159e-25	27.8	4.10784e-13	1.68744e-25	27.8	5.76452e-13	3.32297e-25	27.8	1.60015e-12	2.56048e-24
27.82	7.18911e-16	5.16833e-31	27.82	1.7971e-14	3.22957e-28	27.82	8.11064e-13	6.57826e-25	27.82	1.7964e-12	3.22705e-24	27.82	1.1025e-12	1.21551e-24	27.82	1.66627e-12	2.77645e-24
27.84	1.34207e-15	1.80115e-30	27.84	1.46217e-14	2.13795e-28	27.84	1.23603e-12	1.52778e-24	27.84	2.43996e-12	5.9534e-24	27.84	1.4453e-12	2.08888e-24	27.84	7.91553e-13	6.26556e-25
27.86	1.13268e-15	1.28296e-30	27.86	6.77393e-15	4.58862e-29	27.86	1.119e-12	1.25216e-24	27.86	2.00769e-12	4.03082e-24	27.86	1.21769e-12	1.48278e-24	27.86	5.95592e-14	3.5473e-27
27.88	8.25078e-16	6.80754e-31	27.88	7.73998e-15	5.99073e-29	27.88	1.4065e-12	1.97825e-24	27.88	1.83266e-12	3.35863e-24	27.88	4.08024e-13	1.66484e-25	27.88	9.78769e-13	9.57989e-25
27.9	1.11341e-15	1.23969e-30	27.9	1.00298e-14	1.00596e-28	27.9	1.06889e-12	1.14252e-24	27.9	2.06884e-12	4.2801e-24	27.9	7.90975e-13	6.25642e-25	27.9	1.82866e-12	3.34399e-24
27.92	7.55334e-16	5.70529e-31	27.92	1.6818e-14	2.82844e-28	27.92	6.82476e-13	4.65773e-25	27.92	1.55604e-12	2.42125e-24	27.92	2.47159e-12	6.10878e-24	27.92	2.22352e-12	4.94405e-24
27.94	3.87162e-16	1.49894e-31	27.94	1.55693e-14	2.42402e-28	27.94	4.35619e-13	1.89764e-25	27.94	1.01746e-12	1.03522e-24	27.94	2.70558e-12	7.32017e-24	27.94	1.57654e-12	2.48549e-24
27.96	7.02245e-16	4.93148e-31	27.96	1.54212e-14	2.37813e-28	27.96	6.98138e-13	4.87397e-25	27.96	6.42856e-13	4.13264e-25	27.96	1.87545e-12	3.5173e-24	27.96	8.40152e-13	7.05855e-25
27.98	1.04313e-15	1.08812e-30	27.98	1.50287e-14	2.25861e-28	27.98	1.0201e-12	1.0406e-24	27.98	8.32256e-14	6.92651e-27	27.98	1.90476e-12	3.62812e-24	27.98	1.14309e-12	1.30665e-24
28	1.24123e-15	1.54065e-30	28	1.67731e-14	2.81338e-28	28	1.01303e-12	1.02623e-24	28	6.22556e-13	3.87576e-25	28	1.71988e-12	2.958e-24	28	1.11729e-12	1.24833e-24
28.02	1.38647e-15	1.92231e-30	28.02	1.74535e-14	3.04625e-28	28.02	1.51459e-12	2.29398e-24	28.02	1.26526e-12	1.60088e-24	28.02	6.94345e-13	4.82115e-25	28.02	4.67557e-13	2.18609e-25
28.04	9.03174e-16	8.15723e-31	28.04	1.32516e-14	1.75606e-28	28.04	4.32664e-13	1.87198e-25	28.04	1.40421e-12	1.97179e-24	28.04	9.91142e-13	9.82363e-25	28.04	9.93391e-13	9.86826e-25
28.06	6.06107e-16	3.67366e-31	28.06	7.28744e-15	5.31068e-29	28.06	3.17121e-13	1.00566e-25	28.06	1.01007e-12	1.02024e-24	28.06	1.35337e-12	1.83161e-24	28.06	1.01942e-12	1.03922e-24
28.08	9.5647e-16	9.14834e-31	28.08	7.87508e-15	6.20169e-29	28.08	7.72261e-13	5.96387e-25	28.08	7.39051e-13	5.46197e-25	28.08	1.36517e-12	1.8637e-24	28.08	3.16073e-13	9.99024e-26
28.1	1.33295e-15	1.77676e-30	28.1	1.42559e-14	2.03231e-28	28.1	1.5415e-12	2.37624e-24	28.1	6.23337e-13	3.88549e-25	28.1	7.63584e-13	5.8306e-25	28.1	5.44844e-13	2.96855e-25
28.12	6.59123e-16	4.34443e-31	28.12	1.89749e-14	3.60047e-28	28.12	9.49398e-13	9.01357e-25	28.12	1.19629e-12	1.4311e-24	28.12	4.08771e-13	1.67094e-25	28.12	1.31144e-12	1.71987e-24
28.14	4.00541e-16	1.60433e-31	28.14	1.64663e-14	2.71139e-28	28.14	1.04479e-12	1.09159e-24	28.14	2.3654e-12	5.59513e-24	28.14	4.4136e-13	1.94799e-25	28.14	1.05615e-12	1.11545e-24
28.16	4.98572e-16	2.48574e-31	28.16	1.00274e-14	1.00548e-28	28.16	9.92292e-13	9.84643e-25	28.16	2.77911e-12	7.72344e-24	28.16	1.06249e-12	1.12888e-24	28.16	4.40064e-13	1.93656e-25
28.18	5.98215e-16	3.57861e-31	28.18	3.83083e-15	1.46752e-29	28.18	1.05478e-12	1.11257e-24	28.18	2.02829e-12	4.11398e-24	28.18	1.47044e-12	2.16221e-24	28.18	1.27929e-12	1.63658e-24
28.2	2.95229e-16	8.71603e-32	28.2	1.76066e-14	3.09991e-28	28.2	8.18192e-13	6.69438e-25	28.2	6.93313e-13	4.80683e-25	28.2	1.66445e-12	2.77039e-24	28.2	1.32659e-12	1.75983e-24
28.22	1.5858e-16	2.51475e-32	28.22	1.05053e-14	1.10361e-28	28.22	1.69882e-12	2.88599e-24	28.22	6.03167e-13	3.6381e-25	28.22	1.45963e-12	2.13052e-24	28.22	3.87627e-13	1.50255e-25
28.24	8.49822e-16	7.22198e-31	28.24	1.46692e-14	2.15186e-28	28.24	1.17058e-12	1.37025e-24	28.24	1.18288e-12	1.39921e-24	28.24	8.16718e-13	6.67029e-25	28.24	6.87437e-13	4.7257e-25
28.26	1.77497e-15	3.15051e-30	28.26	1.64646e-14	2.71084e-28	28.26	8.0822e-13	6.53219e-25	28.26	1.95152e-12	3.80844e-24	28.26	2.43296e-13	5.9193e-26	28.26	1.15422e-12	1.33223e-24
28.28	1.38561e-15	1.91992e-30	28.28	8.71518e-15	7.59543e-29	28.28	1.20517e-12	1.45244e-24	28.28	1.84202e-12	3.39304e-24	28.28	1.29402e-12	1.67449e-24	28.28	1.477e-12	2.18152e-24
28.3	6.07577e-16	3.6915e-31	28.3	1.24156e-14	1.54146e-28	28.3	1.52473e-12	2.3248e-24	28.3	7.1892e-13	5.16846e-25	28.3	2.3737e-12	5.63446e-24	28.3	1.41928e-12	2.01436e-24
28.32	1.14907e-15	1.32036e-30	28.32	1.9339e-14	3.73996e-28	28.32	2.26591e-12	5.13436e-24	28.32	4.84453e-13	2.34694e-25	28.32	2.70011e-12	7.29058e-24	28.32	1.89344e-12	3.5851e-24
28.34	7.52109e-16	5.65668e-31	28.34	2.4091e-14	5.80379e-28	28.34	2.93033e-12	8.58684e-24	28.34	7.09595e-13	5.03525e-25	28.34	2.24847e-12	5.0556e-24	28.34	2.38922e-12	5.70837e-24
28.36	1.20421e-15	1.45013e-30	28.36	2.44049e-14	5.95599e-28	28.36	2.50403e-12	6.27018e-24	28.36	2.26127e-12	5.11335e-24	28.36	1.41286e-12	1.99616e-24	28.36	1.75709e-12	3.08735e-24
28.38	1.41008e-15	1.98834e-30	28.38	1.15691e-14	1.33843e-28	28.38	1.10747e-12	1.22649e-24	28.38	2.08521e-12	4.34811e-24	28.38	9.57282e-13	9.1639e-25	28.38	8.00614e-13	6.40983e-25
28.4	1.26214e-15	1.593e-30	28.4	1.44495e-14	2.08788e-28	28.4	1.40327e-13	1.96915e-26	28.4	1.42074e-12	2.01849e-24	28.4	9.85046e-13	9.70316e-25	28.4	1.0997e-12	1.20934e-24
28.42	6.35024e-16	4.03256e-31	28.42	2.04329e-14	4.17504e-28	28.42	5.44473e-13	2.9645e-25	28.42	1.2821e-12	1.64378e-24	28.42	1.04155e-12	1.08483e-24	28.42	1.83497e-12	3.3671e-24
28.44	2.01009e-15	4.04046e-30	28.44	6.4849e-15	4.20539e-29	28.44	3.24524e-13	1.05316e-25	28.44	7.09964e-13	5.04049e-25	28.44	6.13876e-13	3.76843e-25	28.44	2.03806e-12	4.1537e-24
28.46	1.8882e-15	3.56531e-30	28.46	1.17418e-14	1.3787e-28	28.46	1.11651e-12	1.2466e-24	28.46	3.21464e-13	1.03339e-25	28.46	8.20718e-13	6.73578e-25	28.46	1.82003e-12	3.31251e-24
28.48	5.75685e-16	3.31413e-31	28.48	1.28385e-14	1.64827e-28	28.48	1.51523e-12	2.29593e-24	28.48	2.98131e-13	8.88821e-26	28.48	1.27897e-12	1.63575e-24	28.48	1.92091e-12	3.6899e-24
28.5	9.01964e-16	8.13538e-31	28.5	8.14932e-15	6.64115e-29	28.5	2.21726e-12	4.91624e-24	28.5	4.05346e-13	1.64305e-25	28.5	1.41951e-12	2.015e-24	28.5	1.11796e-12	1.24983e-24
28.52	2.03787e-15	4.15292e-30	28.52	8.52492e-15	7.26742e-29	28.52	2.36013e-12	5.57022e-24	28.52	8.39973e-13	7.05554e-25	28.52	8.30163e-13	6.8917e-25	28.52	3.73253e-13	1.39318e-25
28.54	2.11452e-15	4.47121e-30	28.54	1.23769e-14	1.53188e-28	28.54	7.80671e-13	6.09448e-25	28.54	1.34181e-12	1.80044e-24	28.54	1.00569e-12	1.01141e-24	28.54	4.13199e-13	1.70733e-25
28.56	1.67677e-15	2.81156e-30	28.56	9.25473e-15	8.565e-29	28.56	8.03639e-13	6.45835e-25	28.56	1.26199e-12	1.59261e-24	28.56	1.89778e-12	3.60157e-24	28.56	9.56201e-13	9.1432e-25
28.58	1.01868e-15	1.03771e-30	28.58	5.41605e-15	2.93335e-29	28.58	2.20511e-12	4.86249e-24	28.58	6.52676e-13	4.25986e-25	28.58	1.47835e-12	2.18551e-24	28.58	1.80033e-12	3.24118e-24
28.6	3.92605e-16	1.54138e-31	28.6	5.731e-15	3.28443e-29	28.6	1.90659e-12	3.63507e-24	28.6	1.18236e-12	1.39797e-24	28.6	3.07406e-13	9.44984e-26	28.6	1.637e-12	2.67978e-24
28.62	1.03136e-15	1.0637e-30	28.62	8.69857e-15	7.56652e-29	28.62	1.69659e-12	2.87841e-24	28.62	1.66921e-12	2.78626e-24	28.62	5.30723e-13	2.81667e-25	28.62	1.40333e-12	1.96932e-24
28.64	1.23958e-15	1.53655e-30	28.64	1.51685e-15	2.30083e-30	28.64	2.7756e-12	7.70397e-24	28.64	1.884e-12	3.54944e-24	28.64	4.63659e-13	2.1498e-25	28.64	1.07907e-12	1.1644e-24
28.66	5.16583e-16	2.66858e-31	28.66	8.67096e-15	7.51855e-29	28.66	1.26617e-12	1.6032e-24	28.66	1.5248e-12	2.32502e-24	28.66	1.77761e-13	3.15991e-26	28.66	8.72372e-13	7.61032e-25
28.68	3.2383e-16	1.04866e-31	28.68	5.05397e-15	2.55426e-29	28.68	7.64826e-13	5.84959e-25	28.68	4.75041e-13	2.25664e-25	28.68	2.70497e-13	7.31686e-26	28.68	8.28991e-13	6.87226e-25
28.7	8.21174e-16	6.74327e-31	28.7	1.78067e-15	3.17078e-30	28.7	9.50791e-13	9.04003e-25	28.7	1.88782e-12	3.56385e-24	28.7	5.54548e-13	3.07523e-25	28.7	1.09821e-12	1.20607e-24
28.72	8.44443e-16	7.13085e-31	28.72	4.04754e-15	1.63826e-29	28.72	3.06237e-13	9.37813e-26	28.72	1.86701e-12	3.48574e-24	28.72	1.46351e-12	2.14186e-24	28.72	7.14431e-13	5.10411e-25
28.74	7.56739e-16	5.72655e-31	28.74	1.46204e-14	2.13757e-28	28.74	1.23423e-12	1.52332e-24	28.74	1.06536e-12	1.13499e-24	28.74	1.246e-12	1.55251e-24	28.74	2.04618e-13	4.18684e-26
28.76	7.88345e-16	6.21488e-31	28.76	1.48204e-14	2.19644e-28	28.76	1.20802e-12	1.45932e-24	28.76	1.40183e-12	1.96514e-24	28.76	1.07938e-12	1.16506e-24	28.76	1.80406e-13	3.25464e-26
28.78	8.72296e-16	7.60901e-31	28.78	7.5349e-15	5.67747e-29	28.78	1.16118e-12	1.34833e-24	28.78	5.33405e-13	2.84521e-25	28.78	2.23587e-12	4.99914e-24	28.78	8.85919e-13	7.84853e-25
28.8	1.8609e-15	3.46294e-30	28.8	1.4045e-14	1.97261e-28	28.8	1.15584e-12	1.33596e-24	28.8	1.30399e-12	1.70039e-24	28.8	2.81806e-12	7.94145e-24	28.8	1.66781e-12	2.7816e-24
28.82	1.35989e-15	1.84929e-30	28.82	2.76224e-14	7.62998e-28	28.82	1.62585e-12	2.6434e-24	28.82	9.1186e-13	8.31489e-25	28.82	2.66039e-12	7.07766e-24	28.82	1.33773e-12	1.78952e-24
28.84	4.20827e-16	1.77095e-31	28.84	2.40585e-14	5.78812e-28	28.84	1.11382e-12	1.2406e-24	28.84	7.76726e-13	6.03303e-25	28.84	1.54026e-12	2.37241e-24	28.84	7.50152e-13	5.62728e-25
28.86	1.41992e-15	2.01617e-30	28.86	1.25174e-14	1.56685e-28	28.86	4.87423e-13	2.37581e-25	28.86	2.14793e-12	4.61362e-24	28.86	7.5018e-13	5.62769e-25	28.86	1.03093e-12	1.06282e-24
28.88	9.07729e-16	8.23972e-31	28.88	3.67553e-15	1.35095e-29	28.88	1.55002e-12	2.40257e-24	28.88	1.0858e-12	1.17897e-24	28.88	3.67796e-13	1.35274e-25	28.88	9.20344e-13	8.47033e-25
28.9	2.6479e-16	7.01138e-32	28.9	1.26184e-14	1.59224e-28	28.9	1.31964e-12	1.74144e-24	28.9	5.02241e-13	2.52246e-25	28.9	5.5314e-13	3.05964e-25	28.9	5.68361e-13	3.23034e-25
28.92	3.34086e-16	1.11613e-31	28.92	1.57321e-14	2.475e-28	28.92	9.19814e-13	8.46058e-25	28.92	1.77348e-13	3.14524e-26	28.92	1.04159e-12	1.08492e-24	28.92	8.77105e-13	7.69313e-25
28.94	4.22199e-16	1.78252e-31	28.94	4.00348e-15	1.60279e-29	28.94	1.34348e-12	1.80494e-24	28.94	1.303e-12	1.69781e-24	28.94	9.82852e-13	9.65997e-25	28.94	1.16099e-12	1.3479e-24
28.96	6.30322e-16	3.97306e-31	28.96	1.27574e-14	1.62752e-28	28.96	9.94967e-13	9.8996e-25	28.96	2.05185e-12	4.21008e-24	28.96	1.11263e-12	1.23795e-24	28.96	8.85185e-13	7.83553e-25
28.98	1.12284e-15	1.26076e-30	28.98	1.59369e-14	2.53985e-28	28.98	2.53092e-12	6.40557e-24	28.98	1.98133e-12	3.92566e-24	28.98	1.0858e-12	1.17897e-24	28.98	1.12528e-12	1.26626e-24
29	5.54202e-16	3.0714e-31	29	1.1382e-14	1.2955e-28	29	2.50768e-12	6.28848e-24	29	1.28529e-12	1.65196e-24	29	9.4103e-13	8.85537e-25	29	1.29842e-12	1.68589e-24
29.02	8.85301e-16	7.83758e-31	29.02	7.67135e-15	5.88497e-29	29.02	1.87808e-12	3.52717e-24	29.02	2.38609e-12	5.69342e-24	29.02	9.94223e-13	9.8848e-25	29.02	7.6651e-13	5.87538e-25
29.04	1.07675e-15	1.15938e-30	29.04	1.33796e-14	1.79013e-28	29.04	1.11835e-12	1.25072e-24	29.04	2.57599e-12	6.63573e-24	29.04	7.07108e-13	5.00001e-25	29.04	1.24095e-12	1.53995e-24
29.06	5.98083e-16	3.57703e-31	29.06	1.06431e-14	1.13276e-28	29.06	9.04312e-13	8.17781e-25	29.06	1.35372e-12	1.83257e-24	29.06	3.59221e-13	1.2904e-25	29.06	1.46904e-12	2.15809e-24
29.08	8.80153e-16	7.74669e-31	29.08	2.39185e-15	5.72096e-30	29.08	1.53905e-12	2.36868e-24	29.08	6.39451e-13	4.08898e-25	29.08	7.90123e-13	6.24294e-25	29.08	1.88166e-12	3.54066e-24
29.1	1.0621e-15	1.12805e-30	29.1	1.10497e-14	1.22096e-28	29.1	1.215e-12	1.47622e-24	29.1	3.43885e-13	1.18257e-25	29.1	1.44401e-12	2.08515e-24	29.1	1.28308e-12	1.6463e-24
29.12	3.74296e-16	1.40097e-31	29.12	1.71813e-14	2.95197e-28	29.12	5.34177e-13	2.85346e-25	29.12	8.04474e-13	6.47178e-25	29.12	1.40531e-12	1.9749e-24	29.12	7.15846e-13	5.12436e-25
29.14	7.59163e-17	5.76328e-33	29.14	1.74453e-14	3.04337e-28	29.14	8.71726e-13	7.59906e-25	29.14	1.07678e-12	1.15946e-24	29.14	8.33826e-13	6.95266e-25	29.14	1.27551e-12	1.62693e-24
29.16	5.99086e-16	3.58904e-31	29.16	1.54003e-14	2.37169e-28	29.16	8.013e-13	6.42082e-25	29.16	1.44122e-13	2.07711e-26	29.16	3.11636e-13	9.71169e-26	29.16	1.4168e-12	2.00732e-24
29.18	8.93875e-16	7.99012e-31	29.18	5.95989e-15	3.55202e-29	29.18	1.422e-12	2.02208e-24	29.18	1.11111e-12	1.23456e-24	29.18	6.97054e-13	4.85884e-25	29.18	1.39177e-12	1.93701e-24
29.2	1.2343e-15	1.52351e-30	29.2	6.67782e-15	4.45932e-29	29.2	2.1199e-12	4.49396e-24	29.2	1.26874e-12	1.60969e-24	29.2	1.46093e-12	2.13432e-24	29.2	9.15854e-13	8.38788e-25
29.22	1.75983e-15	3.09702e-30	29.22	1.39751e-14	1.95305e-28	29.22	1.69695e-12	2.87963e-24	29.22	1.05694e-12	1.11712e-24	29.22	1.06729e-12	1.13911e-24	29.22	2.75099e-13	7.56793e-26
29.24	1.83853e-15	3.3802e-30	29.24	1.53354e-14	2.35174e-28	29.24	1.75366e-12	3.07531e-24	29.24	1.39321e-12	1.94103e-24	29.24	8.79712e-13	7.73893e-25	29.24	9.24333e-13	8.54392e-25
29.26	1.91273e-15	3.65854e-30	29.26	4.77721e-15	2.28217e-29	29.26	2.10888e-12	4.44738e-24	29.26	1.80165e-12	3.24595e-24	29.26	2.20887e-12	4.87911e-24	29.26	1.35563e-12	1.83774e-24
29.28	2.36398e-15	5.58841e-30	29.28	9.79126e-15	9.58688e-29	29.28	1.60215e-12	2.56689e-24	29.28	2.52391e-13	6.37014e-26	29.28	2.30539e-12	5.31483e-24	29.28	9.14789e-13	8.36839e-25
29.3	1.62213e-15	2.63132e-30	29.3	1.61759e-14	2.61661e-28	29.3	2.12639e-12	4.52155e-24	29.3	1.41994e-12	2.01623e-24	29.3	1.32703e-12	1.76101e-24	29.3	2.09015e-13	4.36873e-26
29.32	1.27905e-15	1.63597e-30	29.32	1.45896e-14	2.12858e-28	29.32	3.03358e-12	9.20263e-24	29.32	1.74984e-12	3.06193e-24	29.32	1.34164e-12	1.8e-24	29.32	8.83184e-13	7.80014e-25
29.34	1.0225e-15	1.04551e-30	29.34	7.15378e-15	5.11766e-29	29.34	2.53621e-12	6.43239e-24	29.34	1.5094e-12	2.27828e-24	29.34	2.99399e-12	8.96396e-24	29.34	6.51244e-13	4.24119e-25
29.36	4.61787e-16	2.13247e-31	29.36	2.9044e-15	8.43554e-30	29.36	9.76543e-13	9.53636e-25	29.36	8.72788e-13	7.61759e-25	29.36	4.05355e-12	1.64313e-23	29.36	5.77369e-13	3.33354e-25
29.38	8.11271e-16	6.58161e-31	29.38	8.32264e-15	6.92663e-29	29.38	4.42402e-13	1.9572e-25	29.38	8.67904e-13	7.53258e-25	29.38	3.48321e-12	1.21327e-23	29.38	1.74281e-13	3.0374e-26
29.4	8.22585e-16	6.76647e-31	29.4	1.28221e-14	1.64407e-28	29.4	4.19388e-13	1.75887e-25	29.4	1.16613e-12	1.35986e-24	29.4	2.19703e-12	4.82695e-24	29.4	1.22355e-12	1.49707e-24
29.42	3.89437e-16	1.51661e-31	29.42	1.74943e-14	3.06052e-28	29.42	6.39813e-13	4.0936e-25	29.42	1.03094e-12	1.06284e-24	29.42	8.0267e-13	6.4428e-25	29.42	1.01847e-12	1.03728e-24
29.44	5.91737e-16	3.50153e-31	29.44	1.38139e-14	1.90823e-28	29.44	6.7761e-13	4.59155e-25	29.44	8.87901e-13	7.88369e-25	29.44	5.04426e-13	2.54446e-25	29.44	1.06255e-12	1.12901e-24
29.46	9.74359e-16	9.49376e-31	29.46	8.26393e-15	6.82926e-29	29.46	7.28752e-13	5.31079e-25	29.46	6.62903e-13	4.39441e-25	29.46	4.48978e-13	2.01581e-25	29.46	1.08453e-12	1.1762e-24
29.48	1.16039e-15	1.34649e-30	29.48	1.00937e-14	1.01883e-28	29.48	4.45247e-13	1.98245e-25	29.48	3.78495e-13	1.43258e-25	29.48	1.37904e-12	1.90175e-24	29.48	1.86934e-12	3.49444e-24
29.5	1.40273e-15	1.96765e-30	29.5	8.30373e-15	6.8952e-29	29.5	3.75763e-13	1.41198e-25	29.5	2.33e-13	5.4289e-26	29.5	2.63691e-12	6.95327e-24	29.5	1.58426e-12	2.50987e-24
29.52	3.5187e-16	1.23812e-31	29.52	6.90786e-15	4.77185e-29	29.52	2.63253e-13	6.9302e-26	29.52	8.34068e-13	6.9567e-25	29.52	1.73326e-12	3.00418e-24	29.52	1.39913e-12	1.95757e-24
29.54	3.34797e-16	1.12089e-31	29.54	6.13162e-15	3.75968e-29	29.54	3.21254e-13	1.03204e-25	29.54	7.91061e-13	6.25778e-25	29.54	9.24425e-14	8.54562e-27	29.54	1.54548e-12	2.3885e-24
29.56	4.79712e-16	2.30124e-31	29.56	1.64862e-14	2.71796e-28	29.56	7.98484e-13	6.37577e-25	29.56	7.15505e-13	5.11947e-25	29.56	9.5401e-13	9.10135e-25	29.56	1.6488e-12	2.71855e-24
29.58	7.92762e-16	6.28471e-31	29.58	2.02915e-14	4.11744e-28	29.58	2.25488e-12	5.08448e-24	29.58	1.06459e-12	1.13335e-24	29.58	5.05584e-13	2.55615e-25	29.58	4.37212e-13	1.91154e-25
29.6	7.6091e-16	5.78984e-31	29.6	2.0973e-14	4.39868e-28	29.6	2.10698e-12	4.43935e-24	29.6	1.44863e-12	2.09852e-24	29.6	1.21836e-12	1.4844e-24	29.6	1.69719e-12	2.88046e-24
29.62	8.59686e-16	7.3906e-31	29.62	1.84961e-14	3.42105e-28	29.62	3.12936e-13	9.79291e-26	29.62	1.20829e-12	1.45997e-24	29.62	9.3307e-13	8.70619e-25	29.62	1.52115e-12	2.31389e-24
29.64	9.15183e-16	8.37559e-31	29.64	1.78094e-14	3.17175e-28	29.64	1.33846e-12	1.79148e-24	29.64	1.54603e-12	2.39022e-24	29.64	7.88222e-13	6.21295e-25	29.64	8.50317e-13	7.23039e-25
29.66	8.61285e-16	7.41813e-31	29.66	1.70228e-14	2.89776e-28	29.66	9.22992e-13	8.51914e-25	29.66	1.05682e-12	1.11686e-24	29.66	1.33963e-12	1.79461e-24	29.66	5.95554e-13	3.54685e-25
29.68	9.05736e-16	8.20358e-31	29.68	1.22353e-14	1.49703e-28	29.68	6.23208e-13	3.88388e-25	29.68	6.81123e-13	4.63929e-25	29.68	9.49129e-13	9.00846e-25	29.68	3.30417e-13	1.09175e-25
29.7	1.17024e-15	1.36945e-30	29.7	8.69413e-15	7.55878e-29	29.7	6.88322e-13	4.73787e-25	29.7	7.3248e-13	5.36527e-25	29.7	5.61543e-13	3.1533e-25	29.7	3.19571e-13	1.02126e-25
29.72	9.65237e-16	9.31683e-31	29.72	1.62641e-14	2.64522e-28	29.72	3.7852e-13	1.43277e-25	29.72	9.87819e-13	9.75785e-25	29.72	1.08306e-12	1.17301e-24	29.72	2.80973e-13	7.89457e-26
29.74	1.21074e-16	1.46588e-32	29.74	1.90025e-14	3.61094e-28	29.74	5.04293e-13	2.54312e-25	29.74	1.2202e-12	1.48888e-24	29.74	1.17212e-12	1.37388e-24	29.74	1.04218e-12	1.08614e-24
29.76	1.17196e-15	1.37348e-30	29.76	5.0081e-15	2.50811e-29	29.76	1.47815e-13	2.18493e-26	29.76	7.75627e-13	6.01598e-25	29.76	7.73832e-13	5.98816e-25	29.76	1.6772e-12	2.81298e-24
29.78	1.20174e-15	1.44419e-30	29.78	1.70714e-14	2.91433e-28	29.78	6.35441e-13	4.03785e-25	29.78	3.60467e-13	1.29936e-25	29.78	8.77389e-13	7.69811e-25	29.78	1.5791e-12	2.49356e-24
29.8	6.22196e-16	3.87128e-31	29.8	2.06326e-14	4.25705e-28	29.8	3.90489e-13	1.52482e-25	29.8	1.81951e-12	3.31063e-24	29.8	1.3675e-12	1.87004e-24	29.8	1.20894e-12	1.46153e-24
29.82	1.02241e-15	1.04532e-30	29.82	1.87804e-14	3.52704e-28	29.82	1.00544e-12	1.01091e-24	29.82	2.72861e-12	7.44532e-24	29.82	1.07007e-12	1.14505e-24	29.82	9.30897e-13	8.6657e-25
29.84	1.18104e-15	1.39485e-30	29.84	1.71687e-14	2.94766e-28	29.84	4.44337e-13	1.97435e-25	29.84	1.07071e-12	1.14642e-24	29.84	1.04841e-12	1.09915e-24	29.84	3.06808e-13	9.4131e-26
29.86	1.27574e-15	1.62751e-30	29.86	1.45916e-14	2.12916e-28	29.86	5.35231e-13	2.86473e-25	29.86	1.12558e-12	1.26693e-24	29.86	1.24989e-12	1.56222e-24	29.86	5.77853e-13	3.33914e-25
29.88	7.69861e-16	5.92686e-31	29.88	1.53256e-14	2.34875e-28	29.88	1.75121e-12	3.06672e-24	29.88	7.10323e-13	5.04559e-25	29.88	1.33182e-12	1.77375e-24	29.88	6.02195e-13	3.62638e-25
29.9	6.83882e-16	4.67694e-31	29.9	1.44085e-14	2.07605e-28	29.9	2.36244e-12	5.58113e-24	29.9	1.12986e-12	1.27659e-24	29.9	1.92467e-12	3.70434e-24	29.9	6.79412e-13	4.61601e-25
29.92	1.04008e-15	1.08177e-30	29.92	8.57611e-15	7.35497e-29	29.92	1.9496e-12	3.80096e-24	29.92	1.87888e-12	3.5302e-24	29.92	2.21804e-12	4.9197e-24	29.92	1.0443e-12	1.09055e-24
29.94	8.32593e-16	6.93211e-31	29.94	7.09354e-16	5.03184e-31	29.94	7.50415e-13	5.63123e-25	29.94	1.46551e-12	2.14771e-24	29.94	1.7017e-12	2.89579e-24	29.94	1.59016e-12	2.52862e-24
29.96	6.37014e-16	4.05786e-31	29.96	9.47114e-15	8.97025e-29	29.96	8.57838e-13	7.35887e-25	29.96	1.18623e-12	1.40715e-24	29.96	3.17153e-13	1.00586e-25	29.96	1.84336e-12	3.39796e-24
29.98	2.64246e-16	6.98258e-32	29.98	7.9549e-15	6.32805e-29	29.98	1.45722e-12	2.1235e-24	29.98	1.93151e-12	3.73072e-24	29.98	3.25931e-13	1.06231e-25	29.98	9.90395e-13	9.80883e-25
30	1.12977e-15	1.27639e-30	30	1.00474e-14	1.00949e-28	30	1.1241e-12	1.26361e-24	30	2.31842e-12	5.37508e-24	30	2.754e-13	7.58454e-26	30	1.23056e-12	1.51428e-24
30.02	1.08885e-15	1.1856e-30	30.02	1.58957e-14	2.52672e-28	30.02	2.97399e-13	8.84463e-26	30.02	1.68369e-12	2.83482e-24	30.02	9.93982e-13	9.88e-25	30.02	7.98464e-13	6.37545e-25
30.04	1.12036e-15	1.2552e-30	30.04	2.25436e-14	5.08212e-28	30.04	5.11893e-13	2.62035e-25	30.04	3.39692e-13	1.1539e-25	30.04	1.34715e-12	1.81481e-24	30.04	3.49256e-13	1.2198e-25
30.06	9.83386e-16	9.67049e-31	30.06	2.37064e-14	5.61991e-28	30.06	3.11544e-13	9.70597e-26	30.06	1.53008e-12	2.34114e-24	30.06	7.46906e-13	5.57868e-25	30.06	6.52261e-13	4.25444e-25
30.08	1.08286e-15	1.17259e-30	30.08	1.9268e-14	3.71254e-28	30.08	8.94606e-13	8.0032e-25	30.08	9.40532e-13	8.846e-25	30.08	2.6023e-13	6.77198e-26	30.08	1.44727e-12	2.0946e-24
30.1	3.82525e-16	1.46325e-31	30.1	2.5904e-14	6.71017e-28	30.1	1.15268e-12	1.32866e-24	30.1	1.4002e-12	1.96056e-24	30.1	2.57879e-13	6.65014e-26	30.1	1.66665e-12	2.77772e-24
30.12	6.82854e-16	4.66289e-31	30.12	3.19928e-14	1.02354e-27	30.12	5.63713e-13	3.17772e-25	30.12	2.55696e-12	6.53804e-24	30.12	1.09834e-12	1.20635e-24	30.12	1.24272e-12	1.54436e-24
30.14	1.31906e-15	1.73991e-30	30.14	1.95422e-14	3.81896e-28	30.14	2.45864e-13	6.0449e-26	30.14	3.24026e-12	1.04993e-23	30.14	2.05212e-12	4.21119e-24	30.14	1.35677e-12	1.84084e-24
30.16	8.23125e-16	6.77534e-31	30.16	3.19264e-15	1.0193e-29	30.16	5.77837e-13	3.33896e-25	30.16	3.72798e-12	1.38978e-23	30.16	1.17702e-12	1.38538e-24	30.16	1.10629e-12	1.22387e-24
30.18	1.50912e-15	2.27745e-30	30.18	5.96943e-15	3.56341e-29	30.18	1.19135e-12	1.41932e-24	30.18	2.67525e-12	7.15694e-24	30.18	9.26105e-13	8.57671e-25	30.18	1.03658e-12	1.0745e-24
30.2	1.81192e-15	3.28307e-30	30.2	1.71401e-14	2.93784e-28	30.2	2.25056e-12	5.06504e-24	30.2	1.79059e-12	3.20621e-24	30.2	2.00097e-12	4.00387e-24	30.2	2.19574e-12	4.82127e-24
30.22	1.76474e-15	3.11429e-30	30.22	2.42859e-14	5.89805e-28	30.22	2.12035e-12	4.49588e-24	30.22	2.47335e-12	6.11747e-24	30.22	2.18697e-12	4.78283e-24	30.22	2.45081e-12	6.00647e-24
30.24	1.73747e-15	3.0188e-30	30.24	1.53668e-14	2.3614e-28	30.24	1.54191e-12	2.37748e-24	30.24	2.22975e-12	4.9718e-24	30.24	1.15331e-12	1.33012e-24	30.24	1.47812e-12	2.18485e-24
30.26	1.50411e-15	2.26234e-30	30.26	5.40589e-15	2.92237e-29	30.26	1.82453e-12	3.32891e-24	30.26	7.32981e-13	5.37262e-25	30.26	4.42935e-13	1.96192e-25	30.26	3.85068e-13	1.48277e-25
30.28	1.43439e-15	2.05748e-30	30.28	1.1084e-14	1.22855e-28	30.28	1.55769e-12	2.4264e-24	30.28	1.50558e-12	2.26677e-24	30.28	1.99079e-12	3.96323e-24	30.28	8.57583e-13	7.35449e-25
30.3	1.54014e-15	2.37202e-30	30.3	1.30418e-14	1.70089e-28	30.3	7.38817e-13	5.4585e-25	30.3	1.50301e-12	2.25905e-24	30.3	2.51805e-12	6.34059e-24	30.3	8.00838e-13	6.41341e-25
30.32	1.43392e-15	2.05614e-30	30.32	6.1125e-15	3.73626e-29	30.32	8.54523e-13	7.30209e-25	30.32	1.39613e-12	1.94918e-24	30.32	2.13688e-12	4.56626e-24	30.32	9.75637e-13	9.51867e-25
30.34	9.76385e-16	9.53328e-31	30.34	4.5155e-15	2.03897e-29	30.34	2.22784e-12	4.96325e-24	30.34	1.39398e-12	1.94317e-24	30.34	1.7821e-12	3.17587e-24	30.34	1.62819e-12	2.651e-24
30.36	1.41823e-15	2.01136e-30	30.36	9.37759e-15	8.79391e-29	30.36	3.36387e-12	1.13156e-23	30.36	1.07731e-12	1.1606e-24	30.36	1.87445e-12	3.51355e-24	30.36	1.42371e-12	2.02696e-24
30.38	1.79636e-15	3.22693e-30	30.38	1.11159e-14	1.23563e-28	30.38	3.59866e-12	1.29504e-23	30.38	1.01633e-12	1.03293e-24	30.38	1.91092e-12	3.65162e-24	30.38	1.04113e-13	1.08395e-26
30.4	7.93746e-16	6.30032e-31	30.4	1.16746e-14	1.36296e-28	30.4	3.42908e-12	1.17586e-23	30.4	1.05539e-12	1.11384e-24	30.4	1.64935e-12	2.72034e-24	30.4	1.62298e-12	2.63408e-24
30.42	6.51726e-16	4.24747e-31	30.42	1.68422e-14	2.8366e-28	30.42	2.71723e-12	7.38331e-24	30.42	1.81661e-12	3.30005e-24	30.42	1.32196e-12	1.74757e-24	30.42	1.93267e-12	3.73523e-24
30.44	3.5218e-16	1.24031e-31	30.44	1.63771e-14	2.68209e-28	30.44	1.34039e-12	1.79663e-24	30.44	1.60966e-12	2.591e-24	30.44	1.61971e-12	2.62346e-24	30.44	1.70834e-12	2.91842e-24
30.46	1.13593e-15	1.29034e-30	30.46	1.09122e-14	1.19076e-28	30.46	7.3086e-13	5.34156e-25	30.46	1.01458e-12	1.02937e-24	30.46	2.00498e-12	4.01994e-24	30.46	2.05932e-12	4.24079e-24
30.48	3.56005e-16	1.26739e-31	30.48	4.90398e-15	2.4049e-29	30.48	1.39171e-12	1.93685e-24	30.48	1.35078e-12	1.8246e-24	30.48	1.53741e-12	2.36363e-24	30.48	1.89043e-12	3.57374e-24
30.5	9.67566e-16	9.36185e-31	30.5	1.35525e-14	1.83671e-28	30.5	1.33035e-12	1.76982e-24	30.5	1.09297e-12	1.19459e-24	30.5	1.59144e-12	2.53268e-24	30.5	7.41969e-13	5.50518e-25
30.52	6.89413e-16	4.75291e-31	30.52	1.18689e-14	1.4087e-28	30.52	2.20668e-12	4.86946e-24	30.52	8.21352e-13	6.74619e-25	30.52	1.90258e-12	3.61979e-24	30.52	6.75164e-13	4.55846e-25
30.54	1.08585e-15	1.17906e-30	30.54	2.74091e-15	7.51258e-30	30.54	2.45109e-12	6.00785e-24	30.54	8.86686e-13	7.86213e-25	30.54	2.24405e-12	5.03574e-24	30.54	1.1759e-12	1.38275e-24
30.56	1.82193e-15	3.31943e-30	30.56	6.75762e-15	4.56655e-29	30.56	2.22713e-12	4.96011e-24	30.56	1.03009e-12	1.06108e-24	30.56	2.12062e-12	4.49702e-24	30.56	9.39747e-13	8.83124e-25
30.58	1.41267e-15	1.99562e-30	30.58	1.04362e-14	1.08914e-28	30.58	2.66079e-12	7.07982e-24	30.58	1.22758e-12	1.50696e-24	30.58	1.86682e-12	3.485e-24	30.58	7.64672e-13	5.84724e-25
30.6	6.05362e-16	3.66463e-31	30.6	1.41686e-14	2.00748e-28	30.6	3.0758e-12	9.46057e-24	30.6	9.57694e-13	9.17178e-25	30.6	1.753e-12	3.07301e-24	30.6	1.12288e-13	1.26085e-26
30.62	2.5654e-16	6.58127e-32	30.62	8.69407e-15	7.55868e-29	30.62	1.42278e-12	2.0243e-24	30.62	1.18658e-12	1.40797e-24	30.62	1.11105e-12	1.23444e-24	30.62	1.4943e-12	2.23293e-24
30.64	6.67613e-16	4.45707e-31	30.64	5.11276e-15	2.61403e-29	30.64	1.04858e-12	1.09951e-24	30.64	2.45703e-12	6.03699e-24	30.64	4.95814e-13	2.45832e-25	30.64	2.11649e-12	4.47951e-24
30.66	9.33005e-16	8.70498e-31	30.66	3.59901e-15	1.29529e-29	30.66	2.52623e-12	6.38182e-24	30.66	2.44021e-12	5.95463e-24	30.66	4.46283e-13	1.99168e-25	30.66	1.33154e-12	1.773e-24
30.68	1.23712e-15	1.53046e-30	30.68	6.41235e-15	4.11183e-29	30.68	3.11308e-12	9.69129e-24	30.68	1.85137e-12	3.42756e-24	30.68	1.54897e-13	2.39932e-26	30.68	5.82858e-13	3.39723e-25
30.7	1.65816e-15	2.7495e-30	30.7	1.17661e-14	1.3844e-28	30.7	2.09042e-12	4.36988e-24	30.7	1.14603e-12	1.31339e-24	30.7	1.11806e-12	1.25007e-24	30.7	1.47293e-12	2.16951e-24
30.72	1.60085e-15	2.56273e-30	30.72	2.48042e-14	6.15248e-28	30.72	1.04669e-12	1.09556e-24	30.72	1.53957e-12	2.37026e-24	30.72	2.42829e-12	5.89661e-24	30.72	7.32032e-13	5.3587e-25
30.74	5.39812e-16	2.91397e-31	30.74	2.00476e-14	4.01904e-28	30.74	2.8671e-12	8.22026e-24	30.74	1.75895e-12	3.09391e-24	30.74	1.25275e-12	1.56939e-24	30.74	4.50477e-13	2.02929e-25
30.76	9.54861e-16	9.11759e-31	30.76	1.58858e-14	2.52358e-28	30.76	2.02044e-12	4.0822e-24	30.76	8.61798e-13	7.42697e-25	30.76	1.03339e-12	1.06789e-24	30.76	3.49272e-13	1.21991e-25
30.78	5.24902e-16	2.75522e-31	30.78	1.61884e-14	2.62065e-28	30.78	7.61111e-13	5.79289e-25	30.78	9.85926e-13	9.72049e-25	30.78	1.38014e-12	1.90479e-24	30.78	8.19454e-13	6.71504e-25
30.8	1.8446e-15	3.40253e-30	30.8	2.23612e-14	5.00022e-28	30.8	1.61694e-12	2.6145e-24	30.8	1.52883e-12	2.33733e-24	30.8	1.78219e-12	3.17622e-24	30.8	1.07445e-12	1.15443e-24
30.82	2.26664e-15	5.13765e-30	30.82	2.30888e-14	5.33093e-28	30.82	1.21441e-12	1.47478e-24	30.82	1.68436e-12	2.83708e-24	30.82	1.07487e-12	1.15534e-24	30.82	1.11379e-12	1.24054e-24
30.84	2.00526e-15	4.02108e-30	30.84	1.97554e-14	3.90275e-28	30.84	1.28685e-12	1.65599e-24	30.84	9.86243e-13	9.72675e-25	30.84	9.77109e-13	9.54741e-25	30.84	1.10158e-12	1.21347e-24
30.86	1.17221e-15	1.37408e-30	30.86	1.91709e-14	3.67523e-28	30.86	6.26633e-13	3.92669e-25	30.86	9.74292e-13	9.49245e-25	30.86	1.12021e-12	1.25486e-24	30.86	1.47376e-12	2.17198e-24
30.88	6.84113e-16	4.6801e-31	30.88	1.01753e-14	1.03538e-28	30.88	2.24514e-13	5.04064e-26	30.88	1.0382e-12	1.07786e-24	30.88	3.05758e-13	9.34881e-26	30.88	1.94379e-12	3.77832e-24
30.9	3.80833e-16	1.45034e-31	30.9	3.89314e-15	1.51565e-29	30.9	3.01274e-13	9.0766e-26	30.9	1.05695e-12	1.11715e-24	30.9	5.71396e-13	3.26493e-25	30.9	2.14718e-12	4.61037e-24
30.92	2.26631e-16	5.13616e-32	30.92	5.68609e-15	3.23316e-29	30.92	8.50999e-13	7.24199e-25	30.92	1.57422e-12	2.47817e-24	30.92	6.70573e-13	4.49668e-25	30.92	2.06649e-12	4.27038e-24
30.94	4.54783e-16	2.06827e-31	30.94	9.29911e-15	8.64734e-29	30.94	1.00071e-12	1.00142e-24	30.94	1.58466e-12	2.51113e-24	30.94	1.44994e-12	2.10233e-24	30.94	1.06713e-12	1.13877e-24
30.96	6.90497e-16	4.76786e-31	30.96	1.44321e-14	2.08287e-28	30.96	9.44933e-13	8.92898e-25	30.96	1.5131e-12	2.28946e-24	30.96	1.91097e-12	3.65182e-24	30.96	7.20174e-13	5.18651e-25
30.98	9.48409e-16	8.9948e-31	30.98	1.09814e-14	1.20591e-28	30.98	9.58594e-13	9.18902e-25	30.98	6.23432e-13	3.88667e-25	30.98	1.54343e-12	2.38218e-24	30.98	1.11359e-12	1.24009e-24
31	9.91611e-16	9.83293e-31	31	8.29929e-15	6.88782e-29	31	3.86488e-13	1.49373e-25	31	8.73095e-13	7.62295e-25	31	1.78505e-12	3.18639e-24	31	3.11506e-13	9.70357e-26
31.02	1.21556e-15	1.4776e-30	31.02	1.58288e-14	2.50552e-28	31.02	1.58215e-13	2.50321e-26	31.02	1.53216e-12	2.34752e-24	31.02	1.25218e-12	1.56796e-24	31.02	4.58771e-13	2.10471e-25
31.04	4.48165e-16	2.00852e-31	31.04	1.12083e-14	1.25625e-28	31.04	3.26416e-13	1.06547e-25	31.04	1.7619e-12	3.1043e-24	31.04	2.36727e-12	5.60395e-24	31.04	4.24485e-13	1.80187e-25
31.06	1.4225e-15	2.0235e-30	31.06	2.94861e-15	8.6943e-30	31.06	1.07117e-12	1.14741e-24	31.06	1.86389e-12	3.47408e-24	31.06	2.42356e-12	5.87366e-24	31.06	1.17685e-12	1.38497e-24
31.08	2.33319e-15	5.44377e-30	31.08	4.74163e-15	2.2483e-29	31.08	1.67384e-12	2.80173e-24	31.08	1.54124e-12	2.37541e-24	31.08	2.57033e-12	6.60661e-24	31.08	1.58439e-12	2.51029e-24
31.1	1.25987e-15	1.58728e-30	31.1	4.86236e-15	2.36425e-29	31.1	1.35917e-12	1.84735e-24	31.1	1.53953e-12	2.37015e-24	31.1	2.27417e-12	5.17183e-24	31.1	5.13241e-13	2.63417e-25
31.12	9.07697e-16	8.23914e-31	31.12	9.30962e-15	8.6669e-29	31.12	4.33402e-13	1.87837e-25	31.12	2.01282e-12	4.05146e-24	31.12	2.01257e-13	4.05043e-26	31.12	8.59685e-13	7.39058e-25
31.14	1.89853e-15	3.60443e-30	31.14	1.99454e-14	3.97819e-28	31.14	5.45535e-13	2.97609e-25	31.14	1.14811e-12	1.31815e-24	31.14	1.57355e-12	2.47606e-24	31.14	1.25901e-12	1.5851e-24
31.16	1.45155e-15	2.10698e-30	31.16	1.61145e-14	2.59677e-28	31.16	2.05474e-12	4.22198e-24	31.16	5.91761e-13	3.50181e-25	31.16	1.52628e-12	2.32953e-24	31.16	1.2133e-12	1.47209e-24
31.18	7.2671e-16	5.28108e-31	31.18	1.35882e-14	1.8464e-28	31.18	3.1592e-12	9.98055e-24	31.18	1.41221e-12	1.99434e-24	31.18	6.69391e-13	4.48085e-25	31.18	1.0653e-12	1.13486e-24
31.2	1.92416e-16	3.70239e-32	31.2	7.04052e-15	4.9569e-29	31.2	1.5947e-12	2.54306e-24	31.2	1.16701e-12	1.36191e-24	31.2	2.73961e-13	7.50544e-26	31.2	1.30394e-12	1.70025e-24
31.22	5.65451e-16	3.19735e-31	31.22	9.01923e-15	8.13465e-29	31.22	8.80889e-13	7.75965e-25	31.22	7.23525e-13	5.23488e-25	31.22	2.07226e-13	4.29424e-26	31.22	1.36096e-12	1.85221e-24
31.24	7.46117e-17	5.56691e-33	31.24	1.29852e-14	1.68615e-28	31.24	1.50224e-12	2.25672e-24	31.24	3.0363e-13	9.21914e-26	31.24	8.18636e-13	6.70165e-25	31.24	9.47142e-13	8.97077e-25
31.26	1.17992e-15	1.39221e-30	31.26	1.79977e-15	3.23917e-30	31.26	1.32683e-12	1.76048e-24	31.26	1.4706e-12	2.16266e-24	31.26	8.06426e-13	6.50324e-25	31.26	3.50724e-13	1.23008e-25
31.28	2.30134e-15	5.29617e-30	31.28	1.05465e-14	1.11228e-28	31.28	9.87131e-13	9.74427e-25	31.28	2.11313e-12	4.4653e-24	31.28	1.07021e-12	1.14534e-24	31.28	9.92547e-13	9.8515e-25
31.3	1.6894e-15	2.85407e-30	31.3	3.55581e-15	1.26438e-29	31.3	7.33494e-13	5.38013e-25	31.3	1.55288e-12	2.41143e-24	31.3	1.24924e-12	1.5606e-24	31.3	7.77309e-13	6.04209e-25
31.32	1.68837e-15	2.85059e-30	31.32	1.54661e-14	2.39201e-28	31.32	6.46964e-13	4.18563e-25	31.32	1.66369e-12	2.76788e-24	31.32	1.18286e-12	1.39915e-24	31.32	3.31753e-13	1.1006e-25
31.34	6.28984e-16	3.9562e-31	31.34	1.44294e-14	2.08206e-28	31.34	7.23697e-13	5.23737e-25	31.34	2.06456e-12	4.2624e-24	31.34	1.37887e-12	1.90129e-24	31.34	3.91753e-13	1.53471e-25
31.36	1.44535e-15	2.08905e-30	31.36	4.25115e-15	1.80723e-29	31.36	2.98087e-13	8.88557e-26	31.36	9.58739e-13	9.19181e-25	31.36	1.36489e-12	1.86294e-24	31.36	9.41453e-13	8.86333e-25
31.38	7.57702e-16	5.74113e-31	31.38	9.21561e-15	8.49274e-29	31.38	5.6454e-13	3.18705e-25	31.38	7.63638e-13	5.83143e-25	31.38	7.03498e-13	4.94909e-25	31.38	9.90166e-13	9.80428e-25
31.4	4.74821e-16	2.25455e-31	31.4	9.55338e-15	9.12672e-29	31.4	8.3876e-13	7.03519e-25	31.4	1.2306e-12	1.51438e-24	31.4	7.77064e-13	6.03829e-25	31.4	2.61824e-13	6.85517e-26
31.42	3.71428e-16	1.37959e-31	31.42	8.34122e-15	6.95759e-29	31.42	9.91816e-13	9.83699e-25	31.42	1.61151e-13	2.59695e-26	31.42	1.67609e-12	2.80927e-24	31.42	2.7719e-13	7.68343e-26
31.44	5.63518e-16	3.17552e-31	31.44	7.90542e-15	6.24957e-29	31.44	5.2441e-13	2.75006e-25	31.44	1.75434e-12	3.07771e-24	31.44	1.7762e-12	3.15487e-24	31.44	7.52758e-13	5.66645e-25
31.46	9.9122e-16	9.82518e-31	31.46	1.09234e-14	1.19321e-28	31.46	4.74344e-13	2.25002e-25	31.46	2.22343e-12	4.94362e-24	31.46	1.37791e-12	1.89864e-24	31.46	9.36298e-13	8.76654e-25
31.48	1.33444e-15	1.78074e-30	31.48	9.55461e-15	9.12906e-29	31.48	5.98361e-13	3.58035e-25	31.48	2.08947e-12	4.36587e-24	31.48	7.6987e-13	5.92699e-25	31.48	3.48106e-13	1.21178e-25
31.5	1.72216e-15	2.96584e-30	31.5	7.21447e-15	5.20486e-29	31.5	1.41942e-12	2.01474e-24	31.5	8.91965e-13	7.95601e-25	31.5	3.51219e-13	1.23355e-25	31.5	4.72382e-13	2.23145e-25
31.52	2.07176e-15	4.2922e-30	31.52	5.1533e-15	2.65565e-29	31.52	9.56862e-13	9.15584e-25	31.52	1.27032e-12	1.61372e-24	31.52	1.20779e-12	1.45875e-24	31.52	6.86414e-13	4.71164e-25
31.54	2.02853e-15	4.11494e-30	31.54	7.38803e-15	5.45829e-29	31.54	9.89434e-13	9.7898e-25	31.54	1.59364e-12	2.53969e-24	31.54	1.40056e-12	1.96156e-24	31.54	8.91735e-13	7.95191e-25
31.56	1.06087e-15	1.12544e-30	31.56	8.84214e-15	7.81835e-29	31.56	2.00734e-12	4.02943e-24	31.56	1.25275e-12	1.56938e-24	31.56	6.58018e-13	4.32988e-25	31.56	1.30581e-12	1.70513e-24
31.58	2.12966e-16	4.53543e-32	31.58	9.48468e-15	8.99592e-29	31.58	2.05351e-12	4.21689e-24	31.58	9.12469e-13	8.32599e-25	31.58	4.92848e-13	2.42899e-25	31.58	1.13202e-12	1.28147e-24
31.6	6.39981e-16	4.09576e-31	31.6	1.21314e-14	1.47171e-28	31.6	1.10122e-12	1.21269e-24	31.6	4.30494e-13	1.85325e-25	31.6	6.46765e-13	4.18305e-25	31.6	2.06666e-12	4.27107e-24
31.62	1.13043e-15	1.27787e-30	31.62	1.38228e-14	1.91071e-28	31.62	1.44684e-12	2.09336e-24	31.62	4.13838e-13	1.71262e-25	31.62	6.48409e-13	4.20434e-25	31.62	1.22907e-12	1.51062e-24
31.64	7.71238e-16	5.94809e-31	31.64	1.23123e-14	1.51592e-28	31.64	2.0656e-12	4.2667e-24	31.64	9.09193e-13	8.26632e-25	31.64	1.08925e-12	1.18646e-24	31.64	1.12969e-12	1.2762e-24
31.66	3.15058e-16	9.92615e-32	31.66	4.50819e-15	2.03238e-29	31.66	1.46751e-12	2.15358e-24	31.66	1.15107e-12	1.32496e-24	31.66	8.1261e-13	6.60334e-25	31.66	2.31647e-12	5.36604e-24
31.68	7.81309e-16	6.10444e-31	31.68	4.78905e-15	2.2935e-29	31.68	2.01119e-12	4.04489e-24	31.68	7.44502e-13	5.54284e-25	31.68	7.77221e-13	6.04073e-25	31.68	1.73684e-12	3.0166e-24
31.7	1.33278e-15	1.77631e-30	31.7	1.66407e-14	2.76914e-28	31.7	2.5715e-12	6.61262e-24	31.7	6.25427e-13	3.91159e-25	31.7	1.30559e-12	1.70455e-24	31.7	3.73127e-13	1.39224e-25
31.72	1.64838e-15	2.71716e-30	31.72	2.0865e-14	4.35347e-28	31.72	1.66203e-12	2.76234e-24	31.72	1.40569e-12	1.97597e-24	31.72	7.5806e-13	5.74655e-25	31.72	2.06093e-13	4.24744e-26
31.74	5.06687e-16	2.56731e-31	31.74	1.57159e-14	2.46988e-28	31.74	5.02275e-13	2.5228e-25	31.74	2.03781e-12	4.15267e-24	31.74	3.21997e-13	1.03682e-25	31.74	3.90071e-13	1.52155e-25
31.76	8.91631e-16	7.95006e-31	31.76	1.94756e-14	3.79299e-28	31.76	8.32091e-13	6.92375e-25	31.76	1.78589e-12	3.18942e-24	31.76	6.77848e-13	4.59478e-25	31.76	3.75835e-13	1.41252e-25
31.78	1.40699e-16	1.97962e-32	31.78	2.2146e-14	4.90446e-28	31.78	1.65328e-12	2.73334e-24	31.78	1.22743e-12	1.50659e-24	31.78	1.26078e-12	1.58956e-24	31.78	8.85465e-13	7.84048e-25
31.8	2.9387e-16	8.63594e-32	31.8	2.43614e-14	5.9348e-28	31.8	1.80538e-12	3.25938e-24	31.8	1.24889e-12	1.55972e-24	31.8	1.6153e-12	2.6092e-24	31.8	1.49829e-12	2.24487e-24
31.82	8.11138e-16	6.57945e-31	31.82	2.13452e-14	4.55619e-28	31.82	1.28774e-12	1.65827e-24	31.82	1.96263e-12	3.8519e-24	31.82	1.04295e-12	1.08774e-24	31.82	1.53756e-12	2.36409e-24
31.84	9.68856e-16	9.38683e-31	31.84	1.20459e-14	1.45104e-28	31.84	5.50901e-13	3.03492e-25	31.84	2.85847e-12	8.17088e-24	31.84	5.07976e-13	2.58039e-25	31.84	9.62762e-13	9.2691e-25
31.86	8.86952e-16	7.86685e-31	31.86	7.79629e-15	6.07821e-29	31.86	1.33509e-12	1.78246e-24	31.86	2.94651e-12	8.6819e-24	31.86	6.37351e-13	4.06216e-25	31.86	1.41005e-12	1.98823e-24
31.88	1.21817e-15	1.48395e-30	31.88	3.60369e-15	1.29866e-29	31.88	2.0999e-12	4.40958e-24	31.88	2.67694e-12	7.16602e-24	31.88	9.06092e-13	8.21002e-25	31.88	1.3315e-12	1.77289e-24
31.9	1.65795e-15	2.74881e-30	31.9	6.08412e-15	3.70165e-29	31.9	1.51262e-12	2.28802e-24	31.9	1.69424e-12	2.87044e-24	31.9	1.10191e-12	1.2142e-24	31.9	1.49696e-13	2.24088e-26
31.92	1.83299e-15	3.35985e-30	31.92	8.86121e-15	7.8521e-29	31.92	5.23292e-13	2.73835e-25	31.92	2.63659e-13	6.9516e-26	31.92	1.54311e-12	2.38119e-24	31.92	1.33803e-12	1.79032e-24
31.94	9.98536e-16	9.97075e-31	31.94	7.17152e-15	5.14307e-29	31.94	1.58499e-12	2.5122e-24	31.94	4.05538e-13	1.64461e-25	31.94	2.55805e-12	6.5436e-24	31.94	2.06671e-12	4.27129e-24
31.96	5.97194e-16	3.5664e-31	31.96	5.8852e-15	3.46356e-29	31.96	1.45052e-12	2.104e-24	31.96	1.06364e-12	1.13133e-24	31.96	1.88893e-12	3.56804e-24	31.96	1.67208e-12	2.79586e-24
31.98	1.17796e-15	1.38759e-30	31.98	4.04406e-16	1.63544e-31	31.98	1.4168e-12	2.00731e-24	31.98	2.11404e-12	4.46918e-24	31.98	9.36999e-13	8.77967e-25	31.98	2.82891e-13	8.00276e-26
32	1.15828e-15	1.3416e-30	32	2.59331e-15	6.72526e-30	32	1.99436e-12	3.97746e-24	32	1.86543e-12	3.47983e-24	32	6.10993e-13	3.73313e-25	32	4.85407e-13	2.3562e-25
32.02	7.24626e-16	5.25083e-31	32.02	5.1473e-15	2.64947e-29	32.02	2.30598e-12	5.31755e-24	32.02	1.42314e-12	2.02532e-24	32.02	3.35949e-13	1.12862e-25	32.02	1.10997e-12	1.23204e-24
32.04	5.56088e-16	3.09234e-31	32.04	1.43799e-14	2.06781e-28	32.04	2.15508e-12	4.64438e-24	32.04	1.27798e-12	1.63323e-24	32.04	1.34518e-12	1.8095e-24	32.04	9.87494e-13	9.75144e-25
32.06	6.01934e-16	3.62325e-31	32.06	1.684e-14	2.83584e-28	32.06	2.40955e-12	5.80594e-24	32.06	9.1363e-13	8.34719e-25	32.06	1.99923e-12	3.99693e-24	32.06	1.92453e-12	3.70383e-24
32.08	7.47936e-16	5.59409e-31	32.08	1.31767e-14	1.73626e-28	32.08	2.58569e-12	6.68577e-24	32.08	1.80754e-12	3.2672e-24	32.08	1.08199e-12	1.17071e-24	32.08	2.17462e-12	4.72897e-24
32.1	4.47822e-16	2.00545e-31	32.1	1.52406e-14	2.32276e-28	32.1	2.17179e-12	4.71667e-24	32.1	1.94445e-12	3.78089e-24	32.1	2.64787e-13	7.01123e-26	32.1	1.41067e-12	1.98998e-24
32.12	4.37515e-16	1.9142e-31	32.12	1.30384e-14	1.69999e-28	32.12	1.56305e-12	2.44311e-24	32.12	1.64072e-12	2.69196e-24	32.12	5.50373e-13	3.02911e-25	32.12	1.11106e-12	1.23446e-24
32.14	6.96661e-16	4.85337e-31	32.14	8.28683e-15	6.86716e-29	32.14	9.18215e-13	8.43119e-25	32.14	6.91388e-13	4.78017e-25	32.14	9.54776e-13	9.11597e-25	32.14	8.19922e-13	6.72272e-25
32.16	9.95671e-16	9.91361e-31	32.16	4.70141e-15	2.21032e-29	32.16	1.41545e-12	2.00349e-24	32.16	7.66062e-13	5.86851e-25	32.16	1.52152e-12	2.31503e-24	32.16	2.58461e-13	6.68019e-26
32.18	1.01687e-15	1.03402e-30	32.18	6.45422e-15	4.16569e-29	32.18	9.82671e-13	9.65642e-25	32.18	7.1803e-13	5.15568e-25	32.18	1.76772e-12	3.12485e-24	32.18	4.78696e-13	2.2915e-25
32.2	3.05824e-16	9.3528e-32	32.2	8.53402e-15	7.28295e-29	32.2	4.48502e-13	2.01154e-25	32.2	3.80609e-13	1.44864e-25	32.2	1.50212e-12	2.25638e-24	32.2	4.07306e-13	1.65898e-25
32.22	3.84507e-16	1.47845e-31	32.22	1.1546e-14	1.33311e-28	32.22	4.34698e-13	1.88962e-25	32.22	5.52883e-13	3.0568e-25	32.22	1.5218e-12	2.31587e-24	32.22	9.32892e-13	8.70287e-25
32.24	4.54541e-16	2.06607e-31	32.24	8.28478e-15	6.86376e-29	32.24	7.54472e-13	5.69228e-25	32.24	4.46608e-13	1.99459e-25	32.24	1.90426e-12	3.62621e-24	32.24	2.0538e-12	4.2181e-24
32.26	8.48626e-16	7.20165e-31	32.26	1.33929e-14	1.7937e-28	32.26	8.48177e-13	7.19405e-25	32.26	5.83299e-13	3.40238e-25	32.26	1.42377e-12	2.02711e-24	32.26	2.51318e-12	6.31607e-24
32.28	1.34948e-15	1.8211e-30	32.28	1.25571e-14	1.57681e-28	32.28	1.22217e-12	1.49369e-24	32.28	6.8099e-13	4.63747e-25	32.28	4.70225e-13	2.21112e-25	32.28	1.66176e-12	2.76144e-24
32.3	1.88927e-15	3.56935e-30	32.3	3.69968e-15	1.36877e-29	32.3	2.29153e-12	5.25113e-24	32.3	6.14238e-13	3.77289e-25	32.3	1.50854e-12	2.27571e-24	32.3	1.05729e-12	1.11786e-24
32.32	2.06679e-15	4.27161e-30	32.32	1.65908e-14	2.75255e-28	32.32	1.81416e-12	3.29118e-24	32.32	5.65451e-13	3.19735e-25	32.32	6.51145e-13	4.2399e-25	32.32	1.27919e-12	1.63634e-24
32.34	1.12198e-15	1.25884e-30	32.34	1.76704e-14	3.12244e-28	32.34	8.74874e-13	7.65404e-25	32.34	1.68791e-12	2.84905e-24	32.34	7.06398e-13	4.98998e-25	32.34	2.58532e-12	6.68388e-24
32.36	6.83444e-16	4.67095e-31	32.36	1.32349e-14	1.75161e-28	32.36	1.06979e-12	1.14444e-24	32.36	1.56819e-12	2.45922e-24	32.36	7.23913e-13	5.24049e-25	32.36	2.6295e-12	6.91426e-24
32.38	1.02304e-15	1.04662e-30	32.38	1.18466e-14	1.40342e-28	32.38	1.16465e-12	1.35642e-24	32.38	2.67521e-13	7.15675e-26	32.38	9.08596e-13	8.25547e-25	32.38	1.6368e-12	2.6791e-24
32.4	1.07809e-15	1.16227e-30	32.4	2.21588e-14	4.91013e-28	32.4	1.07195e-12	1.14907e-24	32.4	9.61159e-13	9.23827e-25	32.4	1.41571e-12	2.00425e-24	32.4	1.31839e-12	1.73815e-24
32.42	1.31466e-15	1.72834e-30	32.42	1.93066e-14	3.72745e-28	32.42	1.25613e-12	1.57787e-24	32.42	1.62563e-12	2.64268e-24	32.42	1.24331e-12	1.54583e-24	32.42	7.6328e-13	5.82596e-25
32.44	1.77307e-15	3.14379e-30	32.44	1.12421e-14	1.26385e-28	32.44	1.13215e-12	1.28177e-24	32.44	2.05417e-12	4.2196e-24	32.44	8.21915e-13	6.75544e-25	32.44	5.462e-13	2.98335e-25
32.46	1.40089e-15	1.9625e-30	32.46	7.27416e-15	5.29134e-29	32.46	1.44995e-12	2.10236e-24	32.46	1.91091e-12	3.65158e-24	32.46	2.22923e-12	4.96946e-24	32.46	7.50711e-13	5.63567e-25
32.48	3.42116e-16	1.17043e-31	32.48	6.06556e-15	3.6791e-29	32.48	1.13306e-12	1.28383e-24	32.48	1.00698e-12	1.01402e-24	32.48	2.5459e-12	6.48161e-24	32.48	1.85558e-13	3.44319e-26
32.5	7.12755e-16	5.0802e-31	32.5	3.89405e-15	1.51636e-29	32.5	5.46079e-13	2.98202e-25	32.5	1.8854e-12	3.55474e-24	32.5	1.9162e-12	3.67184e-24	32.5	6.21911e-13	3.86773e-25
32.52	8.709e-16	7.58467e-31	32.52	1.13783e-14	1.29466e-28	32.52	5.93468e-13	3.52204e-25	32.52	2.1717e-12	4.71629e-24	32.52	1.72319e-12	2.96937e-24	32.52	6.24248e-13	3.89685e-25
32.54	8.51718e-16	7.25423e-31	32.54	1.09208e-14	1.19264e-28	32.54	1.5563e-12	2.42206e-24	32.54	1.86611e-12	3.48238e-24	32.54	1.21323e-12	1.47194e-24	32.54	1.30924e-12	1.71411e-24
32.56	9.95672e-16	9.91363e-31	32.56	4.28622e-16	1.83717e-31	32.56	1.35813e-12	1.84451e-24	32.56	1.60913e-12	2.5893e-24	32.56	1.44282e-12	2.08173e-24	32.56	1.38101e-12	1.9072e-24
32.58	7.24473e-16	5.24861e-31	32.58	1.12749e-14	1.27124e-28	32.58	3.52948e-13	1.24572e-25	32.58	1.19803e-12	1.43527e-24	32.58	1.98388e-12	3.93576e-24	32.58	7.83463e-13	6.13815e-25
32.6	8.33042e-16	6.9396e-31	32.6	1.3388e-14	1.79239e-28	32.6	1.08372e-12	1.17445e-24	32.6	9.50755e-13	9.03934e-25	32.6	2.37592e-12	5.64498e-24	32.6	1.18106e-12	1.39491e-24
32.62	1.30388e-15	1.70012e-30	32.62	4.43198e-15	1.96424e-29	32.62	1.34564e-12	1.81074e-24	32.62	1.27794e-12	1.63313e-24	32.62	2.54224e-12	6.46299e-24	32.62	1.93423e-12	3.74125e-24
32.64	1.03833e-15	1.07812e-30	32.64	7.35417e-15	5.40838e-29	32.64	1.98692e-12	3.94783e-24	32.64	1.50954e-12	2.2787e-24	32.64	1.6408e-12	2.69221e-24	32.64	1.96489e-12	3.86078e-24
32.66	2.90945e-16	8.4649e-32	32.66	7.5729e-15	5.73489e-29	32.66	1.662e-12	2.76223e-24	32.66	6.52872e-13	4.26242e-25	32.66	3.98722e-13	1.5898e-25	32.66	6.22711e-13	3.87769e-25
32.68	8.11593e-16	6.58684e-31	32.68	4.65634e-15	2.16815e-29	32.68	6.17471e-13	3.8127e-25	32.68	1.48135e-12	2.19441e-24	32.68	1.5043e-13	2.26291e-26	32.68	1.17176e-12	1.37302e-24
32.7	6.04244e-16	3.65111e-31	32.7	1.4925e-14	2.22756e-28	32.7	6.32857e-13	4.00509e-25	32.7	1.88834e-12	3.56583e-24	32.7	4.07369e-13	1.65949e-25	32.7	1.98423e-12	3.93717e-24
32.72	9.08408e-16	8.25204e-31	32.72	1.26017e-14	1.58804e-28	32.72	1.70827e-12	2.91819e-24	32.72	9.57348e-13	9.16515e-25	32.72	1.13633e-12	1.29124e-24	32.72	2.29173e-12	5.25203e-24
32.74	1.09855e-15	1.20681e-30	32.74	6.01555e-15	3.61868e-29	32.74	1.7989e-12	3.23605e-24	32.74	7.89519e-13	6.2334e-25	32.74	1.46929e-12	2.1588e-24	32.74	1.44177e-12	2.07871e-24
32.76	1.7286e-15	2.98806e-30	32.76	8.58168e-15	7.36453e-29	32.76	6.81647e-13	4.64643e-25	32.76	1.08752e-12	1.1827e-24	32.76	1.07898e-12	1.16421e-24	32.76	1.22672e-12	1.50485e-24
32.78	2.02025e-15	4.08142e-30	32.78	7.3582e-15	5.41431e-29	32.78	2.92509e-13	8.55615e-26	32.78	1.00453e-12	1.00908e-24	32.78	8.76882e-13	7.68922e-25	32.78	2.18067e-12	4.75531e-24
32.8	7.25654e-16	5.26573e-31	32.8	6.85427e-15	4.69811e-29	32.8	6.4952e-13	4.21877e-25	32.8	1.16232e-12	1.351e-24	32.8	7.03273e-13	4.94593e-25	32.8	1.9401e-12	3.764e-24
32.82	1.00237e-15	1.00474e-30	32.82	1.93409e-14	3.7407e-28	32.82	6.20459e-13	3.8497e-25	32.82	1.84613e-12	3.40818e-24	32.82	7.94389e-13	6.31054e-25	32.82	2.24589e-12	5.04404e-24
32.84	2.15464e-15	4.64247e-30	32.84	2.06236e-14	4.25333e-28	32.84	1.20888e-12	1.4614e-24	32.84	1.03836e-12	1.07818e-24	32.84	4.91802e-13	2.41869e-25	32.84	2.25505e-12	5.08524e-24
32.86	2.08607e-15	4.35168e-30	32.86	1.86432e-14	3.47568e-28	32.86	6.87991e-13	4.73332e-25	32.86	1.43394e-12	2.05618e-24	32.86	1.01552e-12	1.03128e-24	32.86	1.5028e-12	2.25842e-24
32.88	1.36725e-15	1.86938e-30	32.88	1.33281e-14	1.77639e-28	32.88	1.65781e-12	2.74835e-24	32.88	6.78732e-13	4.60677e-25	32.88	1.7061e-12	2.91077e-24	32.88	6.93141e-13	4.80445e-25
32.9	1.05132e-15	1.10528e-30	32.9	6.28852e-15	3.95455e-29	32.9	2.42417e-12	5.8766e-24	32.9	1.38497e-12	1.91815e-24	32.9	6.76008e-13	4.56987e-25	32.9	7.29676e-13	5.32427e-25
32.92	1.01387e-15	1.02792e-30	32.92	6.78302e-15	4.60094e-29	32.92	1.85082e-12	3.42553e-24	32.92	1.98821e-12	3.95298e-24	32.92	5.05553e-13	2.55584e-25	32.92	1.48526e-12	2.206e-24
32.94	7.87121e-16	6.1956e-31	32.94	3.96373e-15	1.57111e-29	32.94	9.17116e-13	8.41102e-25	32.94	2.40712e-12	5.79424e-24	32.94	3.46194e-13	1.1985e-25	32.94	1.33862e-13	1.7919e-26
32.96	9.92884e-16	9.8582e-31	32.96	4.62153e-15	2.13585e-29	32.96	6.63035e-13	4.39616e-25	32.96	1.79084e-12	3.20709e-24	32.96	8.01706e-13	6.42733e-25	32.96	1.43343e-12	2.05472e-24
32.98	1.33614e-15	1.78526e-30	32.98	8.02966e-15	6.44755e-29	32.98	9.22068e-13	8.5021e-25	32.98	1.25836e-12	1.58346e-24	32.98	6.16075e-13	3.79548e-25	32.98	2.51669e-12	6.33373e-24
33	7.0609e-16	4.98563e-31	33	5.60322e-15	3.13961e-29	33	9.10244e-13	8.28544e-25	33	6.5875e-13	4.33952e-25	33	1.0181e-12	1.03652e-24	33	1.44726e-12	2.09456e-24
33.02	8.17513e-16	6.68328e-31	33.02	1.57987e-15	2.49599e-30	33.02	4.30283e-13	1.85144e-25	33.02	5.80681e-13	3.37191e-25	33.02	9.06061e-13	8.20947e-25	33.02	1.40681e-13	1.97912e-26
33.04	1.05384e-15	1.11057e-30	33.04	1.16669e-14	1.36115e-28	33.04	3.06339e-13	9.38438e-26	33.04	3.34075e-13	1.11606e-25	33.04	2.4412e-13	5.95948e-26	33.04	4.54816e-13	2.06857e-25
33.06	7.61563e-16	5.79978e-31	33.06	1.51977e-14	2.30971e-28	33.06	1.37271e-12	1.88432e-24	33.06	2.16939e-13	4.70627e-26	33.06	1.25387e-12	1.57218e-24	33.06	4.32799e-13	1.87315e-25
33.08	2.01553e-15	4.06235e-30	33.08	8.51686e-15	7.25369e-29	33.08	2.45109e-12	6.00786e-24	33.08	3.19639e-13	1.02169e-25	33.08	1.48572e-12	2.20736e-24	33.08	1.05872e-12	1.12088e-24
33.1	1.93756e-15	3.75415e-30	33.1	3.56513e-15	1.27101e-29	33.1	2.11237e-12	4.46211e-24	33.1	3.33937e-13	1.11514e-25	33.1	1.28311e-12	1.64637e-24	33.1	9.75609e-13	9.51812e-25
33.12	1.42105e-15	2.01937e-30	33.12	7.86246e-15	6.18183e-29	33.12	1.06379e-12	1.13166e-24	33.12	9.94603e-13	9.89235e-25	33.12	1.02829e-12	1.05738e-24	33.12	1.45484e-12	2.11656e-24
33.14	2.69264e-16	7.2503e-32	33.14	2.81577e-14	7.92854e-28	33.14	2.16816e-12	4.7009e-24	33.14	1.12572e-12	1.26724e-24	33.14	1.11505e-12	1.24333e-24	33.14	1.17854e-12	1.38895e-24
33.16	5.96171e-16	3.5542e-31	33.16	2.95387e-14	8.72534e-28	33.16	3.08313e-12	9.5057e-24	33.16	1.34496e-12	1.80893e-24	33.16	7.70485e-13	5.93646e-25	33.16	1.3686e-13	1.87308e-26
33.18	3.36857e-16	1.13473e-31	33.18	2.23113e-14	4.97795e-28	33.18	2.28328e-12	5.21338e-24	33.18	2.0403e-12	4.16281e-24	33.18	8.47702e-13	7.18598e-25	33.18	1.09311e-12	1.19489e-24
33.2	9.52866e-16	9.07955e-31	33.2	2.18344e-14	4.7674e-28	33.2	1.84024e-12	3.38648e-24	33.2	1.76424e-12	3.11254e-24	33.2	1.16431e-12	1.35562e-24	33.2	8.53316e-13	7.28149e-25
33.22	1.26644e-15	1.60387e-30	33.22	1.20689e-14	1.45659e-28	33.22	1.11154e-12	1.23552e-24	33.22	2.11422e-12	4.46993e-24	33.22	1.21527e-12	1.47689e-24	33.22	1.63592e-12	2.67624e-24
33.24	7.77811e-16	6.0499e-31	33.24	5.74255e-15	3.29768e-29	33.24	6.09986e-13	3.72083e-25	33.24	1.85463e-12	3.43967e-24	33.24	1.78597e-12	3.18971e-24	33.24	2.05933e-12	4.24085e-24
33.26	5.09827e-16	2.59924e-31	33.26	6.53619e-15	4.27217e-29	33.26	1.17052e-12	1.37012e-24	33.26	5.51355e-13	3.03992e-25	33.26	1.52203e-12	2.31659e-24	33.26	1.06944e-12	1.14371e-24
33.28	1.39051e-15	1.93351e-30	33.28	7.59625e-15	5.7703e-29	33.28	1.28252e-12	1.64487e-24	33.28	1.08384e-12	1.17471e-24	33.28	1.0612e-12	1.12615e-24	33.28	4.0256e-13	1.62055e-25
33.3	1.9516e-15	3.80876e-30	33.3	1.80429e-15	3.25547e-30	33.3	3.16383e-13	1.00098e-25	33.3	1.694e-12	2.86964e-24	33.3	6.15159e-13	3.7842e-25	33.3	1.21361e-12	1.47284e-24
33.32	1.25781e-15	1.58209e-30	33.32	1.94759e-14	3.79311e-28	33.32	1.31846e-12	1.73833e-24	33.32	1.86727e-12	3.48671e-24	33.32	8.75758e-13	7.66951e-25	33.32	9.21598e-13	8.49343e-25
33.34	7.06368e-16	4.98955e-31	33.34	2.89937e-14	8.40633e-28	33.34	1.67443e-12	2.80372e-24	33.34	1.45535e-12	2.11805e-24	33.34	1.228e-12	1.50797e-24	33.34	8.90341e-13	7.92707e-25
33.36	1.01963e-15	1.03965e-30	33.36	8.3998e-15	7.05566e-29	33.36	9.70643e-13	9.42148e-25	33.36	1.05821e-12	1.11981e-24	33.36	1.35146e-12	1.82645e-24	33.36	1.32387e-12	1.75263e-24
33.38	1.60681e-15	2.58185e-30	33.38	1.13314e-14	1.28401e-28	33.38	4.23586e-13	1.79425e-25	33.38	1.12329e-12	1.26179e-24	33.38	1.5193e-12	2.30827e-24	33.38	1.83374e-12	3.36259e-24
33.4	1.21615e-15	1.47903e-30	33.4	1.79546e-15	3.22368e-30	33.4	9.28406e-13	8.61937e-25	33.4	1.03215e-12	1.06534e-24	33.4	2.19506e-12	4.81829e-24	33.4	2.01069e-12	4.04287e-24
33.42	1.03644e-15	1.07422e-30	33.42	1.35194e-14	1.82774e-28	33.42	9.72503e-13	9.45762e-25	33.42	1.04654e-12	1.09524e-24	33.42	2.10279e-12	4.42174e-24	33.42	9.21082e-13	8.48393e-25
33.44	1.27087e-15	1.61512e-30	33.44	1.93088e-14	3.72828e-28	33.44	9.54454e-13	9.10983e-25	33.44	3.94347e-13	1.55509e-25	33.44	2.44668e-12	5.98623e-24	33.44	1.39475e-12	1.94534e-24
33.46	1.23831e-15	1.53341e-30	33.46	1.22875e-14	1.50983e-28	33.46	1.43556e-12	2.06082e-24	33.46	4.73582e-13	2.2428e-25	33.46	2.24098e-12	5.02199e-24	33.46	1.30642e-12	1.70673e-24
33.48	1.06702e-15	1.13853e-30	33.48	2.28931e-15	5.24092e-30	33.48	1.55948e-12	2.43196e-24	33.48	1.57825e-12	2.49087e-24	33.48	1.78822e-12	3.19774e-24	33.48	3.41457e-13	1.16593e-25
33.5	4.98961e-16	2.48962e-31	33.5	1.56642e-14	2.45367e-28	33.5	9.67672e-13	9.36389e-25	33.5	2.17011e-12	4.7094e-24	33.5	1.03877e-12	1.07904e-24	33.5	8.10359e-13	6.56681e-25
33.52	6.99778e-16	4.89689e-31	33.52	2.86315e-14	8.19762e-28	33.52	4.23662e-13	1.79489e-25	33.52	1.64326e-12	2.70029e-24	33.52	1.08369e-12	1.17439e-24	33.52	1.25075e-12	1.56438e-24
33.54	1.53555e-15	2.35791e-30	33.54	2.36809e-14	5.60783e-28	33.54	3.26426e-13	1.06554e-25	33.54	5.27725e-13	2.78493e-25	33.54	1.63232e-12	2.66446e-24	33.54	5.59389e-13	3.12916e-25
33.56	1.83689e-15	3.37415e-30	33.56	7.74223e-15	5.99421e-29	33.56	3.96039e-13	1.56847e-25	33.56	4.32413e-13	1.86981e-25	33.56	1.31014e-12	1.71647e-24	33.56	1.18561e-12	1.40568e-24
33.58	9.40831e-16	8.85163e-31	33.58	5.38284e-15	2.8975e-29	33.58	1.1184e-12	1.25083e-24	33.58	4.69448e-13	2.20381e-25	33.58	8.68329e-13	7.53996e-25	33.58	2.50864e-12	6.29326e-24
33.6	2.48325e-15	6.16652e-30	33.6	4.06832e-15	1.65512e-29	33.6	1.64549e-12	2.70763e-24	33.6	7.19771e-13	5.18071e-25	33.6	3.75045e-13	1.40658e-25	33.6	3.03462e-12	9.2089e-24
33.62	2.96177e-15	8.77207e-30	33.62	5.2313e-15	2.73665e-29	33.62	1.25749e-12	1.58128e-24	33.62	9.95799e-13	9.91615e-25	33.62	9.20798e-14	8.47868e-27	33.62	2.30145e-12	5.29668e-24
33.64	2.00292e-15	4.0117e-30	33.64	1.37526e-14	1.89135e-28	33.64	5.98183e-13	3.57823e-25	33.64	1.21466e-12	1.47541e-24	33.64	1.82402e-13	3.32704e-26	33.64	9.4568e-13	8.94311e-25
33.66	1.16131e-15	1.34865e-30	33.66	1.49566e-14	2.237e-28	33.66	7.68131e-13	5.90025e-25	33.66	6.1539e-13	3.78705e-25	33.66	5.8291e-13	3.39784e-25	33.66	1.35248e-13	1.8292e-26
33.68	1.177e-15	1.38533e-30	33.68	1.17607e-14	1.38315e-28	33.68	1.60395e-12	2.57267e-24	33.68	8.84589e-13	7.82498e-25	33.68	1.17953e-12	1.39128e-24	33.68	1.27892e-12	1.63565e-24
33.7	1.42981e-15	2.04436e-30	33.7	8.41833e-15	7.08683e-29	33.7	2.54892e-12	6.49699e-24	33.7	1.78823e-12	3.19778e-24	33.7	1.16028e-12	1.34624e-24	33.7	1.72668e-12	2.98144e-24
33.72	8.51341e-16	7.24782e-31	33.72	7.9003e-15	6.24147e-29	33.72	1.15393e-12	1.33155e-24	33.72	1.95762e-12	3.83229e-24	33.72	1.53031e-12	2.34184e-24	33.72	8.6244e-13	7.43803e-25
33.74	8.16002e-16	6.65859e-31	33.74	1.09433e-14	1.19755e-28	33.74	2.66447e-13	7.09941e-26	33.74	1.80905e-12	3.27266e-24	33.74	1.93892e-12	3.75941e-24	33.74	7.67657e-13	5.89297e-25
33.76	5.58003e-16	3.11367e-31	33.76	1.85413e-14	3.43779e-28	33.76	6.61838e-13	4.3803e-25	33.76	1.96656e-12	3.86734e-24	33.76	8.03001e-13	6.4481e-25	33.76	1.5e-12	2.25e-24
33.78	6.26256e-16	3.92197e-31	33.78	9.45853e-15	8.94638e-29	33.78	7.72375e-13	5.96564e-25	33.78	1.38803e-12	1.92664e-24	33.78	9.28262e-13	8.61671e-25	33.78	5.22665e-13	2.73179e-25
33.8	8.02518e-16	6.44035e-31	33.8	1.7694e-15	3.13077e-30	33.8	3.67921e-13	1.35366e-25	33.8	9.37955e-13	8.7976e-25	33.8	1.42459e-12	2.02947e-24	33.8	8.98994e-13	8.0819e-25
33.82	1.42906e-15	2.04222e-30	33.82	1.32518e-14	1.75611e-28	33.82	8.584e-13	7.36851e-25	33.82	1.1432e-12	1.30691e-24	33.82	1.15942e-12	1.34426e-24	33.82	1.06934e-12	1.1435e-24
33.84	6.67737e-16	4.45873e-31	33.84	2.55109e-14	6.50804e-28	33.84	1.3795e-12	1.90302e-24	33.84	1.07447e-12	1.15449e-24	33.84	1.2226e-12	1.49476e-24	33.84	1.19488e-12	1.42775e-24
33.86	4.30612e-16	1.85427e-31	33.86	1.91991e-14	3.68606e-28	33.86	1.03476e-12	1.07072e-24	33.86	2.01861e-12	4.07478e-24	33.86	1.10181e-12	1.21398e-24	33.86	4.52801e-13	2.05029e-25
33.88	1.15091e-15	1.3246e-30	33.88	8.36608e-16	6.99912e-31	33.88	8.43358e-13	7.11253e-25	33.88	1.35938e-12	1.84791e-24	33.88	5.53448e-13	3.06304e-25	33.88	7.36361e-13	5.42228e-25
33.9	1.53743e-15	2.36368e-30	33.9	3.98422e-15	1.5874e-29	33.9	1.48437e-12	2.20335e-24	33.9	1.02191e-12	1.0443e-24	33.9	1.11246e-12	1.23756e-24	33.9	7.98265e-13	6.37227e-25
33.92	1.21042e-15	1.46511e-30	33.92	6.71037e-15	4.5029e-29	33.92	1.91954e-12	3.68462e-24	33.92	1.42995e-12	2.04476e-24	33.92	9.68023e-13	9.37068e-25	33.92	1.38685e-12	1.92335e-24
33.94	6.41643e-16	4.11706e-31	33.94	1.37434e-14	1.88881e-28	33.94	1.68589e-12	2.84224e-24	33.94	1.059e-12	1.12149e-24	33.94	1.21591e-12	1.47844e-24	33.94	1.79903e-12	3.23651e-24
33.96	5.46189e-16	2.98322e-31	33.96	9.98636e-15	9.97273e-29	33.96	1.34927e-12	1.82053e-24	33.96	1.91786e-12	3.67818e-24	33.96	1.45833e-12	2.12672e-24	33.96	8.57545e-13	7.35384e-25
33.98	3.37725e-16	1.14058e-31	33.98	1.12812e-14	1.27265e-28	33.98	1.17567e-12	1.3822e-24	33.98	3.04877e-12	9.29497e-24	33.98	1.23526e-12	1.52588e-24	33.98	9.09996e-13	8.28093e-25
34	3.29972e-16	1.08881e-31	34	1.45081e-14	2.10486e-28	34	6.15088e-13	3.78333e-25	34	3.11429e-12	9.69882e-24	34	1.33684e-12	1.78714e-24	34	7.21467e-13	5.20514e-25
34.02	2.03163e-16	4.12751e-32	34.02	1.24868e-14	1.5592e-28	34.02	1.37481e-12	1.89009e-24	34.02	2.31532e-12	5.36071e-24	34.02	1.80806e-12	3.26908e-24	34.02	1.00289e-12	1.00579e-24
34.04	8.17144e-16	6.67725e-31	34.04	7.79234e-15	6.07206e-29	34.04	1.73754e-12	3.01904e-24	34.04	9.44176e-13	8.91467e-25	34.04	1.11592e-12	1.24528e-24	34.04	9.55683e-13	9.13331e-25
34.06	1.60222e-15	2.5671e-30	34.06	9.26318e-15	8.58065e-29	34.06	5.63442e-13	3.17466e-25	34.06	3.81934e-13	1.45874e-25	34.06	7.5828e-13	5.74988e-25	34.06	5.83575e-13	3.4056e-25
34.08	1.05891e-15	1.12129e-30	34.08	8.57669e-15	7.35596e-29	34.08	8.30556e-13	6.89824e-25	34.08	9.31604e-13	8.67887e-25	34.08	1.20625e-12	1.45503e-24	34.08	1.30241e-12	1.69628e-24
34.1	1.08189e-15	1.17049e-30	34.1	8.41657e-15	7.08386e-29	34.1	4.20031e-13	1.76426e-25	34.1	9.28834e-13	8.62732e-25	34.1	1.10216e-12	1.21476e-24	34.1	1.6421e-12	2.69649e-24
34.12	1.11834e-15	1.25069e-30	34.12	7.50031e-15	5.62546e-29	34.12	7.91781e-13	6.26918e-25	34.12	1.61078e-12	2.59462e-24	34.12	7.86313e-13	6.18289e-25	34.12	9.31478e-13	8.67651e-25
34.14	1.00911e-16	1.0183e-32	34.14	1.36725e-14	1.86937e-28	34.14	1.30115e-12	1.69299e-24	34.14	1.85565e-12	3.44345e-24	34.14	2.31821e-13	5.37408e-26	34.14	6.12806e-13	3.75531e-25
34.16	1.10857e-15	1.22892e-30	34.16	1.41178e-14	1.99313e-28	34.16	1.05636e-12	1.11589e-24	34.16	8.9943e-13	8.08975e-25	34.16	7.11688e-13	5.06499e-25	34.16	1.74644e-12	3.05006e-24
34.18	7.16693e-16	5.13649e-31	34.18	1.17372e-14	1.37761e-28	34.18	1.27964e-12	1.63748e-24	34.18	1.04712e-12	1.09646e-24	34.18	1.11141e-12	1.23523e-24	34.18	2.18868e-12	4.79032e-24
34.2	1.03244e-15	1.06594e-30	34.2	6.09923e-15	3.72007e-29	34.2	1.74627e-12	3.04946e-24	34.2	1.63595e-12	2.67632e-24	34.2	1.67646e-12	2.81053e-24	34.2	1.97686e-12	3.90798e-24
34.22	9.25334e-16	8.56244e-31	34.22	1.46566e-15	2.14815e-30	34.22	3.99645e-13	1.59716e-25	34.22	3.8104e-13	1.45191e-25	34.22	1.54675e-12	2.39243e-24	34.22	1.45806e-12	2.12595e-24
34.24	3.53754e-16	1.25142e-31	34.24	3.57799e-15	1.2802e-29	34.24	1.18791e-12	1.41113e-24	34.24	5.34134e-13	2.85299e-25	34.24	5.57371e-13	3.10662e-25	34.24	1.59336e-13	2.53878e-26
34.26	7.65213e-16	5.85551e-31	34.26	5.97868e-15	3.57446e-29	34.26	1.37857e-12	1.90046e-24	34.26	1.61041e-13	2.59342e-26	34.26	8.04269e-13	6.46848e-25	34.26	9.4023e-13	8.84033e-25
34.28	3.67206e-16	1.3484e-31	34.28	1.192e-14	1.42086e-28	34.28	8.48404e-13	7.19789e-25	34.28	2.37041e-13	5.61883e-26	34.28	7.08301e-13	5.0169e-25	34.28	4.32234e-13	1.86826e-25
34.3	9.07152e-16	8.22924e-31	34.3	1.30341e-14	1.69887e-28	34.3	1.68297e-12	2.83239e-24	34.3	2.2239e-13	4.94574e-26	34.3	7.14243e-13	5.10143e-25	34.3	1.72326e-12	2.96963e-24
34.32	8.38687e-16	7.03396e-31	34.32	1.59715e-14	2.5509e-28	34.32	1.06349e-12	1.13101e-24	34.32	3.51289e-13	1.23404e-25	34.32	7.57669e-13	5.74062e-25	34.32	2.1621e-12	4.67466e-24
34.34	6.67927e-16	4.46126e-31	34.34	1.97555e-14	3.90281e-28	34.34	2.9085e-13	8.45936e-26	34.34	6.44316e-13	4.15143e-25	34.34	7.14326e-13	5.10262e-25	34.34	2.09793e-12	4.40133e-24
34.36	1.16302e-15	1.35262e-30	34.36	1.15616e-14	1.3367e-28	34.36	1.16645e-12	1.36061e-24	34.36	3.59406e-13	1.29173e-25	34.36	6.68795e-13	4.47287e-25	34.36	5.91595e-13	3.49984e-25
34.38	1.00154e-15	1.00308e-30	34.38	6.60091e-15	4.3572e-29	34.38	5.69984e-13	3.24882e-25	34.38	7.08797e-13	5.02393e-25	34.38	1.07144e-12	1.14798e-24	34.38	1.49081e-12	2.22252e-24
34.4	9.98528e-16	9.97058e-31	34.4	9.31868e-15	8.68378e-29	34.4	4.41471e-13	1.94897e-25	34.4	1.43351e-12	2.05494e-24	34.4	1.24963e-12	1.56158e-24	34.4	1.49228e-12	2.2269e-24
34.42	1.41759e-15	2.00957e-30	34.42	3.61809e-15	1.30906e-29	34.42	1.06529e-12	1.13485e-24	34.42	1.69277e-12	2.86548e-24	34.42	2.15626e-12	4.64945e-24	34.42	8.17123e-13	6.67691e-25
34.44	1.44604e-15	2.09105e-30	34.44	7.15194e-15	5.11503e-29	34.44	8.38245e-13	7.02655e-25	34.44	1.1262e-12	1.26832e-24	34.44	2.42098e-12	5.86116e-24	34.44	1.18421e-12	1.40236e-24
34.46	1.19246e-15	1.42197e-30	34.46	1.60926e-14	2.58971e-28	34.46	6.84104e-13	4.67998e-25	34.46	8.31283e-13	6.91032e-25	34.46	1.89058e-12	3.57431e-24	34.46	1.49864e-12	2.24592e-24
34.48	6.07401e-16	3.68936e-31	34.48	1.98132e-14	3.92565e-28	34.48	4.57171e-13	2.09005e-25	34.48	4.4714e-13	1.99934e-25	34.48	1.35364e-12	1.83235e-24	34.48	8.47079e-13	7.17543e-25
34.5	6.38436e-16	4.076e-31	34.5	2.42467e-14	5.87904e-28	34.5	5.87751e-13	3.45451e-25	34.5	9.31013e-13	8.66786e-25	34.5	1.13375e-12	1.28539e-24	34.5	2.97238e-13	8.83507e-26
34.52	5.70949e-16	3.25983e-31	34.52	1.8677e-14	3.48831e-28	34.52	1.35933e-12	1.84778e-24	34.52	1.75789e-12	3.09019e-24	34.52	1.16371e-12	1.35422e-24	34.52	2.99662e-13	8.97976e-26
34.54	9.96213e-16	9.9244e-31	34.54	1.57549e-14	2.48216e-28	34.54	1.14306e-12	1.3066e-24	34.54	1.96665e-12	3.86771e-24	34.54	1.69471e-12	2.87204e-24	34.54	1.71554e-13	2.94309e-26
34.56	7.82167e-16	6.11786e-31	34.56	1.79104e-14	3.20783e-28	34.56	1.04615e-12	1.09442e-24	34.56	1.16613e-12	1.35986e-24	34.56	1.54808e-12	2.39656e-24	34.56	7.09394e-13	5.0324e-25
34.58	9.69926e-16	9.40757e-31	34.58	1.47768e-14	2.18355e-28	34.58	1.20072e-12	1.44173e-24	34.58	1.31954e-12	1.74118e-24	34.58	1.2132e-12	1.47185e-24	34.58	8.55242e-13	7.31438e-25
34.6	1.45776e-15	2.12507e-30	34.6	8.42104e-15	7.0914e-29	34.6	1.60427e-12	2.57367e-24	34.6	1.6718e-12	2.79492e-24	34.6	9.64483e-13	9.30228e-25	34.6	6.41526e-13	4.11556e-25
34.62	1.14415e-15	1.30909e-30	34.62	2.45216e-15	6.0131e-30	34.62	1.0929e-12	1.19442e-24	34.62	2.10584e-12	4.43458e-24	34.62	7.28978e-13	5.31409e-25	34.62	8.73077e-13	7.62264e-25
34.64	9.96469e-16	9.92951e-31	34.64	7.63616e-15	5.8311e-29	34.64	3.6487e-13	1.3313e-25	34.64	1.5387e-12	2.3676e-24	34.64	4.32981e-13	1.87472e-25	34.64	4.19206e-13	1.75734e-25
34.66	1.39618e-15	1.94931e-30	34.66	1.42302e-14	2.02498e-28	34.66	6.05383e-13	3.66489e-25	34.66	5.14354e-13	2.6456e-25	34.66	1.03721e-13	1.07581e-26	34.66	4.03586e-13	1.62882e-25
34.68	1.48486e-15	2.20482e-30	34.68	1.61106e-14	2.59551e-28	34.68	6.94396e-13	4.82186e-25	34.68	8.04246e-13	6.46812e-25	34.68	9.29495e-13	8.6396e-25	34.68	9.0178e-13	8.13207e-25
34.7	1.50352e-15	2.26056e-30	34.7	8.23504e-15	6.78158e-29	34.7	5.94739e-13	3.53715e-25	34.7	3.19594e-13	1.0214e-25	34.7	1.92821e-12	3.718e-24	34.7	5.93661e-13	3.52434e-25
34.72	8.05064e-16	6.48128e-31	34.72	8.01242e-15	6.41988e-29	34.72	1.78653e-12	3.19169e-24	34.72	6.94458e-13	4.82272e-25	34.72	2.91675e-12	8.5074e-24	34.72	5.74112e-13	3.29605e-25
34.74	4.06073e-16	1.64895e-31	34.74	1.31536e-14	1.73017e-28	34.74	2.22031e-12	4.92979e-24	34.74	9.98262e-13	9.96527e-25	34.74	2.82213e-12	7.96444e-24	34.74	1.12206e-12	1.25901e-24
34.76	1.2868e-15	1.65586e-30	34.76	1.00129e-14	1.00258e-28	34.76	1.30983e-12	1.71564e-24	34.76	1.23039e-12	1.51386e-24	34.76	1.25158e-12	1.56645e-24	34.76	1.11847e-12	1.25097e-24
34.78	1.47529e-15	2.17649e-30	34.78	1.84028e-14	3.38663e-28	34.78	2.33209e-12	5.43863e-24	34.78	1.25457e-12	1.57393e-24	34.78	1.76296e-12	3.10802e-24	34.78	6.82336e-13	4.65582e-25
34.8	1.54134e-15	2.37572e-30	34.8	1.24477e-14	1.54946e-28	34.8	1.87779e-12	3.52611e-24	34.8	5.53889e-13	3.06794e-25	34.8	2.52358e-12	6.36843e-24	34.8	8.10629e-13	6.5712e-25
34.82	1.4999e-15	2.24969e-30	34.82	1.13344e-14	1.28468e-28	34.82	6.24434e-13	3.89918e-25	34.82	8.5122e-13	7.24576e-25	34.82	2.08167e-12	4.33333e-24	34.82	6.94257e-13	4.81992e-25
34.84	1.24034e-15	1.53845e-30	34.84	1.39613e-14	1.94918e-28	34.84	6.36541e-13	4.05184e-25	34.84	1.70881e-12	2.92002e-24	34.84	1.3198e-12	1.74187e-24	34.84	3.48182e-13	1.2123e-25
34.86	1.63617e-15	2.67704e-30	34.86	1.23507e-14	1.52539e-28	34.86	9.59118e-13	9.19906e-25	34.86	1.91588e-12	3.67058e-24	34.86	1.00783e-12	1.01571e-24	34.86	7.71552e-13	5.95292e-25
34.88	2.24172e-15	5.0253e-30	34.88	5.07314e-15	2.57368e-29	34.88	7.68271e-13	5.9024e-25	34.88	2.00225e-12	4.009e-24	34.88	7.92297e-13	6.27734e-25	34.88	9.97221e-13	9.94449e-25
34.9	1.89995e-15	3.6098e-30	34.9	6.15075e-15	3.78317e-29	34.9	9.26502e-13	8.58406e-25	34.9	1.9346e-12	3.74269e-24	34.9	4.55051e-13	2.07072e-25	34.9	7.77747e-13	6.0489e-25
34.92	1.12346e-15	1.26215e-30	34.92	7.20669e-15	5.19364e-29	34.92	1.46051e-12	2.13309e-24	34.92	1.27323e-12	1.62111e-24	34.92	8.71403e-14	7.59344e-27	34.92	3.72891e-13	1.39048e-25
34.94	6.90384e-16	4.7663e-31	34.94	7.47864e-15	5.593e-29	34.94	8.95724e-13	8.02321e-25	34.94	1.10801e-12	1.22769e-24	34.94	3.84502e-13	1.47842e-25	34.94	4.47127e-13	1.99922e-25
34.96	1.61677e-15	2.61395e-30	34.96	1.73708e-14	3.01745e-28	34.96	1.01791e-12	1.03615e-24	34.96	1.32461e-12	1.75459e-24	34.96	7.55768e-13	5.71186e-25	34.96	1.46407e-12	2.14349e-24
34.98	1.05264e-15	1.10806e-30	34.98	1.74963e-14	3.06121e-28	34.98	1.64336e-12	2.70064e-24	34.98	1.37466e-12	1.88969e-24	34.98	7.40498e-13	5.48337e-25	34.98	1.4506e-12	2.10423e-24
35	5.75822e-16	3.31571e-31	35	1.31907e-14	1.73996e-28	35	1.6331e-12	2.66702e-24	35	1.03175e-12	1.06451e-24	35	1.10189e-12	1.21416e-24	35	1.25195e-12	1.56738e-24
35.02	3.58101e-16	1.28236e-31	35.02	1.51668e-14	2.30033e-28	35.02	1.81768e-12	3.30396e-24	35.02	1.12923e-12	1.27515e-24	35.02	1.04827e-12	1.09886e-24	35.02	1.27525e-12	1.62626e-24
35.04	8.94901e-16	8.00847e-31	35.04	1.11276e-14	1.23825e-28	35.04	9.26176e-13	8.57801e-25	35.04	1.10328e-12	1.21723e-24	35.04	5.79461e-13	3.35776e-25	35.04	2.09049e-12	4.37014e-24
35.06	1.84988e-15	3.42205e-30	35.06	7.26677e-15	5.2806e-29	35.06	3.74438e-13	1.40204e-25	35.06	1.03027e-12	1.06146e-24	35.06	9.04904e-13	8.18851e-25	35.06	1.84571e-12	3.40665e-24
35.08	2.16421e-15	4.68379e-30	35.08	1.79128e-14	3.20867e-28	35.08	4.58117e-13	2.09871e-25	35.08	1.08222e-12	1.1712e-24	35.08	1.87892e-12	3.53035e-24	35.08	9.28609e-13	8.62314e-25
35.1	1.63956e-15	2.68815e-30	35.1	1.52818e-14	2.33534e-28	35.1	4.12734e-13	1.7035e-25	35.1	1.32529e-12	1.75638e-24	35.1	2.93105e-12	8.59104e-24	35.1	1.37986e-12	1.904e-24
35.12	9.24876e-16	8.55396e-31	35.12	1.58742e-14	2.5199e-28	35.12	1.48181e-12	2.19576e-24	35.12	1.01673e-12	1.03374e-24	35.12	2.34449e-12	5.49664e-24	35.12	1.1276e-12	1.27149e-24
35.14	1.04906e-15	1.10052e-30	35.14	1.91644e-14	3.67275e-28	35.14	5.86321e-13	3.43773e-25	35.14	7.80479e-13	6.09147e-25	35.14	1.99328e-12	3.97317e-24	35.14	8.58571e-13	7.37144e-25
35.16	2.20598e-15	4.86636e-30	35.16	1.54154e-14	2.37635e-28	35.16	1.43774e-12	2.06709e-24	35.16	8.69871e-13	7.56676e-25	35.16	1.89196e-12	3.5795e-24	35.16	5.38024e-13	2.8947e-25
35.18	2.259e-15	5.10306e-30	35.18	1.85894e-14	3.45565e-28	35.18	1.35563e-12	1.83774e-24	35.18	1.32985e-12	1.76851e-24	35.18	1.54176e-12	2.37704e-24	35.18	1.05032e-12	1.10317e-24
35.2	5.68974e-16	3.23732e-31	35.2	1.38942e-14	1.93048e-28	35.2	1.06534e-12	1.13496e-24	35.2	1.17031e-12	1.36962e-24	35.2	1.95662e-12	3.82834e-24	35.2	6.0191e-13	3.62296e-25
35.22	9.42493e-16	8.88293e-31	35.22	1.6706e-15	2.79092e-30	35.22	9.25452e-13	8.56461e-25	35.22	6.52539e-13	4.25807e-25	35.22	3.25966e-12	1.06254e-23	35.22	6.11495e-13	3.73926e-25
35.24	9.02172e-16	8.13914e-31	35.24	1.6423e-14	2.69716e-28	35.24	9.8166e-13	9.63656e-25	35.24	6.14308e-13	3.77374e-25	35.24	3.4301e-12	1.17656e-23	35.24	1.33203e-12	1.77431e-24
35.26	3.52272e-16	1.24095e-31	35.26	2.28927e-14	5.24075e-28	35.26	1.09481e-12	1.1986e-24	35.26	1.41174e-12	1.99301e-24	35.26	2.06426e-12	4.26118e-24	35.26	1.41095e-12	1.99078e-24
35.28	8.43803e-17	7.12003e-33	35.28	1.37646e-14	1.89465e-28	35.28	9.79188e-13	9.58809e-25	35.28	2.09463e-12	4.38746e-24	35.28	4.07696e-13	1.66216e-25	35.28	9.8574e-13	9.71683e-25
35.3	2.21564e-16	4.90907e-32	35.3	9.04352e-15	8.17852e-29	35.3	1.2532e-12	1.57052e-24	35.3	2.02243e-12	4.09021e-24	35.3	5.41767e-13	2.93511e-25	35.3	1.26174e-12	1.59198e-24
35.32	4.49557e-16	2.02102e-31	35.32	9.43575e-15	8.90333e-29	35.32	1.63157e-12	2.66202e-24	35.32	1.71325e-12	2.93524e-24	35.32	2.9654e-13	8.79361e-26	35.32	2.5093e-12	6.29659e-24
35.34	3.22035e-16	1.03707e-31	35.34	1.37072e-15	1.87889e-30	35.34	1.01821e-12	1.03676e-24	35.34	7.60374e-13	5.78169e-25	35.34	8.34862e-13	6.96995e-25	35.34	2.20286e-12	4.85259e-24
35.36	5.12259e-16	2.62409e-31	35.36	1.12874e-14	1.27406e-28	35.36	6.75706e-13	4.56578e-25	35.36	2.02064e-13	4.08297e-26	35.36	1.04622e-12	1.09459e-24	35.36	6.98429e-13	4.87804e-25
35.38	1.04598e-15	1.09407e-30	35.38	8.98115e-15	8.06611e-29	35.38	1.01393e-12	1.02805e-24	35.38	9.58695e-14	9.19095e-27	35.38	6.83838e-13	4.67634e-25	35.38	8.04946e-13	6.47938e-25
35.4	6.39519e-16	4.08985e-31	35.4	9.57606e-15	9.17009e-29	35.4	6.86729e-13	4.71597e-25	35.4	1.05603e-12	1.1152e-24	35.4	4.76184e-13	2.26751e-25	35.4	1.06791e-12	1.14044e-24
35.42	6.47017e-16	4.18631e-31	35.42	6.99046e-15	4.88666e-29	35.42	4.0364e-13	1.62925e-25	35.42	1.68438e-12	2.83713e-24	35.42	8.78905e-13	7.72474e-25	35.42	4.59099e-14	2.10772e-27
35.44	6.73158e-16	4.53142e-31	35.44	9.07924e-15	8.24326e-29	35.44	1.39142e-12	1.93604e-24	35.44	6.43291e-13	4.13824e-25	35.44	6.56157e-13	4.30543e-25	35.44	1.66196e-12	2.76212e-24
35.46	2.21732e-15	4.9165e-30	35.46	7.91954e-15	6.27191e-29	35.46	1.74637e-12	3.0498e-24	35.46	7.0409e-13	4.95743e-25	35.46	7.40972e-13	5.49039e-25	35.46	2.23922e-12	5.01412e-24
35.48	2.63505e-15	6.94349e-30	35.48	7.74191e-15	5.99372e-29	35.48	9.77799e-13	9.56091e-25	35.48	9.47326e-13	8.97427e-25	35.48	1.76661e-12	3.12092e-24	35.48	1.50289e-12	2.25868e-24
35.5	1.96181e-15	3.84872e-30	35.5	1.67154e-14	2.79404e-28	35.5	1.32335e-12	1.75125e-24	35.5	7.50897e-13	5.63846e-25	35.5	1.87375e-12	3.51094e-24	35.5	2.59368e-13	6.72717e-26
35.52	1.16349e-15	1.3537e-30	35.52	9.44881e-15	8.928e-29	35.52	1.47223e-12	2.16747e-24	35.52	6.72701e-13	4.52526e-25	35.52	1.6289e-12	2.65331e-24	35.52	7.54513e-13	5.6929e-25
35.54	1.71879e-15	2.95422e-30	35.54	7.04852e-15	4.96816e-29	35.54	1.55255e-12	2.41042e-24	35.54	9.49647e-13	9.0183e-25	35.54	1.49868e-12	2.24605e-24	35.54	8.60505e-13	7.40469e-25
35.56	2.09916e-15	4.40649e-30	35.56	1.31433e-14	1.72747e-28	35.56	1.24099e-12	1.54005e-24	35.56	8.97369e-13	8.0527e-25	35.56	2.34774e-12	5.51189e-24	35.56	7.97502e-13	6.36009e-25
35.58	1.37603e-15	1.89347e-30	35.58	1.19208e-14	1.42106e-28	35.58	1.34346e-12	1.80489e-24	35.58	7.41913e-13	5.50435e-25	35.58	3.086e-12	9.5234e-24	35.58	1.33257e-12	1.77575e-24
35.6	6.42141e-16	4.12345e-31	35.6	9.28892e-15	8.62841e-29	35.6	1.44321e-12	2.08286e-24	35.6	8.30935e-13	6.90453e-25	35.6	2.24551e-12	5.0423e-24	35.6	1.06466e-12	1.13351e-24
35.62	4.31501e-16	1.86193e-31	35.62	1.14989e-14	1.32224e-28	35.62	1.07694e-12	1.15979e-24	35.62	8.34586e-13	6.96535e-25	35.62	8.94662e-13	8.0042e-25	35.62	5.36523e-13	2.87857e-25
35.64	7.07483e-16	5.00533e-31	35.64	1.56943e-14	2.46312e-28	35.64	1.56877e-12	2.46103e-24	35.64	1.13695e-12	1.29265e-24	35.64	1.7886e-12	3.19909e-24	35.64	2.1944e-13	4.81538e-26
35.66	7.75522e-16	6.01434e-31	35.66	1.33309e-14	1.77713e-28	35.66	2.09657e-12	4.39561e-24	35.66	1.03686e-12	1.07507e-24	35.66	2.23917e-12	5.01386e-24	35.66	1.29981e-12	1.6895e-24
35.68	5.89562e-16	3.47584e-31	35.68	6.92244e-15	4.79202e-29	35.68	9.8487e-13	9.69968e-25	35.68	1.49749e-12	2.24248e-24	35.68	2.07607e-12	4.31008e-24	35.68	1.89946e-12	3.60795e-24
35.7	6.31278e-16	3.98512e-31	35.7	7.30667e-15	5.33875e-29	35.7	9.25292e-13	8.56166e-25	35.7	1.28098e-12	1.6409e-24	35.7	1.72022e-12	2.95917e-24	35.7	1.06855e-12	1.1418e-24
35.72	7.92911e-16	6.28708e-31	35.72	6.21548e-15	3.86322e-29	35.72	1.85701e-12	3.4485e-24	35.72	8.8678e-13	7.86379e-25	35.72	1.26933e-12	1.6112e-24	35.72	2.45319e-12	6.01812e-24
35.74	7.8204e-16	6.11586e-31	35.74	9.74457e-15	9.49566e-29	35.74	2.31973e-12	5.38114e-24	35.74	1.629e-12	2.65365e-24	35.74	1.18399e-12	1.40183e-24	35.74	2.66577e-12	7.10631e-24
35.76	7.78481e-16	6.06033e-31	35.76	2.01653e-14	4.06637e-28	35.76	2.22844e-12	4.96593e-24	35.76	2.4494e-12	5.99956e-24	35.76	1.17897e-12	1.38996e-24	35.76	1.64349e-12	2.70105e-24
35.78	1.1605e-15	1.34677e-30	35.78	2.65417e-14	7.04464e-28	35.78	1.39171e-12	1.93686e-24	35.78	2.00477e-12	4.01909e-24	35.78	8.25517e-13	6.81478e-25	35.78	1.0908e-12	1.18984e-24
35.8	5.31237e-16	2.82212e-31	35.8	2.68661e-14	7.21789e-28	35.8	7.66197e-13	5.87058e-25	35.8	1.18873e-12	1.41308e-24	35.8	2.32837e-12	5.42129e-24	35.8	3.55146e-13	1.26129e-25
35.82	1.13574e-15	1.2899e-30	35.82	8.61786e-15	7.42675e-29	35.82	1.67881e-13	2.81839e-26	35.82	1.84431e-12	3.40148e-24	35.82	2.52783e-12	6.3899e-24	35.82	1.59366e-12	2.53974e-24
35.84	1.75644e-15	3.08507e-30	35.84	9.90924e-15	9.8193e-29	35.84	1.0847e-12	1.17658e-24	35.84	1.64596e-12	2.70918e-24	35.84	1.23946e-12	1.53625e-24	35.84	1.57138e-12	2.46924e-24
35.86	2.08581e-15	4.35061e-30	35.86	6.2147e-15	3.86225e-29	35.86	8.07235e-13	6.51628e-25	35.86	2.42302e-13	5.87102e-26	35.86	2.15317e-12	4.63615e-24	35.86	1.14464e-12	1.31019e-24
35.88	1.51908e-15	2.3076e-30	35.88	8.94345e-15	7.99854e-29	35.88	1.13973e-12	1.29898e-24	35.88	1.68925e-12	2.85355e-24	35.88	2.40548e-12	5.78634e-24	35.88	2.96014e-13	8.76246e-26
35.9	9.02928e-16	8.15279e-31	35.9	6.0344e-15	3.6414e-29	35.9	1.28338e-12	1.64706e-24	35.9	2.52081e-12	6.35451e-24	35.9	1.16864e-12	1.36571e-24	35.9	1.03303e-12	1.06714e-24
35.92	1.05973e-15	1.12304e-30	35.92	1.18692e-14	1.40877e-28	35.92	5.70853e-13	3.25873e-25	35.92	1.96363e-12	3.85583e-24	35.92	7.1486e-13	5.11025e-25	35.92	1.11814e-12	1.25023e-24
35.94	9.93065e-16	9.86178e-31	35.94	1.86641e-14	3.48348e-28	35.94	1.28566e-12	1.65292e-24	35.94	9.47409e-13	8.97584e-25	35.94	9.00561e-13	8.1101e-25	35.94	1.47637e-13	2.17967e-26
35.96	1.01939e-15	1.03915e-30	35.96	5.2616e-15	2.76844e-29	35.96	1.67869e-12	2.81799e-24	35.96	3.83062e-13	1.46736e-25	35.96	5.41383e-13	2.93095e-25	35.96	5.8543e-13	3.42729e-25
35.98	7.38896e-16	5.45968e-31	35.98	9.79394e-15	9.59212e-29	35.98	1.44027e-12	2.07437e-24	35.98	8.30602e-13	6.899e-25	35.98	5.97439e-13	3.56934e-25	35.98	8.50152e-13	7.22759e-25
36	4.99626e-16	2.49626e-31	36	1.18598e-14	1.40655e-28	36	1.56884e-12	2.46127e-24	36	2.0071e-12	4.02847e-24	36	1.28338e-12	1.64707e-24	36	1.7207e-12	2.96081e-24
36.02	6.51795e-16	4.24837e-31	36.02	1.3292e-14	1.76676e-28	36.02	1.82975e-12	3.348e-24	36.02	2.22375e-12	4.94506e-24	36.02	1.22324e-12	1.49631e-24	36.02	1.64627e-12	2.71022e-24
36.04	3.38621e-16	1.14664e-31	36.04	7.50776e-15	5.63665e-29	36.04	1.77959e-12	3.16693e-24	36.04	1.1426e-12	1.30553e-24	36.04	7.48686e-13	5.6053e-25	36.04	6.59411e-13	4.34823e-25
36.06	5.08731e-16	2.58807e-31	36.06	9.43621e-15	8.90421e-29	36.06	3.72425e-13	1.387e-25	36.06	8.98098e-13	8.0658e-25	36.06	7.8465e-13	6.15676e-25	36.06	5.65662e-13	3.19974e-25
36.08	3.93185e-16	1.54595e-31	36.08	1.23458e-14	1.52419e-28	36.08	7.37413e-13	5.43777e-25	36.08	9.08702e-13	8.25739e-25	36.08	4.91609e-13	2.41679e-25	36.08	7.05611e-13	4.97887e-25
36.1	1.13745e-15	1.2938e-30	36.1	7.97557e-15	6.36097e-29	36.1	4.58059e-13	2.09818e-25	36.1	1.31796e-12	1.73701e-24	36.1	2.04017e-13	4.16231e-26	36.1	1.07423e-12	1.15396e-24
36.12	1.22177e-15	1.49271e-30	36.12	3.42971e-15	1.17629e-29	36.12	8.9423e-13	7.99648e-25	36.12	1.63444e-12	2.6714e-24	36.12	5.47779e-13	3.00061e-25	36.12	1.31546e-12	1.73044e-24
36.14	9.82132e-16	9.64583e-31	36.14	2.1213e-15	4.49992e-30	36.14	1.10919e-12	1.2303e-24	36.14	1.07311e-12	1.15156e-24	36.14	7.30888e-13	5.34198e-25	36.14	1.06912e-12	1.14301e-24
36.16	8.62655e-16	7.44173e-31	36.16	7.68011e-15	5.89841e-29	36.16	6.01538e-13	3.61848e-25	36.16	1.12686e-12	1.26981e-24	36.16	1.43244e-12	2.0519e-24	36.16	1.16307e-12	1.35274e-24
36.18	6.29619e-16	3.9642e-31	36.18	1.49576e-14	2.2373e-28	36.18	5.47747e-13	3.00027e-25	36.18	1.36226e-12	1.85575e-24	36.18	2.22997e-12	4.97279e-24	36.18	2.24632e-12	5.04597e-24
36.2	3.45561e-16	1.19412e-31	36.2	2.13816e-14	4.57173e-28	36.2	8.43686e-13	7.11806e-25	36.2	7.72405e-13	5.96609e-25	36.2	1.75491e-12	3.0797e-24	36.2	1.40092e-12	1.96257e-24
36.22	4.88982e-16	2.39103e-31	36.22	1.89269e-14	3.58227e-28	36.22	1.02442e-12	1.04944e-24	36.22	3.28513e-13	1.07921e-25	36.22	6.79902e-13	4.62266e-25	36.22	9.17144e-13	8.41153e-25
36.24	7.05029e-16	4.97066e-31	36.24	1.35663e-14	1.84045e-28	36.24	3.12835e-13	9.78657e-26	36.24	9.1634e-13	8.39679e-25	36.24	5.77261e-13	3.3323e-25	36.24	1.37526e-12	1.89134e-24
36.26	6.5449e-17	4.28358e-33	36.26	1.49125e-14	2.22383e-28	36.26	5.94556e-13	3.53497e-25	36.26	1.54083e-12	2.37416e-24	36.26	1.40216e-12	1.96606e-24	36.26	1.65552e-12	2.74074e-24
36.28	3.80116e-16	1.44488e-31	36.28	1.61423e-14	2.60574e-28	36.28	9.24717e-13	8.55102e-25	36.28	1.77162e-12	3.13865e-24	36.28	1.73191e-12	2.99951e-24	36.28	1.54084e-12	2.37418e-24
36.3	4.77795e-16	2.28288e-31	36.3	1.27497e-14	1.62554e-28	36.3	1.54728e-12	2.39408e-24	36.3	1.55282e-12	2.41124e-24	36.3	2.10597e-12	4.43513e-24	36.3	5.95924e-13	3.55125e-25
36.32	5.97688e-16	3.57231e-31	36.32	6.09352e-15	3.7131e-29	36.32	2.0814e-12	4.33221e-24	36.32	1.38079e-12	1.90658e-24	36.32	1.87314e-12	3.50864e-24	36.32	2.46539e-13	6.07816e-26
36.34	8.62331e-16	7.43615e-31	36.34	7.92177e-15	6.27544e-29	36.34	1.36681e-12	1.86818e-24	36.34	1.16885e-12	1.36622e-24	36.34	8.10942e-13	6.57626e-25	36.34	7.48213e-13	5.59823e-25
36.36	1.88248e-15	3.54373e-30	36.36	1.09383e-14	1.19647e-28	36.36	1.16325e-12	1.35314e-24	36.36	1.14896e-12	1.3201e-24	36.36	2.31572e-13	5.36255e-26	36.36	1.07379e-12	1.15302e-24
36.38	1.8942e-15	3.58801e-30	36.38	1.35734e-14	1.84236e-28	36.38	9.90673e-13	9.81433e-25	36.38	6.8078e-13	4.63461e-25	36.38	5.5312e-13	3.05942e-25	36.38	7.92104e-13	6.27429e-25
36.4	9.61617e-16	9.24706e-31	36.4	1.92202e-14	3.69415e-28	36.4	4.9772e-13	2.47725e-25	36.4	3.57981e-13	1.2815e-25	36.4	7.89388e-13	6.23134e-25	36.4	1.2746e-13	1.6246e-26
36.42	2.00747e-16	4.02995e-32	36.42	2.42562e-14	5.88362e-28	36.42	1.59655e-13	2.54898e-26	36.42	1.386e-12	1.92101e-24	36.42	6.0161e-13	3.61934e-25	36.42	6.55377e-13	4.2952e-25
36.44	3.47198e-16	1.20546e-31	36.44	2.0301e-14	4.12129e-28	36.44	3.6281e-13	1.31631e-25	36.44	1.67482e-12	2.80503e-24	36.44	8.53765e-13	7.28915e-25	36.44	1.35587e-12	1.8384e-24
36.46	4.61752e-16	2.13215e-31	36.46	1.50153e-14	2.25459e-28	36.46	5.93109e-13	3.51778e-25	36.46	1.74441e-12	3.04298e-24	36.46	8.41616e-13	7.08317e-25	36.46	1.3264e-12	1.75934e-24
36.48	2.52692e-16	6.38534e-32	36.48	1.87179e-14	3.50359e-28	36.48	1.35778e-12	1.84358e-24	36.48	2.05336e-12	4.21627e-24	36.48	7.09029e-13	5.02722e-25	36.48	2.64872e-13	7.01574e-26
36.5	7.63179e-16	5.82442e-31	36.5	1.37014e-14	1.87728e-28	36.5	7.71774e-13	5.95635e-25	36.5	1.54721e-12	2.39386e-24	36.5	1.57126e-12	2.46885e-24	36.5	1.13879e-12	1.29684e-24
36.52	1.5387e-15	2.36761e-30	36.52	5.8389e-15	3.40928e-29	36.52	1.06888e-12	1.14251e-24	36.52	6.17866e-13	3.81758e-25	36.52	2.07079e-12	4.28818e-24	36.52	2.36183e-12	5.57823e-24
36.54	1.65586e-15	2.74187e-30	36.54	4.1483e-15	1.72084e-29	36.54	1.57946e-12	2.4947e-24	36.54	8.73259e-13	7.62582e-25	36.54	1.56815e-12	2.4591e-24	36.54	2.48741e-12	6.18722e-24
36.56	1.44014e-15	2.074e-30	36.56	4.23554e-15	1.79398e-29	36.56	1.52148e-12	2.3149e-24	36.56	1.04144e-12	1.0846e-24	36.56	4.64656e-13	2.15905e-25	36.56	1.55504e-12	2.41816e-24
36.58	8.63679e-16	7.45942e-31	36.58	1.1942e-14	1.42611e-28	36.58	1.29495e-12	1.6769e-24	36.58	1.24403e-12	1.54761e-24	36.58	7.37527e-13	5.43946e-25	36.58	8.09418e-13	6.55158e-25
36.6	2.7091e-16	7.33922e-32	36.6	1.32198e-14	1.74762e-28	36.6	1.61887e-12	2.62076e-24	36.6	1.15742e-12	1.33962e-24	36.6	3.87617e-13	1.50247e-25	36.6	1.49917e-12	2.2475e-24
36.62	7.30982e-16	5.34334e-31	36.62	7.37418e-15	5.43785e-29	36.62	2.24104e-12	5.02228e-24	36.62	4.46041e-13	1.98953e-25	36.62	7.24543e-13	5.24963e-25	36.62	1.80911e-12	3.27286e-24
36.64	1.22886e-15	1.51011e-30	36.64	9.84287e-15	9.68821e-29	36.64	1.94486e-12	3.78247e-24	36.64	8.14653e-13	6.63659e-25	36.64	5.75954e-13	3.31723e-25	36.64	1.31831e-12	1.73793e-24
36.66	1.29876e-15	1.68677e-30	36.66	1.03946e-14	1.08048e-28	36.66	1.29096e-12	1.66657e-24	36.66	1.23168e-12	1.51703e-24	36.66	1.22197e-12	1.49322e-24	36.66	9.54948e-13	9.11925e-25
36.68	1.09438e-15	1.19767e-30	36.68	4.65677e-15	2.16855e-29	36.68	1.31286e-12	1.72361e-24	36.68	1.12955e-12	1.27588e-24	36.68	1.7615e-12	3.10288e-24	36.68	1.19966e-12	1.43918e-24
36.7	8.38716e-16	7.03445e-31	36.7	6.29792e-15	3.96638e-29	36.7	1.77458e-12	3.14912e-24	36.7	9.30553e-13	8.65929e-25	36.7	1.38081e-12	1.90664e-24	36.7	9.30065e-13	8.6502e-25
36.72	2.65644e-16	7.05667e-32	36.72	1.22017e-14	1.48881e-28	36.72	8.21489e-13	6.74844e-25	36.72	6.64114e-13	4.41047e-25	36.72	1.22966e-12	1.51207e-24	36.72	7.31388e-13	5.34928e-25
36.74	1.54344e-15	2.3822e-30	36.74	1.45794e-14	2.1256e-28	36.74	6.56329e-13	4.30767e-25	36.74	6.74449e-13	4.54881e-25	36.74	1.34441e-12	1.80743e-24	36.74	1.566e-12	2.45234e-24
36.76	1.92593e-15	3.70921e-30	36.76	2.02639e-14	4.10626e-28	36.76	1.46631e-12	2.15005e-24	36.76	1.49408e-12	2.23227e-24	36.76	9.47096e-13	8.9699e-25	36.76	1.15417e-12	1.33211e-24
36.78	1.12137e-15	1.25748e-30	36.78	1.95108e-14	3.80669e-28	36.78	1.92245e-12	3.69582e-24	36.78	2.25839e-12	5.10032e-24	36.78	1.96149e-13	3.84744e-26	36.78	2.27061e-13	5.15565e-26
36.8	7.61395e-16	5.79722e-31	36.8	1.58779e-14	2.52108e-28	36.8	2.24146e-12	5.02415e-24	36.8	2.09224e-12	4.37747e-24	36.8	4.83408e-13	2.33683e-25	36.8	7.205e-13	5.19121e-25
36.82	6.79454e-17	4.61658e-33	36.82	1.68605e-14	2.84276e-28	36.82	2.03457e-12	4.13946e-24	36.82	1.39667e-12	1.95067e-24	36.82	4.89073e-13	2.39192e-25	36.82	5.84403e-13	3.41526e-25
36.84	1.0761e-15	1.15799e-30	36.84	1.46434e-14	2.14429e-28	36.84	9.26963e-13	8.5926e-25	36.84	9.67096e-13	9.35275e-25	36.84	8.647e-13	7.47707e-25	36.84	5.69569e-13	3.24409e-25
[truncated: 98,158 more rows]
