# Supplementary material for: Single-crystalline metal-oxide dielectrics for top-gate 2D transistors
Source: Nature. 2024 Aug 7;632(8026):788–94. doi: 10.1038/s41586-024-07786-2 (PMC11338823; doi:10.1038/s41586-024-07786-2)
Supplement: Supplementary file 5 — Source Data Fig. 3 [file 41586_2024_7786_MOESM5_ESM.xlsx]

## Sheet: Figure 3e
Lch/Wch=300nm/4.5μm
VTG=0V		VTG=1V		VTG=2V		VTG=3V		VTG=4V
VD(V)	ID(A)	VD(V)	ID(A)	VD(V)	ID(A)	VD(V)	ID(A)	VD(V)	ID(A)
0	4.71608e-09	0	1.28946e-08	0	5.1637e-08	0	1.41266e-07	0	1.09643e-07
0.025	8.16697e-09	0.025	2.14296e-08	0.025	1.44174e-07	0.025	7.03014e-07	0.025	1.61184e-06
0.05	1.23537e-08	0.05	3.7552e-08	0.05	2.65346e-07	0.05	1.30591e-06	0.05	3.13973e-06
0.075	1.92518e-08	0.075	6.10385e-08	0.075	3.88323e-07	0.075	1.97745e-06	0.075	4.62578e-06
0.1	2.3696e-08	0.1	8.51803e-08	0.1	5.66088e-07	0.1	2.66337e-06	0.1	6.16578e-06
0.125	3.44561e-08	0.125	1.17441e-07	0.125	7.55093e-07	0.125	3.47582e-06	0.125	7.73526e-06
0.15	4.96277e-08	0.15	1.57416e-07	0.15	9.94008e-07	0.15	4.22947e-06	0.15	9.33019e-06
0.175	6.3334e-08	0.175	2.0968e-07	0.175	1.23336e-06	0.175	5.12286e-06	0.175	1.09001e-05
0.2	8.34079e-08	0.2	2.75408e-07	0.2	1.52215e-06	0.2	6.09151e-06	0.2	1.24605e-05
0.225	1.07704e-07	0.225	3.57649e-07	0.225	1.83109e-06	0.225	7.0122e-06	0.225	1.40834e-05
0.25	1.31809e-07	0.25	4.21384e-07	0.25	2.17851e-06	0.25	7.97601e-06	0.25	1.56327e-05
0.275	1.6983e-07	0.275	5.19808e-07	0.275	2.57711e-06	0.275	9.01723e-06	0.275	1.71781e-05
0.3	2.08889e-07	0.3	6.30625e-07	0.3	2.9707e-06	0.3	1.01027e-05	0.3	1.8834e-05
0.325	2.57203e-07	0.325	7.82719e-07	0.325	3.40882e-06	0.325	1.12719e-05	0.325	2.03004e-05
0.35	2.97422e-07	0.35	9.1161e-07	0.35	3.82938e-06	0.35	1.25331e-05	0.35	2.16933e-05
0.375	3.46478e-07	0.375	1.08857e-06	0.375	4.35932e-06	0.375	1.36784e-05	0.375	2.32884e-05
0.4	4.04197e-07	0.4	1.25659e-06	0.4	4.82864e-06	0.4	1.48351e-05	0.4	2.4771e-05
0.425	4.71421e-07	0.425	1.42607e-06	0.425	5.29596e-06	0.425	1.61065e-05	0.425	2.64017e-05
0.45	5.357e-07	0.45	1.63844e-06	0.45	5.80885e-06	0.45	1.73768e-05	0.45	2.7918e-05
0.475	5.86525e-07	0.475	1.84082e-06	0.475	6.39052e-06	0.475	1.87089e-05	0.475	2.94369e-05
0.5	6.42652e-07	0.5	2.05032e-06	0.5	6.94544e-06	0.5	1.9943e-05	0.5	3.08564e-05
0.525	7.2836e-07	0.525	2.30657e-06	0.525	7.43965e-06	0.525	2.14921e-05	0.525	3.26869e-05
0.55	7.96582e-07	0.55	2.46931e-06	0.55	8.08506e-06	0.55	2.26955e-05	0.55	3.41441e-05
0.575	8.72209e-07	0.575	2.70073e-06	0.575	8.52672e-06	0.575	2.40628e-05	0.575	3.54563e-05
0.6	9.51414e-07	0.6	2.92084e-06	0.6	9.12123e-06	0.6	2.54112e-05	0.6	3.70348e-05
0.625	1.02964e-06	0.625	3.08769e-06	0.625	9.81899e-06	0.625	2.66494e-05	0.625	3.82646e-05
0.65	1.07852e-06	0.65	3.44458e-06	0.65	1.02966e-05	0.65	2.8134e-05	0.65	3.96788e-05
0.675	1.12746e-06	0.675	3.7453e-06	0.675	1.10994e-05	0.675	2.95252e-05	0.675	4.12707e-05
0.7	1.1685e-06	0.7	3.97297e-06	0.7	1.18321e-05	0.7	3.08877e-05	0.7	4.28325e-05
0.725	1.25333e-06	0.725	4.19586e-06	0.725	1.25698e-05	0.725	3.24103e-05	0.725	4.43631e-05
0.75	1.31024e-06	0.75	4.51855e-06	0.75	1.31547e-05	0.75	3.38135e-05	0.75	4.56751e-05
0.775	1.3772e-06	0.775	4.85978e-06	0.775	1.36561e-05	0.775	3.52737e-05	0.775	4.74792e-05
0.8	1.47399e-06	0.8	5.07448e-06	0.8	1.45007e-05	0.8	3.66956e-05	0.8	4.89403e-05
0.825	1.51082e-06	0.825	5.25404e-06	0.825	1.50652e-05	0.825	3.8089e-05	0.825	4.99312e-05
0.85	1.55005e-06	0.85	5.562e-06	0.85	1.5682e-05	0.85	3.98785e-05	0.85	5.1463e-05
0.875	1.61778e-06	0.875	5.78981e-06	0.875	1.63819e-05	0.875	4.10663e-05	0.875	5.30875e-05
0.9	1.66603e-06	0.9	6.13571e-06	0.9	1.6998e-05	0.9	4.2226e-05	0.9	5.44813e-05
0.925	1.75438e-06	0.925	6.45488e-06	0.925	1.78944e-05	0.925	4.35801e-05	0.925	5.55728e-05
0.95	1.83733e-06	0.95	6.73244e-06	0.95	1.8233e-05	0.95	4.50934e-05	0.95	5.6846e-05
0.975	1.85316e-06	0.975	6.84628e-06	0.975	1.90712e-05	0.975	4.65192e-05	0.975	5.794e-05
1	1.87108e-06	1	7.16396e-06	1	1.9824e-05	1	4.77964e-05	1	5.91324e-05
1.025	1.95267e-06	1.025	7.51653e-06	1.025	2.0272e-05	1.025	4.90037e-05	1.025	6.04958e-05
1.05	2.03945e-06	1.05	7.73651e-06	1.05	2.09934e-05	1.05	5.01402e-05	1.05	6.16806e-05
1.075	2.04377e-06	1.075	7.74259e-06	1.075	2.14787e-05	1.075	5.14827e-05	1.075	6.26114e-05
1.1	2.07628e-06	1.1	8.02489e-06	1.1	2.23538e-05	1.1	5.33846e-05	1.1	6.37986e-05
1.125	2.17758e-06	1.125	8.32993e-06	1.125	2.32735e-05	1.125	5.44925e-05	1.125	6.56164e-05
1.15	2.15152e-06	1.15	8.40731e-06	1.15	2.39312e-05	1.15	5.53855e-05	1.15	6.65481e-05
1.175	2.22585e-06	1.175	8.42e-06	1.175	2.44323e-05	1.175	5.65144e-05	1.175	6.78448e-05
1.2	2.26157e-06	1.2	8.87423e-06	1.2	2.48159e-05	1.2	5.74026e-05	1.2	6.87697e-05
1.225	2.30074e-06	1.225	9.12532e-06	1.225	2.56672e-05	1.225	5.90252e-05	1.225	7.02128e-05
1.25	2.37187e-06	1.25	9.26429e-06	1.25	2.6052e-05	1.25	6.02649e-05	1.25	7.07881e-05
1.275	2.42641e-06	1.275	9.5745e-06	1.275	2.65264e-05	1.275	6.11734e-05	1.275	7.19517e-05
1.3	2.42854e-06	1.3	9.70667e-06	1.3	2.72327e-05	1.3	6.28122e-05	1.3	7.33594e-05
1.325	2.37865e-06	1.325	9.75545e-06	1.325	2.78086e-05	1.325	6.36446e-05	1.325	7.38351e-05
1.35	2.45227e-06	1.35	9.92152e-06	1.35	2.83082e-05	1.35	6.43765e-05	1.35	7.53579e-05
1.375	2.45978e-06	1.375	9.96209e-06	1.375	2.91606e-05	1.375	6.56883e-05	1.375	7.65721e-05
1.4	2.45233e-06	1.4	1.00051e-05	1.4	2.95795e-05	1.4	6.68895e-05	1.4	7.76245e-05
1.425	2.55479e-06	1.425	1.01478e-05	1.425	3.05618e-05	1.425	6.79689e-05	1.425	7.82535e-05
1.45	2.54822e-06	1.45	1.04818e-05	1.45	3.12491e-05	1.45	6.92396e-05	1.45	7.94104e-05
1.475	2.5513e-06	1.475	1.04596e-05	1.475	3.16227e-05	1.475	7.02892e-05	1.475	8.00865e-05
1.5	2.57133e-06	1.5	1.08321e-05	1.5	3.23529e-05	1.5	7.15519e-05	1.5	8.13571e-05
1.525	2.57465e-06	1.525	1.11309e-05	1.525	3.26269e-05	1.525	7.22494e-05	1.525	8.19847e-05
1.55	2.60495e-06	1.55	1.11873e-05	1.55	3.29514e-05	1.55	7.29959e-05	1.55	8.24368e-05
1.575	2.67526e-06	1.575	1.14342e-05	1.575	3.37535e-05	1.575	7.36941e-05	1.575	8.29805e-05
1.6	2.62691e-06	1.6	1.1607e-05	1.6	3.43368e-05	1.6	7.46001e-05	1.6	8.46439e-05
1.625	2.64415e-06	1.625	1.16798e-05	1.625	3.47646e-05	1.625	7.53743e-05	1.625	8.51878e-05
1.65	2.64822e-06	1.65	1.15849e-05	1.65	3.52131e-05	1.65	7.663e-05	1.65	8.59494e-05
1.675	2.67154e-06	1.675	1.19026e-05	1.675	3.58515e-05	1.675	7.78759e-05	1.675	8.64044e-05
1.7	2.69673e-06	1.7	1.16703e-05	1.7	3.62903e-05	1.7	7.89255e-05	1.7	8.71098e-05
1.725	2.69894e-06	1.725	1.19948e-05	1.725	3.66763e-05	1.725	7.92389e-05	1.725	8.7809e-05
1.75	2.7111e-06	1.75	1.19213e-05	1.75	3.72063e-05	1.75	8.05495e-05	1.75	8.78115e-05
1.775	2.76014e-06	1.775	1.21402e-05	1.775	3.77643e-05	1.775	8.18606e-05	1.775	8.83479e-05
1.8	2.74466e-06	1.8	1.22899e-05	1.8	3.82543e-05	1.8	8.27411e-05	1.8	8.92175e-05
1.825	2.78264e-06	1.825	1.24068e-05	1.825	3.86694e-05	1.825	8.3052e-05	1.825	9.02876e-05
1.85	2.80967e-06	1.85	1.23495e-05	1.85	3.89698e-05	1.85	8.36866e-05	1.85	9.22723e-05
1.875	2.84965e-06	1.875	1.25179e-05	1.875	3.94589e-05	1.875	8.41412e-05	1.875	9.22787e-05
1.9	2.86927e-06	1.9	1.27522e-05	1.9	4.02241e-05	1.9	8.50056e-05	1.9	9.3327e-05
1.925	2.93104e-06	1.925	1.28885e-05	1.925	4.0507e-05	1.925	8.60973e-05	1.925	9.40675e-05
1.95	2.95404e-06	1.95	1.28249e-05	1.95	4.07753e-05	1.95	8.67495e-05	1.95	9.4395e-05
1.975	2.99615e-06	1.975	1.27982e-05	1.975	4.10892e-05	1.975	8.75537e-05	1.975	9.54805e-05
2	3.01328e-06	2	1.3078e-05	2	4.11196e-05	2	8.83602e-05	2	9.49375e-05
2.025	3.05315e-06	2.025	1.2907e-05	2.025	4.14139e-05	2.025	8.85937e-05	2.025	9.55193e-05
2.05	3.07304e-06	2.05	1.3075e-05	2.05	4.18069e-05	2.05	8.92826e-05	2.05	9.63522e-05
2.075	2.98601e-06	2.075	1.32831e-05	2.075	4.20874e-05	2.075	9.17514e-05	2.075	9.68474e-05
2.1	3.08387e-06	2.1	1.34349e-05	2.1	4.24335e-05	2.1	9.26456e-05	2.1	9.76963e-05
2.125	3.07839e-06	2.125	1.3577e-05	2.125	4.31249e-05	2.125	9.21088e-05	2.125	9.70696e-05
2.15	3.13719e-06	2.15	1.38345e-05	2.15	4.3622e-05	2.15	9.25678e-05	2.15	9.75472e-05
2.175	3.12494e-06	2.175	1.39934e-05	2.175	4.35314e-05	2.175	9.25282e-05	2.175	9.79844e-05
2.2	3.16839e-06	2.2	1.38647e-05	2.2	4.42396e-05	2.2	9.38679e-05	2.2	9.89327e-05
2.225	3.17163e-06	2.225	1.39676e-05	2.225	4.48167e-05	2.225	9.37526e-05	2.225	9.98357e-05
2.25	3.16609e-06	2.25	1.40413e-05	2.25	4.46318e-05	2.25	9.42105e-05	2.25	9.97134e-05
2.275	3.19545e-06	2.275	1.40631e-05	2.275	4.48189e-05	2.275	9.44082e-05	2.275	0.000100577
2.3	3.25738e-06	2.3	1.4138e-05	2.3	4.50716e-05	2.3	9.54539e-05	2.3	0.000100416
2.325	3.25924e-06	2.325	1.42579e-05	2.325	4.53046e-05	2.325	9.62657e-05	2.325	0.000101668
2.35	3.24892e-06	2.35	1.43617e-05	2.35	4.53584e-05	2.35	9.6425e-05	2.35	0.00010206
2.375	3.28488e-06	2.375	1.41929e-05	2.375	4.53172e-05	2.375	9.75203e-05	2.375	0.000102113
2.4	3.34495e-06	2.4	1.42975e-05	2.4	4.57545e-05	2.4	9.79732e-05	2.4	0.000102804
2.425	3.41365e-06	2.425	1.41099e-05	2.425	4.6026e-05	2.425	9.81621e-05	2.425	0.000103916
2.45	3.36228e-06	2.45	1.44411e-05	2.45	4.611e-05	2.45	9.8604e-05	2.45	0.000103643
2.475	3.40734e-06	2.475	1.44934e-05	2.475	4.6508e-05	2.475	9.81357e-05	2.475	0.000102763
2.5	3.45961e-06	2.5	1.42766e-05	2.5	4.69436e-05	2.5	9.86651e-05	2.5	0.000104214
2.525	3.47927e-06	2.525	1.45807e-05	2.525	4.70789e-05	2.525	9.85014e-05	2.525	0.000104316
2.55	3.46574e-06	2.55	1.45338e-05	2.55	4.74474e-05	2.55	9.84335e-05	2.55	0.000104887
2.575	3.56346e-06	2.575	1.46429e-05	2.575	4.74953e-05	2.575	9.86726e-05	2.575	0.000105148
2.6	3.49903e-06	2.6	1.47492e-05	2.6	4.77363e-05	2.6	9.92723e-05	2.6	0.000105742
2.625	3.61177e-06	2.625	1.48901e-05	2.625	4.75155e-05	2.625	9.98218e-05	2.625	0.000105574
2.65	3.64939e-06	2.65	1.5069e-05	2.65	4.77288e-05	2.65	0.00010004	2.65	0.000106498
2.675	3.65884e-06	2.675	1.50293e-05	2.675	4.84243e-05	2.675	0.000100871	2.675	0.000106459
2.7	3.70531e-06	2.7	1.49463e-05	2.7	4.8614e-05	2.7	0.000101003	2.7	0.000107182
2.725	3.70648e-06	2.725	1.53002e-05	2.725	4.85253e-05	2.725	0.00010108	2.725	0.00010721
2.75	3.76677e-06	2.75	1.51516e-05	2.75	4.86934e-05	2.75	0.00010129	2.75	0.000106855
2.775	3.81539e-06	2.775	1.53869e-05	2.775	4.92313e-05	2.775	0.000101702	2.775	0.000107135
2.8	3.84244e-06	2.8	1.54506e-05	2.8	4.9433e-05	2.8	0.000102403	2.8	0.000107696
2.825	3.87623e-06	2.825	1.55545e-05	2.825	4.94757e-05	2.825	0.00010182	2.825	0.000108465
2.85	3.90967e-06	2.85	1.53851e-05	2.85	4.97051e-05	2.85	0.000102466	2.85	0.000108035
2.875	3.87491e-06	2.875	1.55088e-05	2.875	4.99477e-05	2.875	0.000103921	2.875	0.000107849
2.9	3.90256e-06	2.9	1.56563e-05	2.9	4.97707e-05	2.9	0.000104186	2.9	0.000108065
2.925	3.87794e-06	2.925	1.55145e-05	2.925	4.97858e-05	2.925	0.000104009	2.925	0.000108006
2.95	3.88075e-06	2.95	1.56972e-05	2.95	4.98485e-05	2.95	0.000103766	2.95	0.000107503
2.975	3.8872e-06	2.975	1.5817e-05	2.975	5.0283e-05	2.975	0.000103433	2.975	0.000107716
3	3.99094e-06	3	1.57088e-05	3	5.09235e-05	3	0.000103246	3	0.000108362

## Sheet: Figure 3f
Lch/Wch=300nm/4.5μm
VD=3V
VTG	ID(A)
-4	1.74533e-13
-3.95	3.57994e-14
-3.9	6.24065e-14
-3.85	4.49722e-14
-3.8	1.24793e-13
-3.75	1.01426e-14
-3.7	1.21942e-13
-3.65	5.35244e-14
-3.6	1.17132e-14
-3.55	1.09589e-13
-3.5	6.96787e-14
-3.45	9.24849e-14
-3.4	9.94662e-14
-3.35	3.83204e-14
-3.3	1.54251e-13
-3.25	5.76552e-14
-3.2	1.26051e-15
-3.15	1.05788e-13
-3.1	4.44106e-15
-3.05	7.85608e-14
-3	1.26635e-14
-2.95	8.39325e-14
-2.9	6.24065e-14
-2.85	4.97234e-14
-2.8	1.37147e-13
-2.75	4.43517e-14
-2.7	4.97234e-14
-2.65	1.05788e-13
-2.6	4.91029e-14
-2.55	3.26188e-14
-2.5	5.95558e-14
-2.45	4.05507e-14
-2.4	2.81974e-14
-2.35	9.7236e-14
-2.3	6.3027e-14
-2.25	3.26188e-14
-2.2	3.98467e-13
-2.15	1.16532e-12
-2.1	3.23307e-12
-2.05	7.58618e-12
-2	1.58734e-11
-1.95	3.21522e-11
-1.9	6.60144e-11
-1.85	1.47166e-10
-1.8	3.22454e-10
-1.75	7.10014e-10
-1.7	1.64549e-09
-1.65	3.52378e-09
-1.6	7.0757e-09
-1.55	1.28346e-08
-1.5	1.56985e-08
-1.45	2.59693e-08
-1.4	4.21564e-08
-1.35	6.84863e-08
-1.3	1.09569e-07
-1.25	1.63585e-07
-1.2	2.33444e-07
-1.15	3.21741e-07
-1.1	4.10146e-07
-1.05	5.48904e-07
-1	7.23849e-07
-0.95	8.96688e-07
-0.9	1.11743e-06
-0.85	1.33636e-06
-0.8	1.61754e-06
-0.75	1.87144e-06
-0.7	2.21145e-06
-0.65	2.63137e-06
-0.6	3.03166e-06
-0.55	3.38119e-06
-0.5	3.7924e-06
-0.45	4.26553e-06
-0.4	4.68515e-06
-0.35	5.14923e-06
-0.3	5.62765e-06
-0.25	6.04818e-06
-0.2	6.41811e-06
-0.15	6.84678e-06
-0.1	7.29569e-06
-0.05	7.91148e-06
0	8.14268e-06
0.05	8.33238e-06
0.1	8.82679e-06
0.15	9.35065e-06
0.2	9.78505e-06
0.25	1.01526e-05
0.3	1.0659e-05
0.35	1.09488e-05
0.4	1.14076e-05
0.45	1.18389e-05
0.5	1.21936e-05
0.55	1.2679e-05
0.6	1.3282e-05
0.65	1.36672e-05
0.7	1.39075e-05
0.75	1.44541e-05
0.8	1.50693e-05
0.85	1.53837e-05
0.9	1.58206e-05
0.95	1.64492e-05
1	1.66187e-05
1.05	1.72476e-05
1.1	1.75677e-05
1.15	1.8114e-05
1.2	1.83721e-05
1.25	1.8936e-05
1.3	1.91708e-05
1.35	2.00295e-05
1.4	2.04083e-05
1.45	2.08201e-05
1.5	2.1126e-05
1.55	2.19531e-05
1.6	2.25094e-05
1.65	2.34196e-05
1.7	2.39996e-05
1.75	2.45204e-05
1.8	2.5418e-05
1.85	2.66027e-05
1.9	2.72796e-05
1.95	2.91218e-05
2	3.05398e-05
2.05	3.29241e-05
2.1	3.57411e-05
2.15	3.79369e-05
2.2	4.12875e-05
2.25	4.41322e-05
2.3	4.72663e-05
2.35	5.02557e-05
2.4	5.49318e-05
2.45	5.7908e-05
2.5	6.1499e-05
2.55	6.415e-05
2.6	6.65669e-05
2.65	6.89169e-05
2.7	6.87383e-05
2.75	7.21474e-05
2.8	7.38528e-05
2.85	7.62224e-05
2.9	7.64342e-05
2.95	7.60061e-05
3	7.83653e-05

## Sheet: Figure 3g
Lch/Wch=2μm/4.5μm
VTG=0V		VTG=0.5V		VTG=1V		VTG=1.5V		VTG=2V		VTG=2.5V		VTG=3V
VD(V)	ID(A)	VD(V)	ID(A)	VD(V)	ID(A)	VD(V)	ID(A)	VD(V)	ID(A)	VD(V)	ID(A)	VD(V)	ID(A)
0	-2.27312e-09	0	-1.83774e-09	0	-1.12519e-09	0	-1.11977e-09	0	-1.02794e-09	0	-1.02265e-09	0	-9.42829e-10
0.025	2.22013e-07	0.025	2.51417e-07	0.025	2.67823e-07	0.025	2.77744e-07	0.025	2.84443e-07	0.025	2.89449e-07	0.025	2.93705e-07
0.05	4.4559e-07	0.05	5.03368e-07	0.05	5.35795e-07	0.05	5.55447e-07	0.05	5.68863e-07	0.05	5.79517e-07	0.05	5.87803e-07
0.075	6.67744e-07	0.075	7.54185e-07	0.075	8.02569e-07	0.075	8.32627e-07	0.075	8.52049e-07	0.075	8.67531e-07	0.075	8.8082e-07
0.1	8.84643e-07	0.1	1.00203e-06	0.1	1.06526e-06	0.1	1.1049e-06	0.1	1.1313e-06	0.1	1.15138e-06	0.1	1.16964e-06
0.125	1.10248e-06	0.125	1.25132e-06	0.125	1.33039e-06	0.125	1.37914e-06	0.125	1.41273e-06	0.125	1.43903e-06	0.125	1.4627e-06
0.15	1.31854e-06	0.15	1.49912e-06	0.15	1.59408e-06	0.15	1.65445e-06	0.15	1.69518e-06	0.15	1.72418e-06	0.15	1.75503e-06
0.175	1.53112e-06	0.175	1.74343e-06	0.175	1.85623e-06	0.175	1.92591e-06	0.175	1.97366e-06	0.175	2.01079e-06	0.175	2.04334e-06
0.2	1.74276e-06	0.2	1.98741e-06	0.2	2.12287e-06	0.2	2.20012e-06	0.2	2.25267e-06	0.2	2.29575e-06	0.2	2.33466e-06
0.225	1.94904e-06	0.225	2.22771e-06	0.225	2.37828e-06	0.225	2.46871e-06	0.225	2.5295e-06	0.225	2.57603e-06	0.225	2.62076e-06
0.25	2.15641e-06	0.25	2.47052e-06	0.25	2.63718e-06	0.25	2.74247e-06	0.25	2.80852e-06	0.25	2.86105e-06	0.25	2.91115e-06
0.275	2.35751e-06	0.275	2.70843e-06	0.275	2.89225e-06	0.275	3.00818e-06	0.275	3.08441e-06	0.275	3.13768e-06	0.275	3.19427e-06
0.3	2.56077e-06	0.3	2.94778e-06	0.3	3.15455e-06	0.3	3.27618e-06	0.3	3.36221e-06	0.3	3.42224e-06	0.3	3.48042e-06
0.325	2.75742e-06	0.325	3.18515e-06	0.325	3.40932e-06	0.325	3.54247e-06	0.325	3.6392e-06	0.325	3.70086e-06	0.325	3.77148e-06
0.35	2.95341e-06	0.35	3.41924e-06	0.35	3.66265e-06	0.35	3.80746e-06	0.35	3.90627e-06	0.35	3.97692e-06	0.35	4.05324e-06
0.375	3.14741e-06	0.375	3.65568e-06	0.375	3.91631e-06	0.375	4.07124e-06	0.375	4.17939e-06	0.375	4.26136e-06	0.375	4.33858e-06
0.4	3.33728e-06	0.4	3.8868e-06	0.4	4.16949e-06	0.4	4.34022e-06	0.4	4.44768e-06	0.4	4.53844e-06	0.4	4.61773e-06
0.425	3.52429e-06	0.425	4.12092e-06	0.425	4.41529e-06	0.425	4.6046e-06	0.425	4.72182e-06	0.425	4.80961e-06	0.425	4.89814e-06
0.45	3.70868e-06	0.45	4.34477e-06	0.45	4.67015e-06	0.45	4.86438e-06	0.45	4.98941e-06	0.45	5.08746e-06	0.45	5.1787e-06
0.475	3.88124e-06	0.475	4.57913e-06	0.475	4.92269e-06	0.475	5.12212e-06	0.475	5.26301e-06	0.475	5.36035e-06	0.475	5.45889e-06
0.5	4.06039e-06	0.5	4.80418e-06	0.5	5.16625e-06	0.5	5.38248e-06	0.5	5.51702e-06	0.5	5.63456e-06	0.5	5.73493e-06
0.525	4.22869e-06	0.525	5.03033e-06	0.525	5.40894e-06	0.525	5.6445e-06	0.525	5.79148e-06	0.525	5.91176e-06	0.525	6.01996e-06
0.55	4.39855e-06	0.55	5.25652e-06	0.55	5.65283e-06	0.55	5.91357e-06	0.55	6.05997e-06	0.55	6.18576e-06	0.55	6.29884e-06
0.575	4.56241e-06	0.575	5.47272e-06	0.575	5.89785e-06	0.575	6.16643e-06	0.575	6.33273e-06	0.575	6.45901e-06	0.575	6.58536e-06
0.6	4.71855e-06	0.6	5.68831e-06	0.6	6.14383e-06	0.6	6.41954e-06	0.6	6.59746e-06	0.6	6.72157e-06	0.6	6.8605e-06
0.625	4.87473e-06	0.625	5.91514e-06	0.625	6.38342e-06	0.625	6.67501e-06	0.625	6.86248e-06	0.625	7.00056e-06	0.625	7.13187e-06
0.65	5.02483e-06	0.65	6.13535e-06	0.65	6.63139e-06	0.65	6.93115e-06	0.65	7.12906e-06	0.65	7.26529e-06	0.65	7.40594e-06
0.675	5.17196e-06	0.675	6.34314e-06	0.675	6.88241e-06	0.675	7.1872e-06	0.675	7.40087e-06	0.675	7.5387e-06	0.675	7.69008e-06
0.7	5.3161e-06	0.7	6.55876e-06	0.7	7.1157e-06	0.7	7.45016e-06	0.7	7.6549e-06	0.7	7.81464e-06	0.7	7.96317e-06
0.725	5.45282e-06	0.725	6.76873e-06	0.725	7.35629e-06	0.725	7.69462e-06	0.725	7.91293e-06	0.725	8.07996e-06	0.725	8.23199e-06
0.75	5.58849e-06	0.75	6.979e-06	0.75	7.59096e-06	0.75	7.95286e-06	0.75	8.17862e-06	0.75	8.34712e-06	0.75	8.51448e-06
0.775	5.71936e-06	0.775	7.18926e-06	0.775	7.81512e-06	0.775	8.19368e-06	0.775	8.43916e-06	0.775	8.61274e-06	0.775	8.78711e-06
0.8	5.83606e-06	0.8	7.38834e-06	0.8	8.05622e-06	0.8	8.45041e-06	0.8	8.68289e-06	0.8	8.87221e-06	0.8	9.06145e-06
0.825	5.95346e-06	0.825	7.59956e-06	0.825	8.28296e-06	0.825	8.70294e-06	0.825	8.95138e-06	0.825	9.15152e-06	0.825	9.33128e-06
0.85	6.06394e-06	0.85	7.79778e-06	0.85	8.51596e-06	0.85	8.94968e-06	0.85	9.21144e-06	0.85	9.41709e-06	0.85	9.59001e-06
0.875	6.16848e-06	0.875	8.00226e-06	0.875	8.74033e-06	0.875	9.19739e-06	0.875	9.47842e-06	0.875	9.68421e-06	0.875	9.87323e-06
0.9	6.27077e-06	0.9	8.20473e-06	0.9	8.97692e-06	0.9	9.44622e-06	0.9	9.73966e-06	0.9	9.94766e-06	0.9	1.01411e-05
0.925	6.36607e-06	0.925	8.39458e-06	0.925	9.20756e-06	0.925	9.6917e-06	0.925	9.9937e-06	0.925	1.02128e-05	0.925	1.04139e-05
0.95	6.43947e-06	0.95	8.58638e-06	0.95	9.42998e-06	0.95	9.9345e-06	0.95	1.02389e-05	0.95	1.04728e-05	0.95	1.0694e-05
0.975	6.52375e-06	0.975	8.77523e-06	0.975	9.66101e-06	0.975	1.01814e-05	0.975	1.04889e-05	0.975	1.07339e-05	0.975	1.09623e-05
1	6.59923e-06	1	8.97109e-06	1	9.88811e-06	1	1.04216e-05	1	1.07546e-05	1	1.10011e-05	1	1.12313e-05
1.025	6.67255e-06	1.025	9.14899e-06	1.025	1.01082e-05	1.025	1.0672e-05	1.025	1.09982e-05	1.025	1.12788e-05	1.025	1.15021e-05
1.05	6.7367e-06	1.05	9.33628e-06	1.05	1.03228e-05	1.05	1.09055e-05	1.05	1.12608e-05	1.05	1.1529e-05	1.05	1.17718e-05
1.075	6.78752e-06	1.075	9.51651e-06	1.075	1.05317e-05	1.075	1.11402e-05	1.075	1.15052e-05	1.075	1.17968e-05	1.075	1.20502e-05
1.1	6.84263e-06	1.1	9.70326e-06	1.1	1.07625e-05	1.1	1.1382e-05	1.1	1.17527e-05	1.1	1.20407e-05	1.1	1.23128e-05
1.125	6.89415e-06	1.125	9.88109e-06	1.125	1.09805e-05	1.125	1.16163e-05	1.125	1.19925e-05	1.125	1.23228e-05	1.125	1.25666e-05
1.15	6.93664e-06	1.15	1.00534e-05	1.15	1.1191e-05	1.15	1.18581e-05	1.15	1.22469e-05	1.15	1.25728e-05	1.15	1.28292e-05
1.175	6.9791e-06	1.175	1.02301e-05	1.175	1.1415e-05	1.175	1.21011e-05	1.175	1.25049e-05	1.175	1.28403e-05	1.175	1.30925e-05
1.2	7.01291e-06	1.2	1.04035e-05	1.2	1.16075e-05	1.2	1.23254e-05	1.2	1.27407e-05	1.2	1.30809e-05	1.2	1.33531e-05
1.225	7.03346e-06	1.225	1.05745e-05	1.225	1.18321e-05	1.225	1.25684e-05	1.225	1.30075e-05	1.225	1.3365e-05	1.225	1.36274e-05
1.25	7.06239e-06	1.25	1.07363e-05	1.25	1.20277e-05	1.25	1.27877e-05	1.25	1.32412e-05	1.25	1.35852e-05	1.25	1.38748e-05
1.275	7.08406e-06	1.275	1.08923e-05	1.275	1.22586e-05	1.275	1.30355e-05	1.275	1.34887e-05	1.275	1.38312e-05	1.275	1.41522e-05
1.3	7.09604e-06	1.3	1.10442e-05	1.3	1.24581e-05	1.3	1.32394e-05	1.3	1.37362e-05	1.3	1.40938e-05	1.3	1.44096e-05
1.325	7.11203e-06	1.325	1.11946e-05	1.325	1.26583e-05	1.325	1.34819e-05	1.325	1.39733e-05	1.325	1.43519e-05	1.325	1.46797e-05
1.35	7.12268e-06	1.35	1.13496e-05	1.35	1.28618e-05	1.35	1.36927e-05	1.35	1.42188e-05	1.35	1.46019e-05	1.35	1.49244e-05
1.375	7.13988e-06	1.375	1.1498e-05	1.375	1.30679e-05	1.375	1.39272e-05	1.375	1.44732e-05	1.375	1.48703e-05	1.375	1.51835e-05
1.4	7.155e-06	1.4	1.16511e-05	1.4	1.32614e-05	1.4	1.41395e-05	1.4	1.47184e-05	1.4	1.51349e-05	1.4	1.54537e-05
1.425	7.16891e-06	1.425	1.17938e-05	1.425	1.3478e-05	1.425	1.43693e-05	1.425	1.4946e-05	1.425	1.53873e-05	1.425	1.57088e-05
1.45	7.17852e-06	1.45	1.19329e-05	1.45	1.36725e-05	1.45	1.4596e-05	1.45	1.51734e-05	1.45	1.56149e-05	1.45	1.59746e-05
1.475	7.18052e-06	1.475	1.20871e-05	1.475	1.3872e-05	1.475	1.48049e-05	1.475	1.54175e-05	1.475	1.58808e-05	1.475	1.62828e-05
1.5	7.19161e-06	1.5	1.21958e-05	1.5	1.40743e-05	1.5	1.50508e-05	1.5	1.56411e-05	1.5	1.60933e-05	1.5	1.65321e-05
1.525	7.19427e-06	1.525	1.23128e-05	1.525	1.42749e-05	1.525	1.52447e-05	1.525	1.5883e-05	1.525	1.63599e-05	1.525	1.67791e-05
1.55	7.20198e-06	1.55	1.24467e-05	1.55	1.44681e-05	1.55	1.54689e-05	1.55	1.61408e-05	1.55	1.66147e-05	1.55	1.70322e-05
1.575	7.20809e-06	1.575	1.25663e-05	1.575	1.46468e-05	1.575	1.57087e-05	1.575	1.63681e-05	1.575	1.68602e-05	1.575	1.72731e-05
1.6	7.20899e-06	1.6	1.27002e-05	1.6	1.48252e-05	1.6	1.59253e-05	1.6	1.65876e-05	1.6	1.71124e-05	1.6	1.75363e-05
1.625	7.21496e-06	1.625	1.28049e-05	1.625	1.50233e-05	1.625	1.61631e-05	1.625	1.68432e-05	1.625	1.736e-05	1.625	1.78196e-05
1.65	7.21961e-06	1.65	1.29084e-05	1.65	1.51929e-05	1.65	1.63679e-05	1.65	1.70659e-05	1.65	1.75799e-05	1.65	1.80713e-05
1.675	7.22936e-06	1.675	1.30116e-05	1.675	1.53714e-05	1.675	1.65935e-05	1.675	1.72926e-05	1.675	1.78377e-05	1.675	1.83089e-05
1.7	7.24559e-06	1.7	1.31274e-05	1.7	1.55581e-05	1.7	1.67867e-05	1.7	1.7538e-05	1.7	1.8069e-05	1.7	1.85661e-05
1.725	7.24468e-06	1.725	1.32145e-05	1.725	1.57178e-05	1.725	1.69952e-05	1.725	1.77782e-05	1.725	1.83155e-05	1.725	1.88157e-05
1.75	7.24769e-06	1.75	1.33158e-05	1.75	1.59222e-05	1.75	1.72055e-05	1.75	1.79831e-05	1.75	1.85675e-05	1.75	1.90913e-05
1.775	7.24938e-06	1.775	1.33878e-05	1.775	1.6087e-05	1.775	1.74311e-05	1.775	1.82242e-05	1.775	1.88167e-05	1.775	1.93642e-05
1.8	7.23977e-06	1.8	1.34568e-05	1.8	1.62512e-05	1.8	1.76321e-05	1.8	1.84407e-05	1.8	1.90635e-05	1.8	1.96373e-05
1.825	7.22666e-06	1.825	1.35361e-05	1.825	1.64228e-05	1.825	1.78416e-05	1.825	1.86821e-05	1.825	1.931e-05	1.825	1.9874e-05
1.85	7.22311e-06	1.85	1.36082e-05	1.85	1.65971e-05	1.85	1.80271e-05	1.85	1.88969e-05	1.85	1.95566e-05	1.85	2.0131e-05
1.875	7.22827e-06	1.875	1.36773e-05	1.875	1.67657e-05	1.875	1.82437e-05	1.875	1.91149e-05	1.875	1.97973e-05	1.875	2.0361e-05
1.9	7.23104e-06	1.9	1.37431e-05	1.9	1.69209e-05	1.9	1.84436e-05	1.9	1.93371e-05	1.9	2.00297e-05	1.9	2.06093e-05
1.925	7.22982e-06	1.925	1.38176e-05	1.925	1.70903e-05	1.925	1.86243e-05	1.925	1.9563e-05	1.925	2.02601e-05	1.925	2.08708e-05
1.95	7.23365e-06	1.95	1.38667e-05	1.95	1.72318e-05	1.95	1.88326e-05	1.95	1.97948e-05	1.95	2.04725e-05	1.95	2.11245e-05
1.975	7.23512e-06	1.975	1.39153e-05	1.975	1.74267e-05	1.975	1.90232e-05	1.975	1.99972e-05	1.975	2.07457e-05	1.975	2.13679e-05
2	7.23486e-06	2	1.39653e-05	2	1.75864e-05	2	1.92263e-05	2	2.02447e-05	2	2.1019e-05	2	2.16203e-05
2.025	7.24078e-06	2.025	1.40259e-05	2.025	1.7724e-05	2.025	1.94046e-05	2.025	2.04488e-05	2.025	2.1246e-05	2.025	2.18748e-05
2.05	7.24126e-06	2.05	1.4067e-05	2.05	1.78905e-05	2.05	1.96025e-05	2.05	2.06841e-05	2.05	2.1485e-05	2.05	2.21172e-05
2.075	7.24288e-06	2.075	1.40921e-05	2.075	1.80277e-05	2.075	1.97687e-05	2.075	2.08713e-05	2.075	2.17057e-05	2.075	2.23745e-05
2.1	7.255e-06	2.1	1.41469e-05	2.1	1.81641e-05	2.1	1.9978e-05	2.1	2.11047e-05	2.1	2.19452e-05	2.1	2.26081e-05
2.125	7.26208e-06	2.125	1.41631e-05	2.125	1.83066e-05	2.125	2.01791e-05	2.125	2.13271e-05	2.125	2.21851e-05	2.125	2.28577e-05
2.15	7.26713e-06	2.15	1.41979e-05	2.15	1.84325e-05	2.15	2.0364e-05	2.15	2.15154e-05	2.15	2.24126e-05	2.15	2.30979e-05
2.175	7.26982e-06	2.175	1.42084e-05	2.175	1.856e-05	2.175	2.05625e-05	2.175	2.1749e-05	2.175	2.26293e-05	2.175	2.33437e-05
2.2	7.26855e-06	2.2	1.4224e-05	2.2	1.86987e-05	2.2	2.07612e-05	2.2	2.19745e-05	2.2	2.29088e-05	2.2	2.35709e-05
2.225	7.27042e-06	2.225	1.42477e-05	2.225	1.88121e-05	2.225	2.09333e-05	2.225	2.22067e-05	2.225	2.31034e-05	2.225	2.38237e-05
2.25	7.27571e-06	2.25	1.42742e-05	2.25	1.89272e-05	2.25	2.11251e-05	2.25	2.24086e-05	2.25	2.33232e-05	2.25	2.40615e-05
2.275	7.27159e-06	2.275	1.43089e-05	2.275	1.90714e-05	2.275	2.12728e-05	2.275	2.26052e-05	2.275	2.35738e-05	2.275	2.43259e-05
2.3	7.27449e-06	2.3	1.43058e-05	2.3	1.91969e-05	2.3	2.14766e-05	2.3	2.28192e-05	2.3	2.38127e-05	2.3	2.45813e-05
2.325	7.27749e-06	2.325	1.43291e-05	2.325	1.92977e-05	2.325	2.16464e-05	2.325	2.30081e-05	2.325	2.40178e-05	2.325	2.47999e-05
2.35	7.28203e-06	2.35	1.43217e-05	2.35	1.94278e-05	2.35	2.17922e-05	2.35	2.31692e-05	2.35	2.42167e-05	2.35	2.50374e-05
2.375	7.28685e-06	2.375	1.43572e-05	2.375	1.95337e-05	2.375	2.19815e-05	2.375	2.33873e-05	2.375	2.44277e-05	2.375	2.52969e-05
2.4	7.29029e-06	2.4	1.43484e-05	2.4	1.96269e-05	2.4	2.21055e-05	2.4	2.35884e-05	2.4	2.46372e-05	2.4	2.55258e-05
2.425	7.29296e-06	2.425	1.43488e-05	2.425	1.97617e-05	2.425	2.22881e-05	2.425	2.38264e-05	2.425	2.4882e-05	2.425	2.57474e-05
2.45	7.29389e-06	2.45	1.43573e-05	2.45	1.98476e-05	2.45	2.24684e-05	2.45	2.39985e-05	2.45	2.51187e-05	2.45	2.59494e-05
2.475	7.30508e-06	2.475	1.43662e-05	2.475	1.99624e-05	2.475	2.26075e-05	2.475	2.41835e-05	2.475	2.53403e-05	2.475	2.62122e-05
2.5	7.30473e-06	2.5	1.43763e-05	2.5	2.00487e-05	2.5	2.27693e-05	2.5	2.44007e-05	2.5	2.55455e-05	2.5	2.64516e-05
2.525	7.30973e-06	2.525	1.43645e-05	2.525	2.01345e-05	2.525	2.29413e-05	2.525	2.45803e-05	2.525	2.577e-05	2.525	2.66655e-05
2.55	7.31853e-06	2.55	1.44041e-05	2.55	2.02159e-05	2.55	2.31027e-05	2.55	2.47663e-05	2.55	2.59804e-05	2.55	2.69092e-05
2.575	7.31195e-06	2.575	1.4398e-05	2.575	2.02998e-05	2.575	2.3261e-05	2.575	2.49811e-05	2.575	2.62261e-05	2.575	2.71483e-05
2.6	7.3165e-06	2.6	1.44043e-05	2.6	2.03888e-05	2.6	2.3426e-05	2.6	2.51473e-05	2.6	2.64041e-05	2.6	2.74194e-05
2.625	7.30951e-06	2.625	1.44148e-05	2.625	2.04399e-05	2.625	2.35807e-05	2.625	2.53124e-05	2.625	2.66245e-05	2.625	2.76406e-05
2.65	7.30859e-06	2.65	1.44124e-05	2.65	2.05025e-05	2.65	2.37297e-05	2.65	2.55339e-05	2.65	2.68229e-05	2.65	2.78699e-05
2.675	7.30626e-06	2.675	1.44269e-05	2.675	2.05882e-05	2.675	2.37741e-05	2.675	2.57067e-05	2.675	2.70391e-05	2.675	2.80804e-05
2.7	7.32011e-06	2.7	1.44249e-05	2.7	2.06295e-05	2.7	2.38035e-05	2.7	2.58758e-05	2.7	2.73e-05	2.7	2.8311e-05
2.725	7.31814e-06	2.725	1.44356e-05	2.725	2.06878e-05	2.725	2.38713e-05	2.725	2.60732e-05	2.725	2.74639e-05	2.725	2.85414e-05
2.75	7.31763e-06	2.75	1.4446e-05	2.75	2.0764e-05	2.75	2.40331e-05	2.75	2.62462e-05	2.75	2.77033e-05	2.75	2.87698e-05
2.775	7.32379e-06	2.775	1.44359e-05	2.775	2.08096e-05	2.775	2.42149e-05	2.775	2.6434e-05	2.775	2.79395e-05	2.775	2.90367e-05
2.8	7.31764e-06	2.8	1.44257e-05	2.8	2.08392e-05	2.8	2.43771e-05	2.8	2.66469e-05	2.8	2.81013e-05	2.8	2.92084e-05
2.825	7.31617e-06	2.825	1.44367e-05	2.825	2.08847e-05	2.825	2.45084e-05	2.825	2.67836e-05	2.825	2.82956e-05	2.825	2.94278e-05
2.85	7.31749e-06	2.85	1.44407e-05	2.85	2.09474e-05	2.85	2.46781e-05	2.85	2.69763e-05	2.85	2.84849e-05	2.85	2.96785e-05
2.875	7.32602e-06	2.875	1.44512e-05	2.875	2.09771e-05	2.875	2.48154e-05	2.875	2.71304e-05	2.875	2.86884e-05	2.875	2.99224e-05
2.9	7.32271e-06	2.9	1.4448e-05	2.9	2.10071e-05	2.9	2.49379e-05	2.9	2.73164e-05	2.9	2.8892e-05	2.9	3.00978e-05
2.925	7.32386e-06	2.925	1.44427e-05	2.925	2.10401e-05	2.925	2.50579e-05	2.925	2.74443e-05	2.925	2.90773e-05	2.925	3.03873e-05
2.95	7.32801e-06	2.95	1.44515e-05	2.95	2.10401e-05	2.95	2.51755e-05	2.95	2.76364e-05	2.95	2.92788e-05	2.95	3.05795e-05
2.975	7.33269e-06	2.975	1.44601e-05	2.975	2.10674e-05	2.975	2.53015e-05	2.975	2.77982e-05	2.975	2.95306e-05	2.975	3.07416e-05
3	7.3286e-06	3	1.44582e-05	3	2.11006e-05	3	2.54574e-05	3	2.79305e-05	3	2.97023e-05	3	3.09733e-05

## Sheet: Figure 3h
Lch/Wch=2μm/4.5μm
VD=0.5V		VD=1V		VD=1.5V
VTG(V)	ID(A)	VTG(V)	ID(A)	VTG(V)	ID(A)
-3	5.86028e-14	-3	4.7834e-14	-3	8.61623e-14
-2.975	1.77386e-14	-2.975	6.87412e-14	-2.975	7.28578e-14
-2.95	4.90995e-14	-2.95	7.00067e-14	-2.95	2.7877e-14
-2.925	5.35362e-14	-2.925	9.37649e-14	-2.925	4.97346e-14
-2.9	8.96487e-14	-2.9	1.03903e-13	-2.9	4.1497e-14
-2.875	4.43479e-14	-2.875	3.95962e-14	-2.875	4.97346e-14
-2.85	1.33677e-13	-2.85	1.93241e-14	-2.85	9.66158e-14
-2.825	6.43048e-14	-2.825	2.62916e-14	-2.825	1.40329e-13
-2.8	8.42617e-14	-2.8	6.96916e-14	-2.8	4.81492e-14
-2.775	1.5523e-14	-2.775	3.07281e-14	-2.775	1.15622e-13
-2.75	1.63136e-13	-2.75	6.494e-14	-2.75	7.92012e-15
-2.725	3.48445e-14	-2.725	7.0642e-14	-2.725	9.37649e-14
-2.7	1.70739e-13	-2.7	2.05896e-14	-2.7	1.06119e-13
-2.675	5.86028e-14	-2.675	6.90564e-14	-2.675	6.81061e-14
-2.65	1.39066e-13	-2.65	6.90564e-14	-2.65	7.00068e-14
-2.625	4.05465e-14	-2.625	6.49401e-14	-2.625	2.91427e-14
-2.6	4.30825e-14	-2.6	9.47152e-14	-2.6	7.00068e-14
-2.575	8.87075e-15	-2.575	4.43389e-15	-2.575	4.59333e-14
-2.55	5.95531e-14	-2.55	7.00067e-14	-2.55	7.34927e-14
-2.525	4.97348e-14	-2.525	8.2361e-14	-2.525	1.39374e-14
-2.5	3.86459e-14	-2.5	1.8689e-14	-2.5	9.66158e-14
-2.475	1.00102e-13	-2.475	3.64303e-14	-2.475	1.01361e-14
-2.45	6.62054e-14	-2.45	1.18158e-13	-2.45	3.83307e-14
-2.425	2.78773e-14	-2.425	3.38943e-14	-2.425	1.69788e-13
-2.4	4.52982e-14	-2.4	1.0136e-14	-2.4	6.62055e-14
-2.375	1.29876e-13	-2.375	3.45294e-14	-2.375	9.37649e-14
-2.35	1.17522e-13	-2.35	2.53412e-14	-2.35	9.43999e-14
-2.325	4.14968e-14	-2.325	1.20368e-14	-2.325	3.26286e-14
-2.3	1.11821e-13	-2.3	1.55228e-14	-2.3	1.4413e-13
-2.275	2.24902e-14	-2.275	8.48969e-14	-2.275	4.24472e-14
-2.25	1.67888e-13	-2.25	2.81923e-14	-2.25	5.82877e-14
-2.225	4.62485e-14	-2.225	6.58902e-14	-2.225	8.0145e-14
-2.2	3.17739e-16	-2.2	6.20892e-14	-2.2	1.96394e-14
-2.175	9.28146e-14	-2.175	4.05466e-14	-2.175	9.63006e-14
-2.15	3.07283e-14	-2.15	3.73805e-14	-2.15	4.43479e-14
-2.125	6.52551e-14	-2.125	3.64302e-14	-2.125	3.17448e-16
-2.1	1.17217e-14	-2.1	5.82877e-14	-2.1	3.17515e-16
-2.075	6.97005e-15	-2.075	3.07281e-14	-2.075	2.69266e-14
-2.05	4.81491e-14	-2.05	9.18564e-15	-2.05	3.5795e-14
-2.025	1.12457e-13	-2.025	2.97778e-14	-2.025	9.75661e-14
-2	1.86889e-14	-2	1.90695e-13	-2	2.81924e-14
-1.975	7.6659e-14	-1.975	5.29008e-14	-1.975	3.26286e-14
-1.95	3.9281e-14	-1.95	7.57087e-14	-1.95	8.5212e-14
-1.925	1.01367e-13	-1.925	8.04604e-14	-1.925	3.48447e-14
-1.9	3.19935e-14	-1.9	1.40966e-13	-1.9	7.15922e-14
-1.875	5.48014e-14	-1.875	5.06852e-14	-1.875	7.06419e-14
-1.85	1.10863e-14	-1.85	7.63441e-14	-1.85	8.42617e-14
-1.825	1.91645e-13	-1.825	5.0693e-15	-1.825	4.11895e-15
-1.8	4.52982e-14	-1.8	4.05465e-14	-1.8	4.14969e-14
-1.775	2.72418e-14	-1.775	5.54366e-14	-1.775	7.66591e-14
-1.75	1.31463e-13	-1.75	9.75661e-14	-1.75	1.77387e-14
-1.725	7.72945e-14	-1.725	6.30395e-14	-1.725	6.33545e-14
-1.7	1.93243e-14	-1.7	1.77391e-13	-1.7	6.20888e-14
-1.675	3.48445e-14	-1.675	8.2361e-14	-1.675	2.02743e-14
-1.65	7.06422e-14	-1.65	3.35791e-14	-1.65	1.64731e-14
-1.625	4.68838e-14	-1.625	6.52551e-14	-1.625	1.64733e-14
-1.6	5.06924e-15	-1.6	4.21319e-14	-1.6	5.95532e-14
-1.575	2.21755e-14	-1.575	1.2987e-14	-1.575	7.82443e-14
-1.55	1.00417e-13	-1.55	7.28577e-14	-1.55	3.67452e-14
-1.525	3.73806e-14	-1.525	7.19074e-14	-1.525	2.53413e-14
-1.5	7.15926e-14	-1.5	1.17215e-14	-1.5	3.48446e-14
-1.475	7.951e-14	-1.475	9.18643e-14	-1.475	7.47584e-14
-1.45	1.67576e-13	-1.45	2.02744e-14	-1.45	1.37478e-13
-1.425	3.64302e-14	-1.425	4.81492e-14	-1.425	1.34314e-13
-1.4	1.7644e-13	-1.4	1.26719e-14	-1.4	7.53934e-14
-1.375	2.88277e-14	-1.375	1.06119e-13	-1.375	8.87028e-15
-1.35	7.92045e-15	-1.35	1.72639e-13	-1.35	6.96914e-14
-1.325	2.78773e-14	-1.325	7.6344e-14	-1.325	1.9324e-14
-1.3	6.97e-15	-1.3	1.08019e-13	-1.3	4.14969e-14
-1.275	1.17208e-13	-1.275	2.15399e-14	-1.275	1.66937e-13
-1.25	3.83309e-14	-1.25	2.43909e-14	-1.25	7.951e-14
-1.225	4.49832e-14	-1.225	1.64087e-13	-1.225	5.06847e-14
-1.2	3.11076e-13	-1.2	2.9587e-13	-1.2	5.95532e-14
-1.175	2.51205e-13	-1.175	2.77814e-13	-1.175	3.67453e-14
-1.15	8.10958e-14	-1.15	4.21323e-14	-1.15	1.58314e-15
-1.125	1.42867e-13	-1.125	2.28706e-13	-1.125	1.07711e-14
-1.1	2.03049e-13	-1.1	7.76094e-14	-1.1	7.92014e-15
-1.075	7.09571e-14	-1.075	2.88275e-14	-1.075	8.87043e-15
-1.05	2.14735e-12	-1.05	2.59766e-14	-1.05	3.26287e-14
-1.025	2.22054e-13	-1.025	6.05034e-14	-1.025	5.10002e-14
-1	1.92284e-13	-1	2.53411e-14	-1	9.43999e-14
-0.975	6.08824e-13	-0.975	6.33462e-15	-0.975	1.28926e-13
-0.95	1.93546e-13	-0.95	9.66158e-14	-0.95	6.30392e-14
-0.925	5.63864e-13	-0.925	1.24174e-13	-0.925	2.62916e-14
-0.9	3.17698e-16	-0.9	7.85597e-14	-0.9	1.39379e-13
-0.875	8.86984e-14	-0.875	1.00417e-13	-0.875	1.02953e-13
-0.85	4.1182e-14	-0.85	8.7748e-14	-0.85	2.59763e-14
-0.825	3.57948e-14	-0.825	1.36223e-14	-0.825	1.73589e-13
-0.8	1.37479e-13	-0.8	1.35265e-13	-0.8	6.33484e-15
-0.775	4.30826e-14	-0.775	8.14107e-14	-0.775	1.26801e-15
-0.75	1.61236e-13	-0.75	7.85597e-14	-0.75	4.33976e-14
-0.725	2.50264e-14	-0.725	7.00067e-14	-0.725	6.01952e-15
-0.7	6.01971e-15	-0.7	7.28577e-14	-0.7	1.32727e-13
-0.675	8.23539e-15	-0.675	4.1182e-14	-0.675	6.01883e-14
-0.65	1.20366e-14	-0.65	8.39467e-14	-0.65	1.46668e-13
-0.625	3.38942e-14	-0.625	6.32639e-16	-0.625	8.96483e-14
-0.6	3.95962e-14	-0.6	4.24472e-14	-0.6	5.44857e-13
-0.575	3.19935e-14	-0.575	3.1687e-15	-0.575	1.18063e-12
-0.55	6.58906e-14	-0.55	1.23861e-13	-0.55	3.3911e-12
-0.525	1.29868e-14	-0.525	5.67021e-14	-0.525	7.9156e-12
-0.5	5.95531e-14	-0.5	9.28146e-14	-0.5	1.64324e-11
-0.475	3.35791e-14	-0.475	4.75483e-13	-0.475	3.59104e-11
-0.45	3.57948e-14	-0.45	8.81273e-13	-0.45	6.93629e-11
-0.425	2.0749e-13	-0.425	2.34193e-12	-0.425	1.43311e-10
-0.4	2.91119e-13	-0.4	5.39914e-12	-0.4	3.07647e-10
-0.375	7.5393e-13	-0.375	1.19593e-11	-0.375	5.82606e-10
-0.35	1.45527e-12	-0.35	2.58455e-11	-0.35	1.13997e-09
-0.325	3.57357e-12	-0.325	5.73831e-11	-0.325	2.04942e-09
-0.3	9.2537e-12	-0.3	1.2159e-10	-0.3	3.75398e-09
-0.275	2.2469e-11	-0.275	2.78373e-10	-0.275	6.45251e-09
-0.25	4.5831e-11	-0.25	5.83467e-10	-0.25	1.13293e-08
-0.225	1.19063e-10	-0.225	1.24209e-09	-0.225	1.89181e-08
-0.2	2.66205e-10	-0.2	2.54834e-09	-0.2	3.08226e-08
-0.175	5.15548e-10	-0.175	4.97429e-09	-0.175	4.92162e-08
-0.15	1.02761e-09	-0.15	9.42773e-09	-0.15	7.4443e-08
-0.125	2.32005e-09	-0.125	1.6171e-08	-0.125	1.11393e-07
-0.1	4.34537e-09	-0.1	2.71745e-08	-0.1	1.60719e-07
-0.075	8.3882e-09	-0.075	4.54356e-08	-0.075	2.28001e-07
-0.05	1.48583e-08	-0.05	6.94945e-08	-0.05	3.11267e-07
-0.025	2.63051e-08	-0.025	1.04334e-07	-0.025	4.15087e-07
0	4.31135e-08	0	1.54147e-07	0	5.39404e-07
0.025	6.86375e-08	0.025	2.18752e-07	0.025	6.88749e-07
0.05	1.04928e-07	0.05	2.96131e-07	0.05	8.51066e-07
0.075	1.54037e-07	0.075	3.97932e-07	0.075	1.04201e-06
0.1	2.22639e-07	0.1	5.19131e-07	0.1	1.24673e-06
0.125	3.06296e-07	0.125	6.61955e-07	0.125	1.47899e-06
0.15	4.07573e-07	0.15	8.30976e-07	0.15	1.73119e-06
0.175	5.26543e-07	0.175	1.01535e-06	0.175	2.00578e-06
0.2	6.70968e-07	0.2	1.22636e-06	0.2	2.2892e-06
0.225	8.40422e-07	0.225	1.45617e-06	0.225	2.59131e-06
0.25	1.0287e-06	0.25	1.70178e-06	0.25	2.89868e-06
0.275	1.23985e-06	0.275	1.97176e-06	0.275	3.22857e-06
0.3	1.46666e-06	0.3	2.26103e-06	0.3	3.56363e-06
0.325	1.70708e-06	0.325	2.56499e-06	0.325	3.92107e-06
0.35	1.96974e-06	0.35	2.88167e-06	0.35	4.28581e-06
0.375	2.24812e-06	0.375	3.21036e-06	0.375	4.65088e-06
0.4	2.52947e-06	0.4	3.56329e-06	0.4	5.04218e-06
0.425	2.81804e-06	0.425	3.92173e-06	0.425	5.44247e-06
0.45	3.09285e-06	0.45	4.28409e-06	0.45	5.83564e-06
0.475	3.37856e-06	0.475	4.67242e-06	0.475	6.24792e-06
0.5	3.65181e-06	0.5	5.06162e-06	0.5	6.6609e-06
0.525	3.89912e-06	0.525	5.46587e-06	0.525	7.08946e-06
0.55	4.14708e-06	0.55	5.86732e-06	0.55	7.53014e-06
0.575	4.36891e-06	0.575	6.2709e-06	0.575	7.94954e-06
0.6	4.58016e-06	0.6	6.67759e-06	0.6	8.39504e-06
0.625	4.77237e-06	0.625	7.08955e-06	0.625	8.83156e-06
0.65	4.95396e-06	0.65	7.48313e-06	0.65	9.27806e-06
0.675	5.11544e-06	0.675	7.86832e-06	0.675	9.73462e-06
0.7	5.26034e-06	0.7	8.2548e-06	0.7	1.01915e-05
0.725	5.39711e-06	0.725	8.62177e-06	0.725	1.06463e-05
0.75	5.52168e-06	0.75	8.96568e-06	0.75	1.10864e-05
0.775	5.64257e-06	0.775	9.30052e-06	0.775	1.15445e-05
0.8	5.75017e-06	0.8	9.61314e-06	0.8	1.1989e-05
0.825	5.84847e-06	0.825	9.91816e-06	0.825	1.24429e-05
0.85	5.94122e-06	0.85	1.01903e-05	0.85	1.28549e-05
0.875	6.02292e-06	0.875	1.04347e-05	0.875	1.32749e-05
0.9	6.1061e-06	0.9	1.06692e-05	0.9	1.36962e-05
0.925	6.17664e-06	0.925	1.08852e-05	0.925	1.40873e-05
0.95	6.24375e-06	0.95	1.10783e-05	0.95	1.44931e-05
0.975	6.30784e-06	0.975	1.12757e-05	0.975	1.48038e-05
1	6.36842e-06	1	1.1449e-05	1	1.51583e-05
1.025	6.42977e-06	1.025	1.16204e-05	1.025	1.5477e-05
1.05	6.47716e-06	1.05	1.17617e-05	1.05	1.57491e-05
1.075	6.5354e-06	1.075	1.18891e-05	1.075	1.60294e-05
1.1	6.58101e-06	1.1	1.20245e-05	1.1	1.6313e-05
1.125	6.62689e-06	1.125	1.21548e-05	1.125	1.65722e-05
1.15	6.67272e-06	1.15	1.2261e-05	1.15	1.67765e-05
1.175	6.70939e-06	1.175	1.23829e-05	1.175	1.69873e-05
1.2	6.74865e-06	1.2	1.24722e-05	1.2	1.7178e-05
1.225	6.78327e-06	1.225	1.25752e-05	1.225	1.73693e-05
1.25	6.82653e-06	1.25	1.26671e-05	1.25	1.75717e-05
1.275	6.85722e-06	1.275	1.27576e-05	1.275	1.77546e-05
1.3	6.89433e-06	1.3	1.28431e-05	1.3	1.78964e-05
1.325	6.92913e-06	1.325	1.29276e-05	1.325	1.80625e-05
1.35	6.95234e-06	1.35	1.30039e-05	1.35	1.82011e-05
1.375	6.97858e-06	1.375	1.30765e-05	1.375	1.83374e-05
1.4	7.01284e-06	1.4	1.31323e-05	1.4	1.84756e-05
1.425	7.03956e-06	1.425	1.31874e-05	1.425	1.85649e-05
1.45	7.06654e-06	1.45	1.32537e-05	1.45	1.86829e-05
1.475	7.09126e-06	1.475	1.33288e-05	1.475	1.88019e-05
1.5	7.12692e-06	1.5	1.33798e-05	1.5	1.89186e-05
1.525	7.14557e-06	1.525	1.34344e-05	1.525	1.90281e-05
1.55	7.17734e-06	1.55	1.35041e-05	1.55	1.91167e-05
1.575	7.18746e-06	1.575	1.35545e-05	1.575	1.92028e-05
1.6	7.20731e-06	1.6	1.35858e-05	1.6	1.93005e-05
1.625	7.22075e-06	1.625	1.36534e-05	1.625	1.94137e-05
1.65	7.25179e-06	1.65	1.36952e-05	1.65	1.94836e-05
1.675	7.27647e-06	1.675	1.3733e-05	1.675	1.95938e-05
1.7	7.28687e-06	1.7	1.37794e-05	1.7	1.96466e-05
1.725	7.31018e-06	1.725	1.38286e-05	1.725	1.97219e-05
1.75	7.3351e-06	1.75	1.3874e-05	1.75	1.98159e-05
1.775	7.35601e-06	1.775	1.38938e-05	1.775	1.98914e-05
1.8	7.36946e-06	1.8	1.3936e-05	1.8	1.99303e-05
1.825	7.38512e-06	1.825	1.39831e-05	1.825	2.00023e-05
1.85	7.39851e-06	1.85	1.40206e-05	1.85	2.00582e-05
1.875	7.42393e-06	1.875	1.40472e-05	1.875	2.01147e-05
1.9	7.44286e-06	1.9	1.40942e-05	1.9	2.01972e-05
1.925	7.45863e-06	1.925	1.41364e-05	1.925	2.0252e-05
1.95	7.46259e-06	1.95	1.41604e-05	1.95	2.02942e-05
1.975	7.47871e-06	1.975	1.42144e-05	1.975	2.03716e-05
2	7.49991e-06	2	1.42336e-05	2	2.04493e-05
2.025	7.51605e-06	2.025	1.42692e-05	2.025	2.04884e-05
2.05	7.53216e-06	2.05	1.43062e-05	2.05	2.05697e-05
2.075	7.53617e-06	2.075	1.43365e-05	2.075	2.05946e-05
2.1	7.55655e-06	2.1	1.43536e-05	2.1	2.06517e-05
2.125	7.57359e-06	2.125	1.44036e-05	2.125	2.06931e-05
2.15	7.58636e-06	2.15	1.44152e-05	2.15	2.07356e-05
2.175	7.59722e-06	2.175	1.44637e-05	2.175	2.07996e-05
2.2	7.61825e-06	2.2	1.44872e-05	2.2	2.0804e-05
2.225	7.62667e-06	2.225	1.45241e-05	2.225	2.08356e-05
2.25	7.63356e-06	2.25	1.4547e-05	2.25	2.09069e-05
2.275	7.64284e-06	2.275	1.45719e-05	2.275	2.09653e-05
2.3	7.66006e-06	2.3	1.45785e-05	2.3	2.09957e-05
2.325	7.66478e-06	2.325	1.46073e-05	2.325	2.10414e-05
2.35	7.67799e-06	2.35	1.464e-05	2.35	2.113e-05
2.375	7.68772e-06	2.375	1.4685e-05	2.375	2.11448e-05
2.4	7.7016e-06	2.4	1.46829e-05	2.4	2.11698e-05
2.425	7.71036e-06	2.425	1.47336e-05	2.425	2.11921e-05
2.45	7.72469e-06	2.45	1.47349e-05	2.45	2.12362e-05
2.475	7.73315e-06	2.475	1.47526e-05	2.475	2.12893e-05
2.5	7.74982e-06	2.5	1.4777e-05	2.5	2.13227e-05
2.525	7.75589e-06	2.525	1.47964e-05	2.525	2.13577e-05
2.55	7.76321e-06	2.55	1.48094e-05	2.55	2.13886e-05
2.575	7.7674e-06	2.575	1.48555e-05	2.575	2.14352e-05
2.6	7.78595e-06	2.6	1.48677e-05	2.6	2.14905e-05
2.625	7.79246e-06	2.625	1.48909e-05	2.625	2.15285e-05
2.65	7.79797e-06	2.65	1.49216e-05	2.65	2.15521e-05
2.675	7.81104e-06	2.675	1.49483e-05	2.675	2.15632e-05
2.7	7.80934e-06	2.7	1.49629e-05	2.7	2.15912e-05
2.725	7.83178e-06	2.725	1.49724e-05	2.725	2.16286e-05
2.75	7.83816e-06	2.75	1.49999e-05	2.75	2.16455e-05
2.775	7.83479e-06	2.775	1.50105e-05	2.775	2.17025e-05
2.8	7.85868e-06	2.8	1.50386e-05	2.8	2.17219e-05
2.825	7.86114e-06	2.825	1.50427e-05	2.825	2.17536e-05
2.85	7.86451e-06	2.85	1.50663e-05	2.85	2.17769e-05
2.875	7.87906e-06	2.875	1.50722e-05	2.875	2.18248e-05
2.9	7.88475e-06	2.9	1.50839e-05	2.9	2.18229e-05
2.925	7.88988e-06	2.925	1.51116e-05	2.925	2.18822e-05
2.95	7.89308e-06	2.95	1.51257e-05	2.95	2.19192e-05
2.975	7.89157e-06	2.975	1.51329e-05	2.975	2.1934e-05
3	7.8781e-06	3	1.51476e-05	3	2.19479e-05

## Sheet: Figure 3i
Lch/Wch=4μm/12μm
VTG(V)	ID(A)
-2	1.17522e-13
-1.975	5.82876e-14
-1.95	4.30816e-13
-1.925	7.76736e-13
-1.9	1.6786e-12
-1.875	3.01191e-12
-1.85	6.588e-12
-1.825	1.32165e-11
-1.8	2.60821e-11
-1.775	5.0746e-11
-1.75	9.07282e-11
-1.725	1.63798e-10
-1.7	2.89623e-10
-1.675	5.14237e-10
-1.65	8.69478e-10
-1.625	1.46516e-09
-1.6	2.40602e-09
-1.575	3.74475e-09
-1.55	5.90579e-09
-1.525	9.20679e-09
-1.5	1.3642e-08
-1.475	2.02799e-08
-1.45	2.86126e-08
-1.425	3.98282e-08
-1.4	5.48078e-08
-1.375	7.34983e-08
-1.35	9.68999e-08
-1.325	1.25476e-07
-1.3	1.58942e-07
-1.275	1.99749e-07
-1.25	2.47566e-07
-1.225	3.01731e-07
-1.2	3.62299e-07
-1.175	4.32283e-07
-1.15	5.08653e-07
-1.125	5.93511e-07
-1.1	6.81567e-07
-1.075	7.80074e-07
-1.05	8.81799e-07
-1.025	9.88096e-07
-1	1.09898e-06
-0.975	1.21248e-06
-0.95	1.3258e-06
-0.925	1.43785e-06
-0.9	1.554e-06
-0.875	1.66743e-06
-0.85	1.77688e-06
-0.825	1.87686e-06
-0.8	1.9803e-06
-0.775	2.08378e-06
-0.75	2.18075e-06
-0.725	2.26013e-06
-0.7	2.34055e-06
-0.675	2.41496e-06
-0.65	2.48338e-06
-0.625	2.55793e-06
-0.6	2.61419e-06
-0.575	2.67569e-06
-0.55	2.72011e-06
-0.525	2.75667e-06
-0.5	2.80774e-06
-0.475	2.83807e-06
-0.45	2.86903e-06
-0.425	2.90019e-06
-0.4	2.95146e-06
-0.375	2.97269e-06
-0.35	2.99548e-06
-0.325	3.01869e-06
-0.3	3.03547e-06
-0.275	3.05448e-06
-0.25	3.07552e-06
-0.225	3.08767e-06
-0.2	3.09677e-06
-0.175	3.12938e-06
-0.15	3.16025e-06
-0.125	3.16087e-06
-0.1	3.17105e-06
-0.075	3.16643e-06
-0.05	3.17249e-06
-0.025	3.20784e-06
0	3.22443e-06
0.025	3.24004e-06
0.05	3.23478e-06
0.075	3.22773e-06
0.1	3.23219e-06
0.125	3.23237e-06
0.15	3.25649e-06
0.175	3.24847e-06
0.2	3.27166e-06
0.225	3.27767e-06
0.25	3.27322e-06
0.275	3.28777e-06
0.3	3.28264e-06
0.325	3.28778e-06
0.35	3.29194e-06
0.375	3.28232e-06
0.4	3.29518e-06
0.425	3.29931e-06
0.45	3.30281e-06
0.475	3.29892e-06
0.5	3.32409e-06
0.5	3.31895e-06
0.475	3.30832e-06
0.45	3.31622e-06
0.425	3.29902e-06
0.4	3.2902e-06
0.375	3.26827e-06
0.35	3.29131e-06
0.325	3.26742e-06
0.3	3.26095e-06
0.275	3.25347e-06
0.25	3.25675e-06
0.225	3.25478e-06
0.2	3.25178e-06
0.175	3.23685e-06
0.15	3.23947e-06
0.125	3.22606e-06
0.1	3.22952e-06
0.075	3.23155e-06
0.05	3.21601e-06
0.025	3.21611e-06
0	3.18841e-06
-0.025	3.20343e-06
-0.05	3.18691e-06
-0.075	3.16955e-06
-0.1	3.16673e-06
-0.125	3.1563e-06
-0.15	3.13566e-06
-0.175	3.10771e-06
-0.2	3.09425e-06
-0.225	3.08632e-06
-0.25	3.08695e-06
-0.275	3.06567e-06
-0.3	3.04173e-06
-0.325	3.03627e-06
-0.35	3.00517e-06
-0.375	2.98725e-06
-0.4	2.9467e-06
-0.425	2.91714e-06
-0.45	2.89546e-06
-0.475	2.86436e-06
-0.5	2.82818e-06
-0.525	2.79922e-06
-0.55	2.75452e-06
-0.575	2.71466e-06
-0.6	2.65947e-06
-0.625	2.60967e-06
-0.65	2.55862e-06
-0.675	2.49824e-06
-0.7	2.42972e-06
-0.725	2.35572e-06
-0.75	2.27634e-06
-0.775	2.19252e-06
-0.8	2.09822e-06
-0.825	2.00421e-06
-0.85	1.9072e-06
-0.875	1.79881e-06
-0.9	1.68257e-06
-0.925	1.57509e-06
-0.95	1.4556e-06
-0.975	1.34224e-06
-1	1.2277e-06
-1.025	1.11159e-06
-1.05	9.99173e-07
-1.075	8.90159e-07
-1.1	7.88686e-07
-1.125	6.88324e-07
-1.15	5.94597e-07
-1.175	5.10283e-07
-1.2	4.31675e-07
-1.225	3.5932e-07
-1.25	2.96908e-07
-1.275	2.41026e-07
-1.3	1.92198e-07
-1.325	1.51758e-07
-1.35	1.17314e-07
-1.375	8.99455e-08
-1.4	6.73689e-08
-1.425	4.93615e-08
-1.45	3.50699e-08
-1.475	2.43618e-08
-1.5	1.67499e-08
-1.525	1.11415e-08
-1.55	7.19442e-09
-1.575	4.47506e-09
-1.6	2.82562e-09
-1.625	1.74871e-09
-1.65	9.97133e-10
-1.675	5.56398e-10
-1.7	3.11128e-10
-1.725	1.81428e-10
-1.75	9.68975e-11
-1.775	5.10158e-11
-1.8	2.45302e-11
-1.825	1.11097e-11
-1.85	5.13399e-12
-1.875	2.45407e-12
-1.9	1.01147e-12
-1.925	6.06626e-13
-1.95	2.6641e-13
-1.975	1.58072e-13
-2	2.3695e-13
