# Supplementary material for: Single-crystalline metal-oxide dielectrics for top-gate 2D transistors
Source: Nature. 2024 Aug 7;632(8026):788–94. doi: 10.1038/s41586-024-07786-2 (PMC11338823; doi:10.1038/s41586-024-07786-2)
Supplement: Supplementary file 6 — Source Data Fig. 4 [file 41586_2024_7786_MOESM6_ESM.xlsx]

## Sheet: Figure 4d
Lch/Wch=12μm/8μm
VTG=-0.5V		VTG=0V		VTG=0.5V		VTG=1V		VTG=1.5V		VTG=2V		VTG=2.5V		VTG=3V
VD(V)	ID(A)	VD(V)	ID(A)	VD(V)	ID(A)	VD(V)	ID(A)	VD(V)	ID(A)	VD(V)	ID(A)	VD(V)	ID(A)	VD(V)	ID(A)
0	2.4168e-13	0	-3.70464e-12	0	-1.88665e-11	0	-1.99621e-11	0	4.37431e-11	0	1.07105e-10	0	1.47097e-10	0	1.76705e-10
0.025	-3.13268e-13	0.025	2.90813e-12	0.025	6.92424e-10	0.025	2.82027e-09	0.025	4.02307e-09	0.025	4.50788e-09	0.025	4.56679e-09	0.025	4.52193e-09
0.05	-2.61956e-13	0.05	1.97897e-11	0.05	1.60836e-09	0.05	5.73452e-09	0.05	8.03634e-09	0.05	8.99486e-09	0.05	8.986e-09	0.05	8.89244e-09
0.075	-9.37649e-14	0.075	8.18811e-11	0.075	2.80889e-09	0.075	8.72104e-09	0.075	1.21167e-08	0.075	1.34799e-08	0.075	1.35005e-08	0.075	1.32827e-08
0.1	8.01341e-14	0.1	1.79876e-10	0.1	4.0242e-09	0.1	1.18436e-08	0.1	1.61622e-08	0.1	1.79113e-08	0.1	1.78857e-08	0.1	1.77866e-08
0.125	4.61192e-13	0.125	2.75565e-10	0.125	4.90754e-09	0.125	1.50222e-08	0.125	2.02856e-08	0.125	2.23129e-08	0.125	2.23962e-08	0.125	2.22545e-08
0.15	8.21343e-13	0.15	5.2771e-10	0.15	6.1791e-09	0.15	1.80991e-08	0.15	2.4411e-08	0.15	2.66674e-08	0.15	2.68657e-08	0.15	2.68556e-08
0.175	1.00569e-12	0.175	6.32106e-10	0.175	7.59477e-09	0.175	2.14298e-08	0.175	2.8388e-08	0.175	3.11195e-08	0.175	3.12389e-08	0.175	3.13497e-08
0.2	1.46848e-12	0.2	7.56612e-10	0.2	8.84296e-09	0.2	2.45131e-08	0.2	3.24386e-08	0.2	3.54576e-08	0.2	3.57678e-08	0.2	3.58635e-08
0.225	1.78302e-12	0.225	1.04866e-09	0.225	1.01912e-08	0.225	2.73232e-08	0.225	3.6665e-08	0.225	4.00242e-08	0.225	4.02645e-08	0.225	4.03612e-08
0.25	2.0719e-12	0.25	1.58949e-09	0.25	1.15615e-08	0.25	3.0377e-08	0.25	4.05388e-08	0.25	4.4615e-08	0.25	4.48952e-08	0.25	4.5177e-08
0.275	2.59074e-12	0.275	1.76191e-09	0.275	1.2964e-08	0.275	3.38563e-08	0.275	4.46309e-08	0.275	4.92928e-08	0.275	4.95071e-08	0.275	4.98998e-08
0.3	2.624e-12	0.3	1.7317e-09	0.3	1.4249e-08	0.3	3.69176e-08	0.3	4.87217e-08	0.3	5.38022e-08	0.3	5.38086e-08	0.3	5.43913e-08
0.325	2.54988e-12	0.325	2.3591e-09	0.325	1.5588e-08	0.325	4.02084e-08	0.325	5.29345e-08	0.325	5.85136e-08	0.325	5.89987e-08	0.325	5.90013e-08
0.35	2.53278e-12	0.35	2.67884e-09	0.35	1.76489e-08	0.35	4.28589e-08	0.35	5.69164e-08	0.35	6.26942e-08	0.35	6.32418e-08	0.35	6.36552e-08
0.375	2.41019e-12	0.375	2.88462e-09	0.375	1.89359e-08	0.375	4.62143e-08	0.375	6.10676e-08	0.375	6.70435e-08	0.375	6.79957e-08	0.375	6.84785e-08
0.4	2.58694e-12	0.4	3.13656e-09	0.4	2.05593e-08	0.4	4.8932e-08	0.4	6.51767e-08	0.4	7.16472e-08	0.4	7.26707e-08	0.4	7.27998e-08
0.425	2.48431e-12	0.425	3.18624e-09	0.425	2.21979e-08	0.425	5.20677e-08	0.425	6.90067e-08	0.425	7.60994e-08	0.425	7.72753e-08	0.425	7.79073e-08
0.45	3.19701e-12	0.45	3.17177e-09	0.45	2.30442e-08	0.45	5.46417e-08	0.45	7.28284e-08	0.45	8.09229e-08	0.45	8.20852e-08	0.45	8.3395e-08
0.475	3.40512e-12	0.475	3.50431e-09	0.475	2.45421e-08	0.475	5.80017e-08	0.475	7.67373e-08	0.475	8.52609e-08	0.475	8.67508e-08	0.475	8.78635e-08
0.5	4.32688e-12	0.5	3.69685e-09	0.5	2.68739e-08	0.5	6.10311e-08	0.5	8.10902e-08	0.5	9.00151e-08	0.5	9.1551e-08	0.5	9.25691e-08
0.525	4.05796e-12	0.525	3.94754e-09	0.525	2.91846e-08	0.525	6.40354e-08	0.525	8.44278e-08	0.525	9.43243e-08	0.525	9.61655e-08	0.525	9.74328e-08
0.55	4.11022e-12	0.55	3.79513e-09	0.55	2.95273e-08	0.55	6.71075e-08	0.55	8.8409e-08	0.55	9.83933e-08	0.55	1.01154e-07	0.55	1.02434e-07
0.575	4.34303e-12	0.575	4.58225e-09	0.575	3.15217e-08	0.575	6.94935e-08	0.575	9.31887e-08	0.575	1.03398e-07	0.575	1.05353e-07	0.575	1.07302e-07
0.6	4.83052e-12	0.6	4.57067e-09	0.6	3.34118e-08	0.6	7.31888e-08	0.6	9.67337e-08	0.6	1.08001e-07	0.6	1.10267e-07	0.6	1.12346e-07
0.625	4.37629e-12	0.625	5.23286e-09	0.625	3.46054e-08	0.625	7.65607e-08	0.625	1.00297e-07	0.625	1.13411e-07	0.625	1.14877e-07	0.625	1.17633e-07
0.65	4.04465e-12	0.65	5.21784e-09	0.65	3.51678e-08	0.65	7.92436e-08	0.65	1.05096e-07	0.65	1.16855e-07	0.65	1.19677e-07	0.65	1.22412e-07
0.675	4.29838e-12	0.675	5.29245e-09	0.675	3.709e-08	0.675	8.22545e-08	0.675	1.09412e-07	0.675	1.21814e-07	0.675	1.24836e-07	0.675	1.27012e-07
0.7	4.67563e-12	0.7	5.73441e-09	0.7	3.85934e-08	0.7	8.56402e-08	0.7	1.11817e-07	0.7	1.26136e-07	0.7	1.30121e-07	0.7	1.3248e-07
0.725	4.77731e-12	0.725	5.65706e-09	0.725	4.02607e-08	0.725	8.87821e-08	0.725	1.15832e-07	0.725	1.3004e-07	0.725	1.34962e-07	0.725	1.37341e-07
0.75	4.83718e-12	0.75	5.65195e-09	0.75	4.17322e-08	0.75	9.02222e-08	0.75	1.19364e-07	0.75	1.35112e-07	0.75	1.38985e-07	0.75	1.42828e-07
0.775	4.68513e-12	0.775	5.77497e-09	0.775	4.29356e-08	0.775	9.31102e-08	0.775	1.23939e-07	0.775	1.39386e-07	0.775	1.44583e-07	0.775	1.48297e-07
0.8	5.3028e-12	0.8	5.86193e-09	0.8	4.39718e-08	0.8	9.61674e-08	0.8	1.27865e-07	0.8	1.44801e-07	0.8	1.49524e-07	0.8	1.52921e-07
0.825	5.43299e-12	0.825	6.00433e-09	0.825	4.57084e-08	0.825	9.92802e-08	0.825	1.30534e-07	0.825	1.49478e-07	0.825	1.54812e-07	0.825	1.57977e-07
0.85	5.26764e-12	0.85	6.15745e-09	0.85	4.7179e-08	0.85	1.02522e-07	0.85	1.34961e-07	0.85	1.54364e-07	0.85	1.59339e-07	0.85	1.63507e-07
0.875	5.49096e-12	0.875	5.99618e-09	0.875	4.8177e-08	0.875	1.05162e-07	0.875	1.38988e-07	0.875	1.58481e-07	0.875	1.65083e-07	0.875	1.68595e-07
0.9	5.8055e-12	0.9	6.16469e-09	0.9	4.88007e-08	0.9	1.09232e-07	0.9	1.4218e-07	0.9	1.63204e-07	0.9	1.69375e-07	0.9	1.73717e-07
0.925	6.07442e-12	0.925	6.11028e-09	0.925	4.97724e-08	0.925	1.10908e-07	0.925	1.46785e-07	0.925	1.67525e-07	0.925	1.74721e-07	0.925	1.79557e-07
0.95	6.25212e-12	0.95	6.08325e-09	0.95	5.16477e-08	0.95	1.12953e-07	0.95	1.506e-07	0.95	1.72006e-07	0.95	1.79257e-07	0.95	1.84251e-07
0.975	6.05827e-12	0.975	6.21442e-09	0.975	5.13149e-08	0.975	1.15371e-07	0.975	1.54838e-07	0.975	1.77214e-07	0.975	1.84168e-07	0.975	1.89039e-07
1	6.86029e-12	1	6.28772e-09	1	5.37609e-08	1	1.19927e-07	1	1.58572e-07	1	1.8193e-07	1	1.90451e-07	1	1.94352e-07
1.025	6.82418e-12	1.025	6.32671e-09	1.025	5.41588e-08	1.025	1.21852e-07	1.025	1.62637e-07	1.025	1.84896e-07	1.025	1.94739e-07	1.025	1.99155e-07
1.05	7.17673e-12	1.05	6.2863e-09	1.05	5.44369e-08	1.05	1.24473e-07	1.05	1.64734e-07	1.05	1.9019e-07	1.05	2.0064e-07	1.05	2.05246e-07
1.075	6.81373e-12	1.075	6.35093e-09	1.075	5.58557e-08	1.075	1.28098e-07	1.075	1.68004e-07	1.075	1.94389e-07	1.075	2.04723e-07	1.075	2.09329e-07
1.1	7.49127e-12	1.1	6.39273e-09	1.1	5.83652e-08	1.1	1.30888e-07	1.1	1.73e-07	1.1	1.9881e-07	1.1	2.09501e-07	1.1	2.14745e-07
1.125	5.57458e-12	1.125	6.41993e-09	1.125	5.78064e-08	1.125	1.32319e-07	1.125	1.77753e-07	1.125	2.05264e-07	1.125	2.15172e-07	1.125	2.20888e-07
1.15	6.69305e-12	1.15	6.351e-09	1.15	5.93025e-08	1.15	1.35722e-07	1.15	1.81793e-07	1.15	2.10798e-07	1.15	2.19184e-07	1.15	2.25859e-07
1.175	6.60943e-12	1.175	6.28134e-09	1.175	6.05016e-08	1.175	1.38388e-07	1.175	1.84977e-07	1.175	2.15436e-07	1.175	2.24366e-07	1.175	2.30485e-07
1.2	7.49887e-12	1.2	6.46693e-09	1.2	6.04324e-08	1.2	1.40223e-07	1.2	1.89103e-07	1.2	2.18512e-07	1.2	2.30283e-07	1.2	2.3531e-07
1.225	7.44565e-12	1.225	6.49635e-09	1.225	6.07479e-08	1.225	1.44008e-07	1.225	1.91784e-07	1.225	2.21429e-07	1.225	2.35018e-07	1.225	2.41241e-07
1.25	6.87075e-12	1.25	6.39759e-09	1.25	6.11461e-08	1.25	1.46157e-07	1.25	1.95803e-07	1.25	2.27177e-07	1.25	2.41313e-07	1.25	2.471e-07
1.275	7.41335e-12	1.275	6.43248e-09	1.275	6.2344e-08	1.275	1.47975e-07	1.275	1.99338e-07	1.275	2.30834e-07	1.275	2.45864e-07	1.275	2.53081e-07
1.3	8.41683e-12	1.3	6.5304e-09	1.3	6.2435e-08	1.3	1.49849e-07	1.3	2.03171e-07	1.3	2.35853e-07	1.3	2.49701e-07	1.3	2.58705e-07
1.325	8.49095e-12	1.325	6.43396e-09	1.325	6.37207e-08	1.325	1.52325e-07	1.325	2.06577e-07	1.325	2.40666e-07	1.325	2.54438e-07	1.325	2.64432e-07
1.35	8.05478e-12	1.35	6.55305e-09	1.35	6.32672e-08	1.35	1.54414e-07	1.35	2.11176e-07	1.35	2.46218e-07	1.35	2.59918e-07	1.35	2.6918e-07
1.375	8.4805e-12	1.375	6.60572e-09	1.375	6.36228e-08	1.375	1.57508e-07	1.375	2.15975e-07	1.375	2.51747e-07	1.375	2.65665e-07	1.375	2.74632e-07
1.4	7.41715e-12	1.4	6.58481e-09	1.4	6.4683e-08	1.4	1.5782e-07	1.4	2.20189e-07	1.4	2.54417e-07	1.4	2.70845e-07	1.4	2.82329e-07
1.425	6.63793e-12	1.425	6.65455e-09	1.425	6.36556e-08	1.425	1.61042e-07	1.425	2.23809e-07	1.425	2.59901e-07	1.425	2.75966e-07	1.425	2.8649e-07
1.45	8.4957e-12	1.45	6.54545e-09	1.45	6.34443e-08	1.45	1.62058e-07	1.45	2.28379e-07	1.45	2.64084e-07	1.45	2.80893e-07	1.45	2.92364e-07
1.475	7.38105e-12	1.475	6.5575e-09	1.475	6.3952e-08	1.475	1.66527e-07	1.475	2.31754e-07	1.475	2.6875e-07	1.475	2.86016e-07	1.475	2.99326e-07
1.5	7.21094e-12	1.5	6.44402e-09	1.5	6.46138e-08	1.5	1.67832e-07	1.5	2.35918e-07	1.5	2.75126e-07	1.5	2.90912e-07	1.5	3.04292e-07
1.525	7.65756e-12	1.525	6.3777e-09	1.525	6.47465e-08	1.525	1.69023e-07	1.525	2.39296e-07	1.525	2.79299e-07	1.525	2.9674e-07	1.525	3.0845e-07
1.55	7.79061e-12	1.55	6.39642e-09	1.55	6.59226e-08	1.55	1.72693e-07	1.55	2.43159e-07	1.55	2.82221e-07	1.55	3.01174e-07	1.55	3.13791e-07
1.575	7.54639e-12	1.575	6.41375e-09	1.575	6.46859e-08	1.575	1.73919e-07	1.575	2.47245e-07	1.575	2.89445e-07	1.575	3.0426e-07	1.575	3.19582e-07
1.6	7.82197e-12	1.6	6.33019e-09	1.6	6.56825e-08	1.6	1.75928e-07	1.6	2.50221e-07	1.6	2.94926e-07	1.6	3.10347e-07	1.6	3.26241e-07
1.625	8.18592e-12	1.625	6.411e-09	1.625	6.54474e-08	1.625	1.78367e-07	1.625	2.54276e-07	1.625	2.98404e-07	1.625	3.15785e-07	1.625	3.31232e-07
1.65	8.21537e-12	1.65	6.29217e-09	1.65	6.50123e-08	1.65	1.77959e-07	1.65	2.57586e-07	1.65	3.03451e-07	1.65	3.23242e-07	1.65	3.36632e-07
1.675	7.96736e-12	1.675	6.20038e-09	1.675	6.47896e-08	1.675	1.80513e-07	1.675	2.623e-07	1.675	3.06608e-07	1.675	3.28359e-07	1.675	3.43476e-07
1.7	8.4596e-12	1.7	6.18748e-09	1.7	6.39864e-08	1.7	1.8304e-07	1.7	2.65006e-07	1.7	3.12392e-07	1.7	3.32907e-07	1.7	3.49208e-07
1.725	8.63159e-12	1.725	6.30522e-09	1.725	6.51544e-08	1.725	1.84287e-07	1.725	2.69042e-07	1.725	3.16276e-07	1.725	3.38543e-07	1.725	3.55384e-07
1.75	9.16184e-12	1.75	6.12417e-09	1.75	6.50347e-08	1.75	1.85238e-07	1.75	2.72191e-07	1.75	3.19885e-07	1.75	3.44847e-07	1.75	3.60713e-07
1.775	8.97464e-12	1.775	6.21305e-09	1.775	6.52517e-08	1.775	1.85521e-07	1.775	2.75294e-07	1.775	3.26833e-07	1.775	3.49337e-07	1.775	3.65853e-07
1.8	8.91002e-12	1.8	6.14748e-09	1.8	6.39786e-08	1.8	1.86587e-07	1.8	2.7945e-07	1.8	3.32491e-07	1.8	3.57966e-07	1.8	3.72942e-07
1.825	9.64648e-12	1.825	6.06701e-09	1.825	6.43783e-08	1.825	1.89377e-07	1.825	2.8294e-07	1.825	3.34984e-07	1.825	3.62241e-07	1.825	3.7752e-07
1.85	8.86156e-12	1.85	6.05571e-09	1.85	6.4265e-08	1.85	1.90924e-07	1.85	2.84924e-07	1.85	3.42172e-07	1.85	3.68301e-07	1.85	3.81744e-07
1.875	8.93377e-12	1.875	6.16656e-09	1.875	6.45761e-08	1.875	1.91462e-07	1.875	2.89855e-07	1.875	3.46186e-07	1.875	3.72531e-07	1.875	3.87415e-07
1.9	8.70572e-12	1.9	6.19108e-09	1.9	6.30965e-08	1.9	1.92471e-07	1.9	2.94496e-07	1.9	3.52094e-07	1.9	3.78614e-07	1.9	3.94735e-07
1.925	9.36426e-12	1.925	6.05311e-09	1.925	6.40576e-08	1.925	1.92598e-07	1.925	2.98143e-07	1.925	3.54204e-07	1.925	3.82246e-07	1.925	3.98938e-07
1.95	9.84888e-12	1.95	6.06137e-09	1.95	6.32893e-08	1.95	1.94352e-07	1.95	3.00651e-07	1.95	3.59489e-07	1.95	3.88812e-07	1.95	4.05415e-07
1.975	1.05854e-11	1.975	6.2349e-09	1.975	6.52017e-08	1.975	1.96554e-07	1.975	3.04061e-07	1.975	3.66431e-07	1.975	3.92664e-07	1.975	4.1064e-07
2	1.02794e-11	2	6.45483e-09	2	6.23612e-08	2	1.97884e-07	2	3.07174e-07	2	3.68643e-07	2	3.97186e-07	2	4.16461e-07
2.025	1.05274e-11	2.025	6.50452e-09	2.025	6.22165e-08	2.025	1.96786e-07	2.025	3.12296e-07	2.025	3.72433e-07	2.025	4.03889e-07	2.025	4.23051e-07
2.05	1.02955e-11	2.05	6.39402e-09	2.05	6.21549e-08	2.05	1.97862e-07	2.05	3.14723e-07	2.05	3.80015e-07	2.05	4.10184e-07	2.05	4.30196e-07
2.075	1.08723e-11	2.075	6.31991e-09	2.075	6.15687e-08	2.075	1.96639e-07	2.075	3.17892e-07	2.075	3.8286e-07	2.075	4.15095e-07	2.075	4.36191e-07
2.1	1.09265e-11	2.1	6.33198e-09	2.1	6.1353e-08	2.1	1.97404e-07	2.1	3.22059e-07	2.1	3.90139e-07	2.1	4.23396e-07	2.1	4.43073e-07
2.125	1.19471e-11	2.125	6.4077e-09	2.125	6.17241e-08	2.125	2.00439e-07	2.125	3.2586e-07	2.125	3.96027e-07	2.125	4.26403e-07	2.125	4.47538e-07
2.15	1.03582e-11	2.15	6.33908e-09	2.15	6.16976e-08	2.15	1.99573e-07	2.15	3.29297e-07	2.15	3.98378e-07	2.15	4.34271e-07	2.15	4.54293e-07
2.175	1.16249e-11	2.175	6.31707e-09	2.175	6.15604e-08	2.175	1.97696e-07	2.175	3.29708e-07	2.175	4.02228e-07	2.175	4.38449e-07	2.175	4.60625e-07
2.2	1.18606e-11	2.2	6.25889e-09	2.2	6.27595e-08	2.2	2.00322e-07	2.2	3.34714e-07	2.2	4.09048e-07	2.2	4.43948e-07	2.2	4.65156e-07
2.225	1.17732e-11	2.225	6.17578e-09	2.225	6.11992e-08	2.225	2.00445e-07	2.225	3.38801e-07	2.225	4.11337e-07	2.225	4.49036e-07	2.225	4.72658e-07
2.25	1.09141e-11	2.25	6.21145e-09	2.25	6.07057e-08	2.25	2.0015e-07	2.25	3.38614e-07	2.25	4.15664e-07	2.25	4.54632e-07	2.25	4.76817e-07
2.275	1.06794e-11	2.275	6.01003e-09	2.275	6.07363e-08	2.275	2.00027e-07	2.275	3.41012e-07	2.275	4.23303e-07	2.275	4.59146e-07	2.275	4.86076e-07
2.3	1.21096e-11	2.3	6.18148e-09	2.3	6.0829e-08	2.3	1.99299e-07	2.3	3.46149e-07	2.3	4.27538e-07	2.3	4.6497e-07	2.3	4.90815e-07
2.325	1.22797e-11	2.325	6.22834e-09	2.325	6.15712e-08	2.325	1.99077e-07	2.325	3.47857e-07	2.325	4.32468e-07	2.325	4.71466e-07	2.325	4.95328e-07
2.35	1.18083e-11	2.35	6.25356e-09	2.35	6.00261e-08	2.35	2.00159e-07	2.35	3.50741e-07	2.35	4.34681e-07	2.35	4.79392e-07	2.35	5.01292e-07
2.375	1.42125e-11	2.375	6.14178e-09	2.375	6.09164e-08	2.375	2.01803e-07	2.375	3.53928e-07	2.375	4.38445e-07	2.375	4.83164e-07	2.375	5.07641e-07
2.4	1.29183e-11	2.4	6.17999e-09	2.4	6.03364e-08	2.4	1.99716e-07	2.4	3.5377e-07	2.4	4.44459e-07	2.4	4.87666e-07	2.4	5.12743e-07
2.425	1.30285e-11	2.425	6.093e-09	2.425	6.12787e-08	2.425	1.98694e-07	2.425	3.56313e-07	2.425	4.46817e-07	2.425	4.93431e-07	2.425	5.19843e-07
2.45	1.19756e-11	2.45	6.07964e-09	2.45	5.97084e-08	2.45	1.97906e-07	2.45	3.56317e-07	2.45	4.51076e-07	2.45	4.987e-07	2.45	5.25475e-07
2.475	1.2427e-11	2.475	6.11508e-09	2.475	5.99698e-08	2.475	1.97313e-07	2.475	3.60308e-07	2.475	4.53546e-07	2.475	5.06382e-07	2.475	5.32853e-07
2.5	1.09807e-11	2.5	6.07964e-09	2.5	6.01651e-08	2.5	1.98063e-07	2.5	3.60225e-07	2.5	4.60493e-07	2.5	5.11775e-07	2.5	5.37863e-07
2.525	1.15888e-11	2.525	6.08119e-09	2.525	5.9878e-08	2.525	1.97448e-07	2.525	3.6317e-07	2.525	4.64811e-07	2.525	5.16287e-07	2.525	5.41643e-07
2.55	1.13598e-11	2.55	6.09935e-09	2.55	5.97155e-08	2.55	1.97893e-07	2.55	3.63773e-07	2.55	4.69785e-07	2.55	5.19793e-07	2.55	5.48982e-07
2.575	1.19509e-11	2.575	5.96557e-09	2.575	5.92425e-08	2.575	1.96894e-07	2.575	3.67286e-07	2.575	4.68095e-07	2.575	5.24627e-07	2.575	5.56125e-07
2.6	1.29619e-11	2.6	6.13908e-09	2.6	5.78639e-08	2.6	1.98222e-07	2.6	3.67016e-07	2.6	4.75241e-07	2.6	5.3137e-07	2.6	5.58733e-07
2.625	1.21723e-11	2.625	6.05094e-09	2.625	5.86398e-08	2.625	1.95334e-07	2.625	3.67246e-07	2.625	4.78233e-07	2.625	5.34135e-07	2.625	5.66154e-07
2.65	1.35435e-11	2.65	5.91472e-09	2.65	5.79058e-08	2.65	1.96323e-07	2.65	3.70637e-07	2.65	4.81571e-07	2.65	5.38972e-07	2.65	5.71848e-07
2.675	1.40111e-11	2.675	5.94998e-09	2.675	5.82365e-08	2.675	1.96678e-07	2.675	3.70652e-07	2.675	4.85787e-07	2.675	5.4634e-07	2.675	5.75513e-07
2.7	1.33829e-11	2.7	5.61747e-09	2.7	5.81092e-08	2.7	1.95131e-07	2.7	3.72542e-07	2.7	4.90387e-07	2.7	5.49574e-07	2.7	5.81487e-07
2.725	1.38286e-11	2.725	5.78683e-09	2.725	5.86019e-08	2.725	1.93301e-07	2.725	3.76488e-07	2.725	4.93321e-07	2.725	5.53097e-07	2.725	5.87971e-07
2.75	1.30133e-11	2.75	5.97062e-09	2.75	5.93309e-08	2.75	1.90911e-07	2.75	3.73221e-07	2.75	4.98401e-07	2.75	5.60461e-07	2.75	5.93649e-07
2.775	1.35264e-11	2.775	5.81248e-09	2.775	5.80423e-08	2.775	1.90836e-07	2.775	3.74526e-07	2.775	5.00747e-07	2.775	5.63609e-07	2.775	5.99892e-07
2.8	1.33259e-11	2.8	5.651e-09	2.8	5.80695e-08	2.8	1.90237e-07	2.8	3.77057e-07	2.8	5.04835e-07	2.8	5.65792e-07	2.8	6.03904e-07
2.825	1.34257e-11	2.825	5.75328e-09	2.825	5.78674e-08	2.825	1.91184e-07	2.825	3.74269e-07	2.825	5.0988e-07	2.825	5.72629e-07	2.825	6.08965e-07
2.85	1.34827e-11	2.85	5.94917e-09	2.85	5.69438e-08	2.85	1.89751e-07	2.85	3.74254e-07	2.85	5.11147e-07	2.85	5.81056e-07	2.85	6.16106e-07
2.875	1.47969e-11	2.875	5.88479e-09	2.875	5.67125e-08	2.875	1.88181e-07	2.875	3.7528e-07	2.875	5.16201e-07	2.875	5.83104e-07	2.875	6.21174e-07
2.9	1.17485e-11	2.9	5.84074e-09	2.9	5.70781e-08	2.9	1.88207e-07	2.9	3.75585e-07	2.9	5.18618e-07	2.9	5.84872e-07	2.9	6.27071e-07
2.925	1.27643e-11	2.925	5.83962e-09	2.925	5.96693e-08	2.925	1.8502e-07	2.925	3.77242e-07	2.925	5.19107e-07	2.925	5.91782e-07	2.925	6.29078e-07
2.95	1.32803e-11	2.95	5.81964e-09	2.95	5.84123e-08	2.95	1.84919e-07	2.95	3.76375e-07	2.95	5.23956e-07	2.95	5.94826e-07	2.95	6.32823e-07
2.975	1.31587e-11	2.975	5.67853e-09	2.975	5.83093e-08	2.975	1.84525e-07	2.975	3.80018e-07	2.975	5.23924e-07	2.975	5.97511e-07	2.975	6.38721e-07
3	1.2636e-11	3	5.68867e-09	3	5.77961e-08	3	1.82782e-07	3	3.77063e-07	3	5.24798e-07	3	6.0339e-07	3	6.43725e-07

## Sheet: Figure 4e
Lch/Wch=12μm/8μm
VTG(V)	ID(A)	|ID|(A)	VTG(V)	ID(A)	|ID|(A)	VTG(V)	ID(A)	|ID|(A)	VTG(V)	ID(A)	|ID|(A)	VTG(V)	ID(A)	|ID|(A)	VTG(V)	ID(A)	|ID|(A)	VTG(V)	ID(A)	|ID|(A)	VTG(V)	ID(A)	|ID|(A)	VTG(V)	ID(A)	|ID|(A)	VTG(V)	ID(A)	|ID|(A)	VTG(V)	ID(A)	|ID|(A)	VTG(V)	ID(A)	|ID|(A)	VTG(V)	ID(A)	|ID|(A)	VTG(V)	ID(A)	|ID|(A)	VTG(V)	ID(A)	|ID|(A)	VTG(V)	ID(A)	|ID|(A)	VTG(V)	ID(A)
-2	-1.18473e-13	1.18473e-13	-2	-2.74315e-13	2.74315e-13	-2	1.12445e-13	1.12445e-13	-2	-2.64704e-12	2.64704e-12	-2	-2.55302e-13	2.55302e-13	-2	-2.34461e-14	2.34461e-14	-2	-2.72473e-14	2.72473e-14	-2	-1.36524e-13	1.36524e-13	-2	-3.97831e-13	3.97831e-13	-2	-3.24664e-13	3.24664e-13	-2	3.64177e-14	3.64177e-14	-2	-3.65522e-13	3.65522e-13	-2	4.40194e-14	4.40194e-14	-2	-1.33673e-13	1.33673e-13	-2	5.44716e-14	5.44716e-14	-2	-1.43175e-13	1.43175e-13	-2	-5.48057e-14
-1.95	-5.19502e-14	5.19502e-14	-1.95	-1.24173e-13	1.24173e-13	-1.95	-6.24058e-14	6.24058e-14	-1.95	-1.4868e-12	1.4868e-12	-1.95	-2.53464e-14	2.53464e-14	-1.95	8.01315e-14	8.01315e-14	-1.95	-1.54578e-13	1.54578e-13	-1.95	-2.64803e-13	2.64803e-13	-1.95	-1.96387e-13	1.96387e-13	-1.95	-1.1562e-13	1.1562e-13	-1.95	2.21643e-14	2.21643e-14	-1.95	-2.91407e-13	2.91407e-13	-1.95	-8.2362e-14	8.2362e-14	-1.95	-9.75656e-14	9.75656e-14	-1.95	6.96e-15	6.96e-15	-1.95	-1.07068e-13	1.07068e-13	-1.95	-2.53488e-14
-1.9	7.34942e-14	7.34942e-14	-1.9	-1.27974e-13	1.27974e-13	-1.9	-3.48478e-14	3.48478e-14	-1.9	-1.83459e-12	1.83459e-12	-1.9	-3.00977e-14	3.00977e-14	-1.9	1.08639e-13	1.08639e-13	-1.9	-3.29489e-14	3.29489e-14	-1.9	-6.90584e-14	6.90584e-14	-1.9	-1.99238e-13	1.99238e-13	-1.9	-4.81534e-14	4.81534e-14	-1.9	6.96031e-15	6.96031e-15	-1.9	-1.14669e-13	1.14669e-13	-1.9	9.8109e-15	9.8109e-15	-1.9	-7.38099e-14	7.38099e-14	-1.9	1.04834e-13	1.04834e-13	-1.9	2.97652e-14	2.97652e-14	-1.9	5.16192e-14
-1.85	2.40767e-14	2.40767e-14	-1.85	-7.66595e-14	7.66595e-14	-1.85	8.67877e-14	8.67877e-14	-1.85	-1.10196e-12	1.10196e-12	-1.85	-9.66155e-14	9.66155e-14	-1.85	1.39047e-13	1.39047e-13	-1.85	1.55139e-14	1.55139e-14	-1.85	-4.53023e-14	4.53023e-14	-1.85	-1.59124e-15	1.59124e-15	-1.85	-6.81084e-14	6.81084e-14	-1.85	-7.00089e-14	7.00089e-14	-1.85	-1.04217e-13	1.04217e-13	-1.85	-1.67957e-14	1.67957e-14	-1.85	-4.43526e-14	4.43526e-14	-1.85	1.23839e-13	1.23839e-13	-1.85	-9.66154e-14	9.66154e-14	-1.85	-2.34485e-14
-1.8	-1.08019e-13	1.08019e-13	-1.8	2.31221e-14	2.31221e-14	-1.8	5.54285e-14	5.54285e-14	-1.8	-1.13142e-12	1.13142e-12	-1.8	-1.62181e-13	1.62181e-13	-1.8	-4.9103e-14	4.9103e-14	-1.8	-3.48494e-14	3.48494e-14	-1.8	-9.28146e-14	9.28146e-14	-1.8	-1.58448e-14	1.58448e-14	-1.8	-6.33572e-14	6.33572e-14	-1.8	-3.49219e-15	3.49219e-15	-1.8	-1.6503e-13	1.6503e-13	-1.8	-8.80635e-14	8.80635e-14	-1.8	-5.57555e-14	5.57555e-14	-1.8	-1.86964e-14	1.86964e-14	-1.8	4.68696e-14	4.68696e-14	-1.8	-9.85158e-14
-1.75	-1.30827e-13	1.30827e-13	-1.75	-8.23787e-15	8.23787e-15	-1.75	-1.00417e-13	1.00417e-13	-1.75	-1.04305e-12	1.04305e-12	-1.75	3.10529e-16	3.10529e-16	-1.75	-5.00533e-14	5.00533e-14	-1.75	-5.86057e-14	5.86057e-14	-1.75	-1.6123e-13	1.6123e-13	-1.75	2.20969e-15	2.20969e-15	-1.75	-8.04615e-14	8.04615e-14	-1.75	8.20292e-14	8.20292e-14	-1.75	-2.85705e-13	2.85705e-13	-1.75	-2.54218e-15	2.54218e-15	-1.75	2.31141e-14	2.31141e-14	-1.75	1.33341e-13	1.33341e-13	-1.75	3.35663e-14	3.35663e-14	-1.75	-4.3403e-14
-1.7	-1.37479e-13	1.37479e-13	-1.7	-5.00511e-14	5.00511e-14	-1.7	-8.04611e-14	8.04611e-14	-1.7	-1.25495e-12	1.25495e-12	-1.7	3.26193e-14	3.26193e-14	-1.7	9.62857e-14	9.62857e-14	-1.7	-7.66604e-14	7.66604e-14	-1.7	-5.00535e-14	5.00535e-14	-1.7	-7.19093e-14	7.19093e-14	-1.7	-1.53628e-13	1.53628e-13	-1.7	6.11241e-14	6.11241e-14	-1.7	-6.2407e-14	6.2407e-14	-1.7	3.83181e-14	3.83181e-14	-1.7	-1.96466e-14	1.96466e-14	-1.7	-6.90588e-14	6.90588e-14	-1.7	-9.56652e-14	9.56652e-14	-1.7	-4.62537e-14
-1.65	2.88283e-14	2.88283e-14	-1.65	-3.10451e-14	3.10451e-14	-1.65	1.00091e-13	1.00091e-13	-1.65	-9.97434e-13	9.97434e-13	-1.65	-1.67941e-14	1.67941e-14	-1.65	1.08639e-13	1.08639e-13	-1.65	-4.24514e-14	4.24514e-14	-1.65	-2.81978e-14	2.81978e-14	-1.65	8.77317e-14	8.77317e-14	-1.65	1.74132e-14	1.74132e-14	-1.65	-6.2407e-14	6.2407e-14	-1.65	-4.44242e-15	4.44242e-15	-1.65	-1.3945e-14	1.3945e-14	-1.65	-8.33123e-14	8.33123e-14	-1.65	1.36116e-14	1.36116e-14	-1.65	-1.04217e-13	1.04217e-13	-1.65	1.01981e-13
-1.6	-3.57945e-14	3.57945e-14	-1.6	-1.58403e-14	1.58403e-14	-1.6	5.82793e-14	5.82793e-14	-1.6	-1.29676e-12	1.29676e-12	-1.6	-1.65982e-13	1.65982e-13	-1.6	6.96787e-14	6.96787e-14	-1.6	-2.43967e-14	2.43967e-14	-1.6	-5.5755e-14	5.5755e-14	-1.6	-6.40994e-16	6.40994e-16	-1.6	2.88161e-14	2.88161e-14	-1.6	8.96312e-14	8.96312e-14	-1.6	-1.41275e-13	1.41275e-13	-1.6	-9.47151e-14	9.47151e-14	-1.6	-1.6503e-13	1.6503e-13	-1.6	-5.48053e-14	5.48053e-14	-1.6	6.95979e-15	6.95979e-15	-1.6	4.49678e-14
-1.55	6.20901e-14	6.20901e-14	-1.55	3.64263e-14	3.64263e-14	-1.55	1.74175e-14	1.74175e-14	-1.55	-1.17418e-12	1.17418e-12	-1.55	-3.29485e-14	3.29485e-14	-1.55	-6.34157e-15	6.34157e-15	-1.55	-4.43519e-14	4.43519e-14	-1.55	-2.9148e-14	2.9148e-14	-1.55	-1.23221e-13	1.23221e-13	-1.55	6.01014e-15	6.01014e-15	-1.55	-1.8696e-14	1.8696e-14	-1.55	-3.67506e-14	3.67506e-14	-1.55	-1.55528e-13	1.55528e-13	-1.55	5.73224e-14	5.73224e-14	-1.55	1.09585e-13	1.09585e-13	-1.55	-8.6163e-14	8.6163e-14	-1.55	8.77278e-14
-1.5	1.26726e-14	1.26726e-14	-1.5	-1.77388e-13	1.77388e-13	-1.5	-3.76986e-14	3.76986e-14	-1.5	-1.39938e-12	1.39938e-12	-1.5	1.26639e-14	1.26639e-14	-1.5	5.06736e-14	5.06736e-14	-1.5	-2.91479e-14	2.91479e-14	-1.5	5.06728e-14	5.06728e-14	-1.5	-1.12769e-13	1.12769e-13	-1.5	2.31146e-14	2.31146e-14	-1.5	-1.49827e-13	1.49827e-13	-1.5	-1.6503e-13	1.6503e-13	-1.5	-2.62981e-14	2.62981e-14	-1.5	-2.91488e-14	2.91488e-14	-1.5	-7.19095e-14	7.19095e-14	-1.5	-5.19546e-14	5.19546e-14	-1.5	8.67776e-14
-1.45	-1.24174e-13	1.24174e-13	-1.45	-1.65985e-13	1.65985e-13	-1.45	1.00092e-13	1.00092e-13	-1.45	-9.69877e-13	9.69877e-13	-1.45	-3.96003e-14	3.96003e-14	-1.45	6.11264e-14	6.11264e-14	-1.45	3.35686e-14	3.35686e-14	-1.45	1.55137e-14	1.55137e-14	-1.45	3.16003e-15	3.16003e-15	-1.45	1.36122e-14	1.36122e-14	-1.45	7.91784e-14	7.91784e-14	-1.45	-2.56249e-13	2.56249e-13	-1.45	-3.96014e-14	3.96014e-14	-1.45	-3.7701e-14	3.7701e-14	-1.45	-6.81085e-14	6.81085e-14	-1.45	-3.6751e-14	3.6751e-14	-1.45	-2.34483e-14
-1.4	1.93249e-14	1.93249e-14	-1.4	1.32407e-13	1.32407e-13	-1.4	-3.57981e-14	3.57981e-14	-1.4	-1.44594e-12	1.44594e-12	-1.4	-1.08018e-13	1.08018e-13	-1.4	-7.85608e-14	7.85608e-14	-1.4	7.15787e-14	7.15787e-14	-1.4	-6.81082e-14	6.81082e-14	-1.4	5.35228e-14	5.35228e-14	-1.4	-1.40325e-13	1.40325e-13	-1.4	-1.03267e-13	1.03267e-13	-1.4	-1.42225e-13	1.42225e-13	-1.4	7.0626e-14	7.0626e-14	-1.4	-1.11819e-13	1.11819e-13	-1.4	3.64171e-14	3.64171e-14	-1.4	-6.24072e-14	6.24072e-14	-1.4	1.36105e-14
-1.35	7.15934e-14	7.15934e-14	-1.35	-1.58592e-15	1.58592e-15	-1.35	-9.47151e-14	9.47151e-14	-1.35	-1.14757e-12	1.14757e-12	-1.35	-1.49828e-13	1.49828e-13	-1.35	-1.01367e-13	1.01367e-13	-1.35	1.25743e-13	1.25743e-13	-1.35	-5.5755e-14	5.5755e-14	-1.35	1.55131e-14	1.55131e-14	-1.35	6.30247e-14	6.30247e-14	-1.35	-4.2452e-14	4.2452e-14	-1.35	-1.48951e-14	1.48951e-14	-1.35	3.07159e-14	3.07159e-14	-1.35	-9.4715e-14	9.4715e-14	-1.35	7.44266e-14	7.44266e-14	-1.35	-3.77011e-14	3.77011e-14	-1.35	9.81803e-14
-1.3	6.87425e-14	6.87425e-14	-1.3	9.43946e-14	9.43946e-14	-1.3	-1.06118e-13	1.06118e-13	-1.3	-1.03544e-12	1.03544e-12	-1.3	-8.33121e-14	8.33121e-14	-1.3	1.29545e-13	1.29545e-13	-1.3	-5.48046e-14	5.48046e-14	-1.3	8.29813e-14	8.29813e-14	-1.3	1.59e-13	1.59e-13	-1.3	2.40649e-14	2.40649e-14	-1.3	-1.6408e-13	1.6408e-13	-1.3	-1.72632e-13	1.72632e-13	-1.3	7.53773e-14	7.53773e-14	-1.3	2.97657e-14	2.97657e-14	-1.3	-8.24383e-15	8.24383e-15	-1.3	3.6417e-14	3.6417e-14	-1.3	-3.29506e-14
-1.25	2.59773e-14	2.59773e-14	-1.25	1.51412e-13	1.51412e-13	-1.25	1.18147e-13	1.18147e-13	-1.25	-1.03164e-12	1.03164e-12	-1.25	-5.76551e-14	5.76551e-14	-1.25	9.05843e-14	9.05843e-14	-1.25	-1.12769e-13	1.12769e-13	-1.25	4.11075e-15	4.11075e-15	-1.25	2.70179e-13	2.70179e-13	-1.25	-8.04615e-14	8.04615e-14	-1.25	-3.96013e-14	3.96013e-14	-1.25	4.87708e-14	4.87708e-14	-1.25	-4.24521e-14	4.24521e-14	-1.25	1.36118e-14	1.36118e-14	-1.25	5.25711e-14	5.25711e-14	-1.25	9.24808e-14	9.24808e-14	-1.25	3.92664e-14
-1.2	9.25007e-14	9.25007e-14	-1.2	4.65012e-13	4.65012e-13	-1.2	5.44782e-14	5.44782e-14	-1.2	-1.53051e-12	1.53051e-12	-1.2	4.40224e-14	4.40224e-14	-1.2	-3.48492e-14	3.48492e-14	-1.2	1.83708e-13	1.83708e-13	-1.2	-5.76555e-14	5.76555e-14	-1.2	9.69558e-13	9.69558e-13	-1.2	-5.57553e-14	5.57553e-14	-1.2	-5.38549e-14	5.38549e-14	-1.2	2.40646e-14	2.40646e-14	-1.2	-9.19382e-15	9.19382e-15	-1.2	-1.39374e-13	1.39374e-13	-1.2	-5.00541e-14	5.00541e-14	-1.2	-8.90137e-14	8.90137e-14	-1.2	5.63705e-14
-1.15	-2.53272e-15	2.53272e-15	-1.15	5.79998e-13	5.79998e-13	-1.15	-3.48869e-15	3.48869e-15	-1.15	-1.48395e-12	1.48395e-12	-1.15	-1.46027e-13	1.46027e-13	-1.15	9.05842e-14	9.05842e-14	-1.15	9.34344e-14	9.34344e-14	-1.15	-1.81184e-13	1.81184e-13	-1.15	1.87039e-12	1.87039e-12	-1.15	9.43827e-14	9.43827e-14	-1.15	-5.10041e-14	5.10041e-14	-1.15	4.97211e-14	4.97211e-14	-1.15	-5.29047e-14	5.29047e-14	-1.15	-1.22271e-13	1.22271e-13	-1.15	4.10913e-15	4.10913e-15	-1.15	-1.58458e-14	1.58458e-14	-1.15	-7.00093e-14
-1.1	6.11398e-14	6.11398e-14	-1.1	1.06465e-12	1.06465e-12	-1.1	9.62905e-14	9.62905e-14	-1.1	-1.49441e-12	1.49441e-12	-1.1	-6.8108e-14	6.8108e-14	-1.1	3.45193e-14	3.45193e-14	-1.1	4.59219e-14	4.59219e-14	-1.1	1.02937e-13	1.02937e-13	-1.1	2.94131e-12	2.94131e-12	-1.1	7.44276e-14	7.44276e-14	-1.1	4.30696e-14	4.30696e-14	-1.1	1.44745e-13	1.44745e-13	-1.1	-4.43525e-14	4.43525e-14	-1.1	3.35667e-14	3.35667e-14	-1.1	-8.42625e-14	8.42625e-14	-1.1	6.11231e-14	6.11231e-14	-1.1	-5.95569e-14
-1.05	1.22912e-13	1.22912e-13	-1.05	1.26517e-12	1.26517e-12	-1.05	1.52357e-13	1.52357e-13	-1.05	-7.66528e-13	7.66528e-13	-1.05	-9.94662e-14	9.94662e-14	-1.05	-6.33568e-14	6.33568e-14	-1.05	5.44743e-14	5.44743e-14	-1.05	-8.90137e-14	8.90137e-14	-1.05	7.86073e-12	7.86073e-12	-1.05	-7.29305e-15	7.29305e-15	-1.05	-1.01367e-13	1.01367e-13	-1.05	3.88006e-13	3.88006e-13	-1.05	8.39293e-14	8.39293e-14	-1.05	9.81067e-15	9.81067e-15	-1.05	1.20988e-13	1.20988e-13	-1.05	-1.58378e-13	1.58378e-13	-1.05	-8.90137e-14
-1	1.53322e-13	1.53322e-13	-1	2.25918e-12	2.25918e-12	-1	2.16976e-13	2.16976e-13	-1	-9.21416e-13	9.21416e-13	-1	3.547e-14	3.547e-14	-1	-1.07068e-13	1.07068e-13	-1	2.54977e-13	2.54977e-13	-1	-1.32723e-13	1.32723e-13	-1	1.19762e-11	1.19762e-11	-1	-3.29495e-14	3.29495e-14	-1	-9.66155e-14	9.66155e-14	-1	1.08168e-12	1.08168e-12	-1	-2.05967e-14	2.05967e-14	-1	-6.14569e-14	6.14569e-14	-1	-2.72485e-14	2.72485e-14	-1	-1.2037e-13	1.2037e-13	-1	2.40628e-14
-0.95	2.8827e-13	2.8827e-13	-0.95	3.2608e-12	3.2608e-12	-0.95	3.03451e-13	3.03451e-13	-0.95	-7.29469e-13	7.29469e-13	-0.95	2.22671e-13	2.22671e-13	-0.95	9.34348e-14	9.34348e-14	-0.95	5.28649e-13	5.28649e-13	-0.95	8.20314e-14	8.20314e-14	-0.95	2.94284e-11	2.94284e-11	-0.95	1.46646e-13	1.46646e-13	-0.95	8.77309e-14	8.77309e-14	-0.95	2.3588e-12	2.3588e-12	-0.95	2.88156e-14	2.88156e-14	-0.95	6.00986e-15	6.00986e-15	-0.95	1.41893e-13	1.41893e-13	-0.95	-3.77011e-14	3.77011e-14	-0.95	2.78637e-14
-0.9	3.03475e-13	3.03475e-13	-0.9	5.68881e-12	5.68881e-12	-0.9	4.57395e-13	4.57395e-13	-0.9	-3.36074e-13	3.36074e-13	-0.9	9.15354e-14	9.15354e-14	-0.9	-3.38989e-14	3.38989e-14	-0.9	9.99973e-13	9.99973e-13	-0.9	4.11064e-15	4.11064e-15	-0.9	3.889e-11	3.889e-11	-0.9	3.54749e-13	3.54749e-13	-0.9	1.10536e-13	1.10536e-13	-0.9	5.62192e-12	5.62192e-12	-0.9	6.30242e-14	6.30242e-14	-0.9	5.25715e-14	5.25715e-14	-0.9	1.22889e-13	1.22889e-13	-0.9	4.30686e-14	4.30686e-14	-0.9	7.0624e-14
-0.85	3.96608e-13	3.96608e-13	-0.85	9.43015e-12	9.43015e-12	-0.85	6.71208e-13	6.71208e-13	-0.85	1.85614e-13	1.85614e-13	-0.85	2.9394e-13	2.9394e-13	-0.85	3.10238e-16	3.10238e-16	-0.85	1.93312e-12	1.93312e-12	-0.85	-2.54107e-15	2.54107e-15	-0.85	8.84167e-11	8.84167e-11	-0.85	5.74254e-13	5.74254e-13	-0.85	-3.29496e-14	3.29496e-14	-0.85	1.30005e-11	1.30005e-11	-0.85	5.35217e-14	5.35217e-14	-0.85	6.77752e-14	6.77752e-14	-0.85	8.39288e-14	8.39288e-14	-0.85	-3.49278e-15	3.49278e-15	-0.85	-7.95115e-14
-0.8	6.46547e-13	6.46547e-13	-0.8	1.44173e-11	1.44173e-11	-0.8	1.22522e-12	1.22522e-12	-0.8	1.21285e-12	1.21285e-12	-0.8	6.55988e-13	6.55988e-13	-0.8	2.47376e-13	2.47376e-13	-0.8	3.02305e-12	3.02305e-12	-0.8	1.74142e-14	1.74142e-14	-0.8	1.55379e-10	1.55379e-10	-0.8	1.05317e-12	1.05317e-12	-0.8	6.58752e-14	6.58752e-14	-0.8	2.9394e-11	2.9394e-11	-0.8	2.0746e-13	2.0746e-13	-0.8	2.21639e-14	2.21639e-14	-0.8	-4.44295e-15	4.44295e-15	-0.8	1.73251e-13	1.73251e-13	-0.8	1.45606e-14
-0.75	9.62058e-13	9.62058e-13	-0.75	2.28313e-11	2.28313e-11	-0.75	1.78208e-12	1.78208e-12	-0.75	3.02217e-12	3.02217e-12	-0.75	1.78394e-12	1.78394e-12	-0.75	3.43352e-13	3.43352e-13	-0.75	4.87414e-12	4.87414e-12	-0.75	-5.00535e-14	5.00535e-14	-0.75	3.27871e-10	3.27871e-10	-0.75	2.49469e-12	2.49469e-12	-0.75	2.46421e-13	2.46421e-13	-0.75	5.99841e-11	5.99841e-11	-0.75	3.2814e-13	3.2814e-13	-0.75	2.67325e-13	2.67325e-13	-0.75	7.53766e-14	7.53766e-14	-0.75	2.02708e-13	2.02708e-13	-0.75	4.02167e-14
-0.7	1.39256e-12	1.39256e-12	-0.7	3.80684e-11	3.80684e-11	-0.7	2.94237e-12	2.94237e-12	-0.7	6.27683e-12	6.27683e-12	-0.7	3.59228e-12	3.59228e-12	-0.7	6.68339e-13	6.68339e-13	-0.7	7.47878e-12	7.47878e-12	-0.7	1.10539e-13	1.10539e-13	-0.7	5.37742e-10	5.37742e-10	-0.7	5.48034e-12	5.48034e-12	-0.7	3.74702e-13	3.74702e-13	-0.7	1.22737e-10	1.22737e-10	-0.7	7.07284e-13	7.07284e-13	-0.7	3.45244e-13	3.45244e-13	-0.7	1.25852e-15	1.25852e-15	-0.7	5.26737e-13	5.26737e-13	-0.7	1.41891e-13
-0.65	1.98937e-12	1.98937e-12	-0.65	5.88097e-11	5.88097e-11	-0.65	5.14416e-12	5.14416e-12	-0.65	1.23091e-11	1.23091e-11	-0.65	7.64513e-12	7.64513e-12	-0.65	1.27175e-12	1.27175e-12	-0.65	1.09795e-11	1.09795e-11	-0.65	1.63752e-13	1.63752e-13	-0.65	9.91108e-10	9.91108e-10	-0.65	1.2018e-11	1.2018e-11	-0.65	8.95433e-13	8.95433e-13	-0.65	2.74927e-10	2.74927e-10	-0.65	1.68128e-12	1.68128e-12	-0.65	3.82303e-13	3.82303e-13	-0.65	5.54219e-14	5.54219e-14	-0.65	1.17955e-12	1.17955e-12	-0.65	1.21936e-13
-0.6	2.85893e-12	2.85893e-12	-0.6	9.57934e-11	9.57934e-11	-0.6	7.95602e-12	7.95602e-12	-0.6	2.30728e-11	2.30728e-11	-0.6	1.53185e-11	1.53185e-11	-0.6	2.62111e-12	2.62111e-12	-0.6	1.82907e-11	1.82907e-11	-0.6	5.43852e-13	5.43852e-13	-0.6	1.53591e-09	1.53591e-09	-0.6	2.36746e-11	2.36746e-11	-0.6	1.28598e-12	1.28598e-12	-0.6	5.38936e-10	5.38936e-10	-0.6	4.03311e-12	4.03311e-12	-0.6	7.57645e-13	7.57645e-13	-0.6	3.59497e-13	3.59497e-13	-0.6	2.27327e-12	2.27327e-12	-0.6	3.90849e-13
-0.55	4.29583e-12	4.29583e-12	-0.55	1.56323e-10	1.56323e-10	-0.55	1.04077e-11	1.04077e-11	-0.55	3.71444e-11	3.71444e-11	-0.55	2.73126e-11	2.73126e-11	-0.55	4.92167e-12	4.92167e-12	-0.55	2.6595e-11	2.6595e-11	-0.55	7.2725e-13	7.2725e-13	-0.55	2.2928e-09	2.2928e-09	-0.55	4.69212e-11	4.69212e-11	-0.55	2.38446e-12	2.38446e-12	-0.55	9.864e-10	9.864e-10	-0.55	9.1929e-12	9.1929e-12	-0.55	1.23276e-12	1.23276e-12	-0.55	4.5452e-13	4.5452e-13	-0.55	4.77808e-12	4.77808e-12	-0.55	1.10542e-12
-0.5	6.05966e-12	6.05966e-12	-0.5	2.52037e-10	2.52037e-10	-0.5	1.68848e-11	1.68848e-11	-0.5	6.0692e-11	6.0692e-11	-0.5	5.49271e-11	5.49271e-11	-0.5	9.6739e-12	9.6739e-12	-0.5	4.09836e-11	4.09836e-11	-0.5	1.08454e-12	1.08454e-12	-0.5	4.04656e-09	4.04656e-09	-0.5	9.00964e-11	9.00964e-11	-0.5	4.39896e-12	4.39896e-12	-0.5	1.67933e-09	1.67933e-09	-0.5	2.03715e-11	2.03715e-11	-0.5	1.82001e-12	1.82001e-12	-0.5	1.28217e-12	1.28217e-12	-0.5	8.95626e-12	8.95626e-12	-0.5	2.64573e-12
-0.45	8.76052e-12	8.76052e-12	-0.45	3.90646e-10	3.90646e-10	-0.45	2.52919e-11	2.52919e-11	-0.45	1.06276e-10	1.06276e-10	-0.45	1.04551e-10	1.04551e-10	-0.45	1.8001e-11	1.8001e-11	-0.45	6.35578e-11	6.35578e-11	-0.45	1.64709e-12	1.64709e-12	-0.45	5.88815e-09	5.88815e-09	-0.45	1.71729e-10	1.71729e-10	-0.45	7.45493e-12	7.45493e-12	-0.45	2.5493e-09	2.5493e-09	-0.45	4.07892e-11	4.07892e-11	-0.45	3.30428e-12	3.30428e-12	-0.45	3.08762e-12	3.08762e-12	-0.45	1.68745e-11	1.68745e-11	-0.45	6.22902e-12
-0.4	1.26569e-11	1.26569e-11	-0.4	6.19623e-10	6.19623e-10	-0.4	4.0981e-11	4.0981e-11	-0.4	1.84324e-10	1.84324e-10	-0.4	1.83458e-10	1.83458e-10	-0.4	3.36669e-11	3.36669e-11	-0.4	1.02472e-10	1.02472e-10	-0.4	2.92612e-12	2.92612e-12	-0.4	8.73474e-09	8.73474e-09	-0.4	2.81229e-10	2.81229e-10	-0.4	1.26955e-11	1.26955e-11	-0.4	4.30695e-09	4.30695e-09	-0.4	8.26604e-11	8.26604e-11	-0.4	5.2152e-12	5.2152e-12	-0.4	7.0881e-12	7.0881e-12	-0.4	3.09865e-11	3.09865e-11	-0.4	1.51355e-11
-0.35	1.7706e-11	1.7706e-11	-0.35	9.37063e-10	9.37063e-10	-0.35	6.78595e-11	6.78595e-11	-0.35	2.83839e-10	2.83839e-10	-0.35	3.24739e-10	3.24739e-10	-0.35	6.2278e-11	6.2278e-11	-0.35	1.5368e-10	1.5368e-10	-0.35	4.79051e-12	4.79051e-12	-0.35	1.29178e-08	1.29178e-08	-0.35	4.58265e-10	4.58265e-10	-0.35	2.30493e-11	2.30493e-11	-0.35	6.39062e-09	6.39062e-09	-0.35	1.67784e-10	1.67784e-10	-0.35	8.80994e-12	8.80994e-12	-0.35	1.49921e-11	1.49921e-11	-0.35	5.56668e-11	5.56668e-11	-0.35	3.40164e-11
-0.3	2.53781e-11	2.53781e-11	-0.3	1.42783e-09	1.42783e-09	-0.3	9.91997e-11	9.91997e-11	-0.3	4.13606e-10	4.13606e-10	-0.3	5.68714e-10	5.68714e-10	-0.3	1.0638e-10	1.0638e-10	-0.3	2.52159e-10	2.52159e-10	-0.3	7.40274e-12	7.40274e-12	-0.3	1.91158e-08	1.91158e-08	-0.3	6.29268e-10	6.29268e-10	-0.3	4.10905e-11	4.10905e-11	-0.3	9.02262e-09	9.02262e-09	-0.3	3.36739e-10	3.36739e-10	-0.3	1.40723e-11	1.40723e-11	-0.3	3.06026e-11	3.06026e-11	-0.3	1.00769e-10	1.00769e-10	-0.3	7.22401e-11
-0.25	3.58632e-11	3.58632e-11	-0.25	2.04999e-09	2.04999e-09	-0.25	1.4694e-10	1.4694e-10	-0.25	6.95438e-10	6.95438e-10	-0.25	9.15953e-10	9.15953e-10	-0.25	1.94744e-10	1.94744e-10	-0.25	4.18833e-10	4.18833e-10	-0.25	1.17435e-11	1.17435e-11	-0.25	1.71018e-08	1.71018e-08	-0.25	8.71739e-10	8.71739e-10	-0.25	7.67834e-11	7.67834e-11	-0.25	1.24249e-08	1.24249e-08	-0.25	6.16981e-10	6.16981e-10	-0.25	2.29e-11	2.29e-11	-0.25	6.03544e-11	6.03544e-11	-0.25	1.74747e-10	1.74747e-10	-0.25	1.4706e-10
-0.2	4.94729e-11	4.94729e-11	-0.2	3.11261e-09	3.11261e-09	-0.2	2.23401e-10	2.23401e-10	-0.2	1.07498e-09	1.07498e-09	-0.2	1.51295e-09	1.51295e-09	-0.2	3.24571e-10	3.24571e-10	-0.2	6.10998e-10	6.10998e-10	-0.2	1.83401e-11	1.83401e-11	-0.2	2.53771e-08	2.53771e-08	-0.2	1.23736e-09	1.23736e-09	-0.2	1.53971e-10	1.53971e-10	-0.2	1.64013e-08	1.64013e-08	-0.2	1.06368e-09	1.06368e-09	-0.2	3.68742e-11	3.68742e-11	-0.2	1.13956e-10	1.13956e-10	-0.2	2.9461e-10	2.9461e-10	-0.2	2.78889e-10
-0.15	6.94699e-11	6.94699e-11	-0.15	4.56011e-09	4.56011e-09	-0.15	3.62995e-10	3.62995e-10	-0.15	1.67801e-09	1.67801e-09	-0.15	2.1812e-09	2.1812e-09	-0.15	5.57124e-10	5.57124e-10	-0.15	1.00623e-09	1.00623e-09	-0.15	2.95198e-11	2.95198e-11	-0.15	3.64009e-08	3.64009e-08	-0.15	1.83285e-09	1.83285e-09	-0.15	2.46388e-10	2.46388e-10	-0.15	1.682e-08	1.682e-08	-0.15	1.77495e-09	1.77495e-09	-0.15	6.07564e-11	6.07564e-11	-0.15	2.12619e-10	2.12619e-10	-0.15	4.84306e-10	4.84306e-10	-0.15	4.90913e-10
-0.1	9.63208e-11	9.63208e-11	-0.1	6.49849e-09	6.49849e-09	-0.1	5.32537e-10	5.32537e-10	-0.1	2.36253e-09	2.36253e-09	-0.1	3.49464e-09	3.49464e-09	-0.1	8.94723e-10	8.94723e-10	-0.1	1.55227e-09	1.55227e-09	-0.1	4.4585e-11	4.4585e-11	-0.1	5.05974e-08	5.05974e-08	-0.1	2.18631e-09	2.18631e-09	-0.1	4.92754e-10	4.92754e-10	-0.1	2.36281e-08	2.36281e-08	-0.1	2.52842e-09	2.52842e-09	-0.1	9.47805e-11	9.47805e-11	-0.1	3.6129e-10	3.6129e-10	-0.1	7.56305e-10	7.56305e-10	-0.1	8.17998e-10
-0.05	1.35272e-10	1.35272e-10	-0.05	9.19331e-09	9.19331e-09	-0.05	7.72262e-10	7.72262e-10	-0.05	3.54654e-09	3.54654e-09	-0.05	5.21844e-09	5.21844e-09	-0.05	1.40433e-09	1.40433e-09	-0.05	2.1594e-09	2.1594e-09	-0.05	6.66109e-11	6.66109e-11	-0.05	6.7674e-08	6.7674e-08	-0.05	2.91747e-09	2.91747e-09	-0.05	6.97078e-10	6.97078e-10	-0.05	3.15197e-08	3.15197e-08	-0.05	4.45786e-09	4.45786e-09	-0.05	1.52145e-10	1.52145e-10	-0.05	6.22939e-10	6.22939e-10	-0.05	1.18182e-09	1.18182e-09	-0.05	1.37678e-09
0	1.85171e-10	1.85171e-10	0	1.26033e-08	1.26033e-08	0	1.19123e-09	1.19123e-09	0	5.52717e-09	5.52717e-09	0	7.46739e-09	7.46739e-09	0	2.07426e-09	2.07426e-09	0	3.25418e-09	3.25418e-09	0	1.06161e-10	1.06161e-10	0	8.93056e-08	8.93056e-08	0	3.95858e-09	3.95858e-09	0	1.30226e-09	1.30226e-09	0	4.12113e-08	4.12113e-08	0	6.89359e-09	6.89359e-09	0	2.43592e-10	2.43592e-10	0	1.00406e-09	1.00406e-09	0	1.69781e-09	1.69781e-09	0	1.91859e-09
0.05	2.5105e-10	2.5105e-10	0.05	1.69098e-08	1.69098e-08	0.05	1.72585e-09	1.72585e-09	0.05	7.93484e-09	7.93484e-09	0.05	1.02258e-08	1.02258e-08	0.05	3.0227e-09	3.0227e-09	0.05	4.78772e-09	4.78772e-09	0.05	1.62374e-10	1.62374e-10	0.05	1.15455e-07	1.15455e-07	0.05	4.97748e-09	4.97748e-09	0.05	1.76172e-09	1.76172e-09	0.05	5.20618e-08	5.20618e-08	0.05	1.05265e-08	1.05265e-08	0.05	3.78605e-10	3.78605e-10	0.05	1.56499e-09	1.56499e-09	0.05	2.21744e-09	2.21744e-09	0.05	3.05738e-09
0.1	3.40599e-10	3.40599e-10	0.1	1.82145e-08	1.82145e-08	0.1	2.31786e-09	2.31786e-09	0.1	1.12917e-08	1.12917e-08	0.1	1.37032e-08	1.37032e-08	0.1	4.51564e-09	4.51564e-09	0.1	6.80926e-09	6.80926e-09	0.1	2.39284e-10	2.39284e-10	0.1	1.4795e-07	1.4795e-07	0.1	6.50907e-09	6.50907e-09	0.1	3.26198e-09	3.26198e-09	0.1	6.3971e-08	6.3971e-08	0.1	1.49587e-08	1.49587e-08	0.1	5.89392e-10	5.89392e-10	0.1	2.07309e-09	2.07309e-09	0.1	3.27774e-09	3.27774e-09	0.1	4.46028e-09
0.15	4.62455e-10	4.62455e-10	0.15	2.44402e-08	2.44402e-08	0.15	3.50851e-09	3.50851e-09	0.15	1.57807e-08	1.57807e-08	0.15	1.83025e-08	1.83025e-08	0.15	6.03149e-09	6.03149e-09	0.15	9.12921e-09	9.12921e-09	0.15	3.42738e-10	3.42738e-10	0.15	1.83582e-07	1.83582e-07	0.15	8.25583e-09	8.25583e-09	0.15	5.14971e-09	5.14971e-09	0.15	7.91761e-08	7.91761e-08	0.15	2.07261e-08	2.07261e-08	0.15	9.00173e-10	9.00173e-10	0.15	3.15632e-09	3.15632e-09	0.15	4.43447e-09	4.43447e-09	0.15	6.15658e-09
0.2	6.21664e-10	6.21664e-10	0.2	3.21007e-08	3.21007e-08	0.2	4.95581e-09	4.95581e-09	0.2	1.89299e-08	1.89299e-08	0.2	2.28318e-08	2.28318e-08	0.2	7.87559e-09	7.87559e-09	0.2	1.19819e-08	1.19819e-08	0.2	5.12532e-10	5.12532e-10	0.2	2.24715e-07	2.24715e-07	0.2	1.02939e-08	1.02939e-08	0.2	7.9725e-09	7.9725e-09	0.2	9.67751e-08	9.67751e-08	0.2	2.67815e-08	2.67815e-08	0.2	1.40162e-09	1.40162e-09	0.2	4.50089e-09	4.50089e-09	0.2	5.84263e-09	5.84263e-09	0.2	8.22944e-09
0.25	8.34244e-10	8.34244e-10	0.25	4.17825e-08	4.17825e-08	0.25	6.86799e-09	6.86799e-09	0.25	2.61078e-08	2.61078e-08	0.25	2.87761e-08	2.87761e-08	0.25	1.03056e-08	1.03056e-08	0.25	1.57883e-08	1.57883e-08	0.25	7.4749e-10	7.4749e-10	0.25	2.77735e-07	2.77735e-07	0.25	1.22735e-08	1.22735e-08	0.25	1.1695e-08	1.1695e-08	0.25	1.17786e-07	1.17786e-07	0.25	3.52132e-08	3.52132e-08	0.25	2.08837e-09	2.08837e-09	0.25	6.19114e-09	6.19114e-09	0.25	7.5241e-09	7.5241e-09	0.25	1.07691e-08
0.3	1.10548e-09	1.10548e-09	0.3	5.39101e-08	5.39101e-08	0.3	9.16648e-09	9.16648e-09	0.3	3.47474e-08	3.47474e-08	0.3	3.49233e-08	3.49233e-08	0.3	1.32112e-08	1.32112e-08	0.3	1.96547e-08	1.96547e-08	0.3	1.0543e-09	1.0543e-09	0.3	3.28625e-07	3.28625e-07	0.3	1.49461e-08	1.49461e-08	0.3	1.60262e-08	1.60262e-08	0.3	1.38976e-07	1.38976e-07	0.3	4.50764e-08	4.50764e-08	0.3	3.02136e-09	3.02136e-09	0.3	8.1223e-09	8.1223e-09	0.3	9.59233e-09	9.59233e-09	0.3	1.32945e-08
0.35	1.44718e-09	1.44718e-09	0.35	6.66464e-08	6.66464e-08	0.35	1.15877e-08	1.15877e-08	0.35	4.5035e-08	4.5035e-08	0.35	4.19091e-08	4.19091e-08	0.35	1.63926e-08	1.63926e-08	0.35	2.41253e-08	2.41253e-08	0.35	1.52933e-09	1.52933e-09	0.35	3.8979e-07	3.8979e-07	0.35	1.72727e-08	1.72727e-08	0.35	2.02445e-08	2.02445e-08	0.35	1.64332e-07	1.64332e-07	0.35	5.75867e-08	5.75867e-08	0.35	4.54993e-09	4.54993e-09	0.35	1.04146e-08	1.04146e-08	0.35	1.19926e-08	1.19926e-08	0.35	1.63556e-08
0.4	1.88975e-09	1.88975e-09	0.4	8.19585e-08	8.19585e-08	0.4	1.44294e-08	1.44294e-08	0.4	5.63947e-08	5.63947e-08	0.4	4.91498e-08	4.91498e-08	0.4	1.94275e-08	1.94275e-08	0.4	2.95844e-08	2.95844e-08	0.4	2.04314e-09	2.04314e-09	0.4	4.66201e-07	4.66201e-07	0.4	2.02139e-08	2.02139e-08	0.4	2.78598e-08	2.78598e-08	0.4	1.93147e-07	1.93147e-07	0.4	6.94441e-08	6.94441e-08	0.4	6.43489e-09	6.43489e-09	0.4	1.31071e-08	1.31071e-08	0.4	1.43559e-08	1.43559e-08	0.4	1.95678e-08
0.45	2.43734e-09	2.43734e-09	0.45	9.9781e-08	9.9781e-08	0.45	1.79357e-08	1.79357e-08	0.45	6.95835e-08	6.95835e-08	0.45	5.68109e-08	5.68109e-08	0.45	2.29077e-08	2.29077e-08	0.45	3.61911e-08	3.61911e-08	0.45	2.91293e-09	2.91293e-09	0.45	5.43623e-07	5.43623e-07	0.45	2.21718e-08	2.21718e-08	0.45	3.52066e-08	3.52066e-08	0.45	2.231e-07	2.231e-07	0.45	8.18631e-08	8.18631e-08	0.45	9.00661e-09	9.00661e-09	0.45	1.63752e-08	1.63752e-08	0.45	1.67636e-08	1.67636e-08	0.45	2.12992e-08
0.5	3.17727e-09	3.17727e-09	0.5	1.17927e-07	1.17927e-07	0.5	1.9187e-08	1.9187e-08	0.5	8.45432e-08	8.45432e-08	0.5	6.4753e-08	6.4753e-08	0.5	2.73759e-08	2.73759e-08	0.5	4.28638e-08	4.28638e-08	0.5	3.94498e-09	3.94498e-09	0.5	6.20607e-07	6.20607e-07	0.5	2.54031e-08	2.54031e-08	0.5	4.51155e-08	4.51155e-08	0.5	2.52358e-07	2.52358e-07	0.5	9.46085e-08	9.46085e-08	0.5	1.2227e-08	1.2227e-08	0.5	1.99587e-08	1.99587e-08	0.5	1.93398e-08	1.93398e-08	0.5	2.5222e-08
0.55	4.07228e-09	4.07228e-09	0.55	1.39985e-07	1.39985e-07	0.55	2.3797e-08	2.3797e-08	0.55	1.00093e-07	1.00093e-07	0.55	7.32046e-08	7.32046e-08	0.55	3.13073e-08	3.13073e-08	0.55	5.04028e-08	5.04028e-08	0.55	5.01518e-09	5.01518e-09	0.55	7.08491e-07	7.08491e-07	0.55	2.85465e-08	2.85465e-08	0.55	5.51477e-08	5.51477e-08	0.55	2.8317e-07	2.8317e-07	0.55	1.06941e-07	1.06941e-07	0.55	1.62024e-08	1.62024e-08	0.55	2.32735e-08	2.32735e-08	0.55	2.19228e-08	2.19228e-08	0.55	2.90741e-08
0.6	5.15404e-09	5.15404e-09	0.6	1.63253e-07	1.63253e-07	0.6	2.796e-08	2.796e-08	0.6	1.17407e-07	1.17407e-07	0.6	8.22979e-08	8.22979e-08	0.6	3.73812e-08	3.73812e-08	0.6	5.71072e-08	5.71072e-08	0.6	6.52689e-09	6.52689e-09	0.6	8.13627e-07	8.13627e-07	0.6	3.3058e-08	3.3058e-08	0.6	6.49325e-08	6.49325e-08	0.6	3.1688e-07	3.1688e-07	0.6	1.18289e-07	1.18289e-07	0.6	1.80595e-08	1.80595e-08	0.6	2.76798e-08	2.76798e-08	0.6	2.53084e-08	2.53084e-08	0.6	3.39549e-08
0.65	6.38984e-09	6.38984e-09	0.65	1.87342e-07	1.87342e-07	0.65	3.35409e-08	3.35409e-08	0.65	1.34861e-07	1.34861e-07	0.65	9.12491e-08	9.12491e-08	0.65	4.18669e-08	4.18669e-08	0.65	6.45044e-08	6.45044e-08	0.65	8.167e-09	8.167e-09	0.65	9.26228e-07	9.26228e-07	0.65	3.66344e-08	3.66344e-08	0.65	7.67082e-08	7.67082e-08	0.65	3.54735e-07	3.54735e-07	0.65	1.26191e-07	1.26191e-07	0.65	2.41713e-08	2.41713e-08	0.65	3.19601e-08	3.19601e-08	0.65	2.83989e-08	2.83989e-08	0.65	3.72348e-08
0.7	7.79037e-09	7.79037e-09	0.7	2.14555e-07	2.14555e-07	0.7	3.75734e-08	3.75734e-08	0.7	1.52351e-07	1.52351e-07	0.7	1.00008e-07	1.00008e-07	0.7	4.79725e-08	4.79725e-08	0.7	7.1929e-08	7.1929e-08	0.7	1.04324e-08	1.04324e-08	0.7	1.02928e-06	1.02928e-06	0.7	4.02706e-08	4.02706e-08	0.7	9.00343e-08	9.00343e-08	0.7	3.91446e-07	3.91446e-07	0.7	1.35936e-07	1.35936e-07	0.7	3.092e-08	3.092e-08	0.7	3.6599e-08	3.6599e-08	0.7	3.16708e-08	3.16708e-08	0.7	4.19215e-08
0.75	9.49643e-09	9.49643e-09	0.75	2.44166e-07	2.44166e-07	0.75	4.25712e-08	4.25712e-08	0.75	1.70997e-07	1.70997e-07	0.75	1.08476e-07	1.08476e-07	0.75	5.46826e-08	5.46826e-08	0.75	8.04198e-08	8.04198e-08	0.75	1.24037e-08	1.24037e-08	0.75	1.14423e-06	1.14423e-06	0.75	4.56346e-08	4.56346e-08	0.75	1.01023e-07	1.01023e-07	0.75	4.27011e-07	4.27011e-07	0.75	1.44277e-07	1.44277e-07	0.75	3.89895e-08	3.89895e-08	0.75	4.19104e-08	4.19104e-08	0.75	3.59658e-08	3.59658e-08	0.75	4.76931e-08
0.8	1.14849e-08	1.14849e-08	0.8	2.72349e-07	2.72349e-07	0.8	4.7795e-08	4.7795e-08	0.8	1.88995e-07	1.88995e-07	0.8	1.18288e-07	1.18288e-07	0.8	6.05547e-08	6.05547e-08	0.8	9.02057e-08	9.02057e-08	0.8	1.46846e-08	1.46846e-08	0.8	1.28357e-06	1.28357e-06	0.8	5.05664e-08	5.05664e-08	0.8	1.16451e-07	1.16451e-07	0.8	4.65132e-07	4.65132e-07	0.8	1.54899e-07	1.54899e-07	0.8	4.7906e-08	4.7906e-08	0.8	4.7854e-08	4.7854e-08	0.8	4.01313e-08	4.01313e-08	0.8	5.24156e-08
0.85	1.36715e-08	1.36715e-08	0.85	3.03873e-07	3.03873e-07	0.85	5.23289e-08	5.23289e-08	0.85	2.09078e-07	2.09078e-07	0.85	1.28407e-07	1.28407e-07	0.85	6.71627e-08	6.71627e-08	0.85	9.76446e-08	9.76446e-08	0.85	1.73101e-08	1.73101e-08	0.85	1.39966e-06	1.39966e-06	0.85	5.4468e-08	5.4468e-08	0.85	1.27346e-07	1.27346e-07	0.85	4.95504e-07	4.95504e-07	0.85	1.62188e-07	1.62188e-07	0.85	5.72455e-08	5.72455e-08	0.85	5.34651e-08	5.34651e-08	0.85	4.30347e-08	4.30347e-08	0.85	5.7415e-08
0.9	1.6159e-08	1.6159e-08	0.9	3.36885e-07	3.36885e-07	0.9	5.66376e-08	5.66376e-08	0.9	2.25983e-07	2.25983e-07	0.9	1.37204e-07	1.37204e-07	0.9	7.37718e-08	7.37718e-08	0.9	1.06124e-07	1.06124e-07	0.9	2.09546e-08	2.09546e-08	0.9	1.54326e-06	1.54326e-06	0.9	5.93766e-08	5.93766e-08	0.9	1.3446e-07	1.3446e-07	0.9	5.33518e-07	5.33518e-07	0.9	1.81229e-07	1.81229e-07	0.9	6.75576e-08	6.75576e-08	0.9	5.8453e-08	5.8453e-08	0.9	4.75158e-08	4.75158e-08	0.9	6.33762e-08
0.95	1.88273e-08	1.88273e-08	0.95	3.65286e-07	3.65286e-07	0.95	6.29333e-08	6.29333e-08	0.95	2.44175e-07	2.44175e-07	0.95	1.46528e-07	1.46528e-07	0.95	8.04725e-08	8.04725e-08	0.95	1.14201e-07	1.14201e-07	0.95	2.29662e-08	2.29662e-08	0.95	1.69518e-06	1.69518e-06	0.95	6.23463e-08	6.23463e-08	0.95	1.48982e-07	1.48982e-07	0.95	5.66207e-07	5.66207e-07	0.95	1.88383e-07	1.88383e-07	0.95	7.83074e-08	7.83074e-08	0.95	6.48228e-08	6.48228e-08	0.95	5.04188e-08	5.04188e-08	0.95	6.76361e-08
1	2.17384e-08	2.17384e-08	1	3.99117e-07	3.99117e-07	1	6.78491e-08	6.78491e-08	1	2.62279e-07	2.62279e-07	1	1.55384e-07	1.55384e-07	1	8.68729e-08	8.68729e-08	1	1.22293e-07	1.22293e-07	1	2.62383e-08	2.62383e-08	1	1.82956e-06	1.82956e-06	1	6.59159e-08	6.59159e-08	1	1.61971e-07	1.61971e-07	1	5.9322e-07	5.9322e-07	1	2.00924e-07	2.00924e-07	1	9.03662e-08	9.03662e-08	1	7.02371e-08	7.02371e-08	1	5.52829e-08	5.52829e-08	1	7.20473e-08
1.05	2.52217e-08	2.52217e-08	1.05	4.3376e-07	4.3376e-07	1.05	7.41909e-08	7.41909e-08	1.05	2.80732e-07	2.80732e-07	1.05	1.65211e-07	1.65211e-07	1.05	9.31224e-08	9.31224e-08	1.05	1.32769e-07	1.32769e-07	1.05	2.98877e-08	2.98877e-08	1.05	1.9878e-06	1.9878e-06	1.05	6.82998e-08	6.82998e-08	1.05	1.75901e-07	1.75901e-07	1.05	6.30627e-07	6.30627e-07	1.05	2.0253e-07	2.0253e-07	1.05	1.01651e-07	1.01651e-07	1.05	7.69446e-08	7.69446e-08	1.05	5.99353e-08	5.99353e-08	1.05	7.72483e-08
1.1	2.88595e-08	2.88595e-08	1.1	4.69126e-07	4.69126e-07	1.1	8.01652e-08	8.01652e-08	1.1	2.94822e-07	2.94822e-07	1.1	1.71466e-07	1.71466e-07	1.1	9.73801e-08	9.73801e-08	1.1	1.40529e-07	1.40529e-07	1.1	3.37315e-08	3.37315e-08	1.1	2.16998e-06	2.16998e-06	1.1	7.11103e-08	7.11103e-08	1.1	1.93052e-07	1.93052e-07	1.1	6.5276e-07	6.5276e-07	1.1	2.14828e-07	2.14828e-07	1.1	1.14711e-07	1.14711e-07	1.1	8.43008e-08	8.43008e-08	1.1	6.40029e-08	6.40029e-08	1.1	8.25616e-08
1.15	3.28213e-08	3.28213e-08	1.15	5.05021e-07	5.05021e-07	1.15	8.52809e-08	8.52809e-08	1.15	3.07142e-07	3.07142e-07	1.15	1.7887e-07	1.7887e-07	1.15	1.05372e-07	1.05372e-07	1.15	1.4866e-07	1.4866e-07	1.15	3.79121e-08	3.79121e-08	1.15	2.3089e-06	2.3089e-06	1.15	7.54758e-08	7.54758e-08	1.15	1.98579e-07	1.98579e-07	1.15	6.81383e-07	6.81383e-07	1.15	2.44074e-07	2.44074e-07	1.15	1.26406e-07	1.26406e-07	1.15	8.96016e-08	8.96016e-08	1.15	6.83852e-08	6.83852e-08	1.15	9.04475e-08
1.2	3.70965e-08	3.70965e-08	1.2	5.38913e-07	5.38913e-07	1.2	9.09976e-08	9.09976e-08	1.2	3.23746e-07	3.23746e-07	1.2	1.8902e-07	1.8902e-07	1.2	1.12873e-07	1.12873e-07	1.2	1.57284e-07	1.57284e-07	1.2	4.26163e-08	4.26163e-08	1.2	2.46749e-06	2.46749e-06	1.2	7.60204e-08	7.60204e-08	1.2	2.12872e-07	2.12872e-07	1.2	7.06512e-07	7.06512e-07	1.2	2.35202e-07	2.35202e-07	1.2	1.40026e-07	1.40026e-07	1.2	9.64391e-08	9.64391e-08	1.2	7.32032e-08	7.32032e-08	1.2	9.32064e-08
1.25	4.1046e-08	4.1046e-08	1.25	5.67516e-07	5.67516e-07	1.25	9.62031e-08	9.62031e-08	1.25	3.39025e-07	3.39025e-07	1.25	2.00572e-07	2.00572e-07	1.25	1.2021e-07	1.2021e-07	1.25	1.65732e-07	1.65732e-07	1.25	4.7138e-08	4.7138e-08	1.25	2.65066e-06	2.65066e-06	1.25	7.85389e-08	7.85389e-08	1.25	2.31838e-07	2.31838e-07	1.25	7.39626e-07	7.39626e-07	1.25	2.70618e-07	2.70618e-07	1.25	1.5157e-07	1.5157e-07	1.25	1.03792e-07	1.03792e-07	1.25	7.72158e-08	7.72158e-08	1.25	9.87991e-08
1.3	4.57051e-08	4.57051e-08	1.3	6.02103e-07	6.02103e-07	1.3	1.02829e-07	1.02829e-07	1.3	3.50928e-07	3.50928e-07	1.3	2.02759e-07	2.02759e-07	1.3	1.27479e-07	1.27479e-07	1.3	1.7098e-07	1.7098e-07	1.3	5.22473e-08	5.22473e-08	1.3	2.84067e-06	2.84067e-06	1.3	8.12205e-08	8.12205e-08	1.3	2.43496e-07	2.43496e-07	1.3	7.71598e-07	7.71598e-07	1.3	2.59847e-07	2.59847e-07	1.3	1.64183e-07	1.64183e-07	1.3	1.11869e-07	1.11869e-07	1.3	8.06084e-08	8.06084e-08	1.3	1.01273e-07
1.35	4.99806e-08	4.99806e-08	1.35	6.31441e-07	6.31441e-07	1.35	1.10408e-07	1.10408e-07	1.35	3.65967e-07	3.65967e-07	1.35	2.13125e-07	2.13125e-07	1.35	1.33301e-07	1.33301e-07	1.35	1.80085e-07	1.80085e-07	1.35	5.74047e-08	5.74047e-08	1.35	3.04597e-06	3.04597e-06	1.35	8.19846e-08	8.19846e-08	1.35	2.62224e-07	2.62224e-07	1.35	7.96271e-07	7.96271e-07	1.35	2.81056e-07	2.81056e-07	1.35	1.76143e-07	1.76143e-07	1.35	1.1913e-07	1.1913e-07	1.35	8.55562e-08	8.55562e-08	1.35	1.05558e-07
1.4	5.49467e-08	5.49467e-08	1.4	6.65924e-07	6.65924e-07	1.4	1.19543e-07	1.19543e-07	1.4	3.7442e-07	3.7442e-07	1.4	2.21535e-07	2.21535e-07	1.4	1.38233e-07	1.38233e-07	1.4	1.85469e-07	1.85469e-07	1.4	6.2108e-08	6.2108e-08	1.4	3.20232e-06	3.20232e-06	1.4	8.73608e-08	8.73608e-08	1.4	2.76475e-07	2.76475e-07	1.4	8.10496e-07	8.10496e-07	1.4	3.13188e-07	3.13188e-07	1.4	1.89184e-07	1.89184e-07	1.4	1.2409e-07	1.2409e-07	1.4	9.10467e-08	9.10467e-08	1.4	1.11799e-07
1.45	5.98792e-08	5.98792e-08	1.45	6.96154e-07	6.96154e-07	1.45	1.24319e-07	1.24319e-07	1.45	3.8561e-07	3.8561e-07	1.45	2.2366e-07	2.2366e-07	1.45	1.47549e-07	1.47549e-07	1.45	1.93258e-07	1.93258e-07	1.45	6.75538e-08	6.75538e-08	1.45	3.38318e-06	3.38318e-06	1.45	9.07416e-08	9.07416e-08	1.45	2.96432e-07	2.96432e-07	1.45	8.33136e-07	8.33136e-07	1.45	3.42828e-07	3.42828e-07	1.45	2.0144e-07	2.0144e-07	1.45	1.31393e-07	1.31393e-07	1.45	9.38384e-08	9.38384e-08	1.45	1.15713e-07
1.5	6.4308e-08	6.4308e-08	1.5	7.25354e-07	7.25354e-07	1.5	1.27151e-07	1.27151e-07	1.5	3.98437e-07	3.98437e-07	1.5	2.29411e-07	2.29411e-07	1.5	1.52547e-07	1.52547e-07	1.5	1.97689e-07	1.97689e-07	1.5	7.28798e-08	7.28798e-08	1.5	3.60148e-06	3.60148e-06	1.5	9.47543e-08	9.47543e-08	1.5	3.02197e-07	3.02197e-07	1.5	8.54892e-07	8.54892e-07	1.5	3.3995e-07	3.3995e-07	1.5	2.17827e-07	2.17827e-07	1.5	1.38406e-07	1.38406e-07	1.5	9.76177e-08	9.76177e-08	1.5	1.20694e-07
1.55	6.94258e-08	6.94258e-08	1.55	7.54216e-07	7.54216e-07	1.55	1.32363e-07	1.32363e-07	1.55	4.10817e-07	4.10817e-07	1.55	2.33791e-07	2.33791e-07	1.55	1.59037e-07	1.59037e-07	1.55	2.01856e-07	2.01856e-07	1.55	7.70748e-08	7.70748e-08	1.55	3.80796e-06	3.80796e-06	1.55	9.60738e-08	9.60738e-08	1.55	2.97714e-07	2.97714e-07	1.55	8.84594e-07	8.84594e-07	1.55	3.31826e-07	3.31826e-07	1.55	2.27516e-07	2.27516e-07	1.55	1.50745e-07	1.50745e-07	1.55	1.0263e-07	1.0263e-07	1.55	1.23434e-07
1.6	7.48446e-08	7.48446e-08	1.6	7.80186e-07	7.80186e-07	1.6	1.3876e-07	1.3876e-07	1.6	4.16885e-07	4.16885e-07	1.6	2.37533e-07	2.37533e-07	1.6	1.63997e-07	1.63997e-07	1.6	2.0797e-07	2.0797e-07	1.6	8.47307e-08	8.47307e-08	1.6	3.98799e-06	3.98799e-06	1.6	9.85859e-08	9.85859e-08	1.6	3.21155e-07	3.21155e-07	1.6	8.85071e-07	8.85071e-07	1.6	3.31574e-07	3.31574e-07	1.6	2.40269e-07	2.40269e-07	1.6	1.54425e-07	1.54425e-07	1.6	1.06658e-07	1.06658e-07	1.6	1.28426e-07
1.65	7.94175e-08	7.94175e-08	1.65	8.0133e-07	8.0133e-07	1.65	1.47923e-07	1.47923e-07	1.65	4.28699e-07	4.28699e-07	1.65	2.51682e-07	2.51682e-07	1.65	1.70779e-07	1.70779e-07	1.65	2.15401e-07	2.15401e-07	1.65	8.86037e-08	8.86037e-08	1.65	4.1844e-06	4.1844e-06	1.65	9.99237e-08	9.99237e-08	1.65	3.27696e-07	3.27696e-07	1.65	8.97577e-07	8.97577e-07	1.65	3.38408e-07	3.38408e-07	1.65	2.51842e-07	2.51842e-07	1.65	1.61521e-07	1.61521e-07	1.65	1.11561e-07	1.11561e-07	1.65	1.3236e-07
1.7	8.46899e-08	8.46899e-08	1.7	8.19812e-07	8.19812e-07	1.7	1.54738e-07	1.54738e-07	1.7	4.35606e-07	4.35606e-07	1.7	2.52828e-07	2.52828e-07	1.7	1.8156e-07	1.8156e-07	1.7	2.23128e-07	2.23128e-07	1.7	9.40736e-08	9.40736e-08	1.7	4.29011e-06	4.29011e-06	1.7	1.02453e-07	1.02453e-07	1.7	3.49866e-07	3.49866e-07	1.7	9.29775e-07	9.29775e-07	1.7	3.27449e-07	3.27449e-07	1.7	2.65719e-07	2.65719e-07	1.7	1.70681e-07	1.70681e-07	1.7	1.146e-07	1.146e-07	1.7	1.34952e-07
1.75	8.91783e-08	8.91783e-08	1.75	8.42882e-07	8.42882e-07	1.75	1.61712e-07	1.61712e-07	1.75	4.44362e-07	4.44362e-07	1.75	2.53579e-07	2.53579e-07	1.75	1.86835e-07	1.86835e-07	1.75	2.2615e-07	2.2615e-07	1.75	9.8381e-08	9.8381e-08	1.75	4.50877e-06	4.50877e-06	1.75	1.03042e-07	1.03042e-07	1.75	3.64817e-07	3.64817e-07	1.75	9.44111e-07	9.44111e-07	1.75	3.53648e-07	3.53648e-07	1.75	2.74787e-07	2.74787e-07	1.75	1.77777e-07	1.77777e-07	1.75	1.17568e-07	1.17568e-07	1.75	1.41861e-07
1.8	9.43164e-08	9.43164e-08	1.8	8.73573e-07	8.73573e-07	1.8	1.67392e-07	1.67392e-07	1.8	4.5694e-07	4.5694e-07	1.8	2.58432e-07	2.58432e-07	1.8	1.96366e-07	1.96366e-07	1.8	2.3006e-07	2.3006e-07	1.8	1.04035e-07	1.04035e-07	1.8	4.73408e-06	4.73408e-06	1.8	1.06061e-07	1.06061e-07	1.8	3.64812e-07	3.64812e-07	1.8	9.66262e-07	9.66262e-07	1.8	3.61713e-07	3.61713e-07	1.8	2.89687e-07	2.89687e-07	1.8	1.8447e-07	1.8447e-07	1.8	1.21071e-07	1.21071e-07	1.8	1.43241e-07
1.85	9.90903e-08	9.90903e-08	1.85	9.01332e-07	9.01332e-07	1.85	1.77203e-07	1.77203e-07	1.85	4.62363e-07	4.62363e-07	1.85	2.69201e-07	2.69201e-07	1.85	1.97351e-07	1.97351e-07	1.85	2.34663e-07	2.34663e-07	1.85	1.09149e-07	1.09149e-07	1.85	4.90918e-06	4.90918e-06	1.85	1.07022e-07	1.07022e-07	1.85	3.70255e-07	3.70255e-07	1.85	9.78478e-07	9.78478e-07	1.85	3.65829e-07	3.65829e-07	1.85	3.02237e-07	3.02237e-07	1.85	1.93952e-07	1.93952e-07	1.85	1.24837e-07	1.24837e-07	1.85	1.48226e-07
1.9	1.02194e-07	1.02194e-07	1.9	9.26439e-07	9.26439e-07	1.9	1.80454e-07	1.80454e-07	1.9	4.67392e-07	4.67392e-07	1.9	2.79977e-07	2.79977e-07	1.9	1.97821e-07	1.97821e-07	1.9	2.39778e-07	2.39778e-07	1.9	1.13349e-07	1.13349e-07	1.9	5.10697e-06	5.10697e-06	1.9	1.10038e-07	1.10038e-07	1.9	3.74554e-07	3.74554e-07	1.9	9.93314e-07	9.93314e-07	1.9	4.37839e-07	4.37839e-07	1.9	3.103e-07	3.103e-07	1.9	1.9724e-07	1.9724e-07	1.9	1.29116e-07	1.29116e-07	1.9	1.52412e-07
1.95	1.07414e-07	1.07414e-07	1.95	9.44086e-07	9.44086e-07	1.95	1.87284e-07	1.87284e-07	1.95	4.81282e-07	4.81282e-07	1.95	2.80137e-07	2.80137e-07	1.95	2.06132e-07	2.06132e-07	1.95	2.50403e-07	2.50403e-07	1.95	1.17946e-07	1.17946e-07	1.95	5.41944e-06	5.41944e-06	1.95	1.13367e-07	1.13367e-07	1.95	3.80296e-07	3.80296e-07	1.95	1.00867e-06	1.00867e-06	1.95	4.07679e-07	4.07679e-07	1.95	3.2097e-07	3.2097e-07	1.95	2.04032e-07	2.04032e-07	1.95	1.32605e-07	1.32605e-07	1.95	1.57335e-07
2	1.12199e-07	1.12199e-07	2	9.62431e-07	9.62431e-07	2	1.93649e-07	1.93649e-07	2	4.82118e-07	4.82118e-07	2	2.62538e-07	2.62538e-07	2	2.08705e-07	2.08705e-07	2	2.5229e-07	2.5229e-07	2	1.24025e-07	1.24025e-07	2	5.55142e-06	5.55142e-06	2	1.16907e-07	1.16907e-07	2	4.05731e-07	4.05731e-07	2	1.02788e-06	1.02788e-06	2	4.60167e-07	4.60167e-07	2	3.32808e-07	3.32808e-07	2	2.08357e-07	2.08357e-07	2	1.35691e-07	1.35691e-07	2	1.60297e-07
2.05	1.16181e-07	1.16181e-07	2.05	9.81074e-07	9.81074e-07	2.05	1.97803e-07	1.97803e-07	2.05	4.9471e-07	4.9471e-07	2.05	2.74892e-07	2.74892e-07	2.05	2.14702e-07	2.14702e-07	2.05	2.52326e-07	2.52326e-07	2.05	1.26727e-07	1.26727e-07	2.05	5.69853e-06	5.69853e-06	2.05	1.16477e-07	1.16477e-07	2.05	4.1153e-07	4.1153e-07	2.05	1.04876e-06	1.04876e-06	2.05	4.45452e-07	4.45452e-07	2.05	3.42831e-07	3.42831e-07	2.05	2.13076e-07	2.13076e-07	2.05	1.38113e-07	1.38113e-07	2.05	1.62178e-07
2.1	1.21303e-07	1.21303e-07	2.1	9.89381e-07	9.89381e-07	2.1	1.99528e-07	1.99528e-07	2.1	4.99221e-07	4.99221e-07	2.1	2.90848e-07	2.90848e-07	2.1	2.23869e-07	2.23869e-07	2.1	2.57259e-07	2.57259e-07	2.1	1.31326e-07	1.31326e-07	2.1	5.90274e-06	5.90274e-06	2.1	1.23164e-07	1.23164e-07	2.1	4.33758e-07	4.33758e-07	2.1	1.0502e-06	1.0502e-06	2.1	4.65724e-07	4.65724e-07	2.1	3.50374e-07	3.50374e-07	2.1	2.19672e-07	2.19672e-07	2.1	1.40596e-07	1.40596e-07	2.1	1.70675e-07
2.15	1.26338e-07	1.26338e-07	2.15	1.01948e-06	1.01948e-06	2.15	2.08784e-07	2.08784e-07	2.15	5.04192e-07	5.04192e-07	2.15	2.6443e-07	2.6443e-07	2.15	2.24358e-07	2.24358e-07	2.15	2.63654e-07	2.63654e-07	2.15	1.35206e-07	1.35206e-07	2.15	6.10539e-06	6.10539e-06	2.15	1.22562e-07	1.22562e-07	2.15	4.30035e-07	4.30035e-07	2.15	1.07151e-06	1.07151e-06	2.15	5.27927e-07	5.27927e-07	2.15	3.55184e-07	3.55184e-07	2.15	2.2268e-07	2.2268e-07	2.15	1.42425e-07	1.42425e-07	2.15	1.75071e-07
2.2	1.31179e-07	1.31179e-07	2.2	1.03057e-06	1.03057e-06	2.2	2.1091e-07	2.1091e-07	2.2	5.10663e-07	5.10663e-07	2.2	2.81918e-07	2.81918e-07	2.2	2.28782e-07	2.28782e-07	2.2	2.68424e-07	2.68424e-07	2.2	1.36377e-07	1.36377e-07	2.2	6.37154e-06	6.37154e-06	2.2	1.23372e-07	1.23372e-07	2.2	4.54266e-07	4.54266e-07	2.2	1.09134e-06	1.09134e-06	2.2	5.55447e-07	5.55447e-07	2.2	3.6661e-07	3.6661e-07	2.2	2.25741e-07	2.25741e-07	2.2	1.46435e-07	1.46435e-07	2.2	1.74382e-07
2.25	1.34925e-07	1.34925e-07	2.25	1.04079e-06	1.04079e-06	2.25	2.18078e-07	2.18078e-07	2.25	5.262e-07	5.262e-07	2.25	2.68932e-07	2.68932e-07	2.25	2.37037e-07	2.37037e-07	2.25	2.72814e-07	2.72814e-07	2.25	1.43404e-07	1.43404e-07	2.25	6.48795e-06	6.48795e-06	2.25	1.26451e-07	1.26451e-07	2.25	4.72474e-07	4.72474e-07	2.25	1.10551e-06	1.10551e-06	2.25	5.33255e-07	5.33255e-07	2.25	3.75193e-07	3.75193e-07	2.25	2.32877e-07	2.32877e-07	2.25	1.50506e-07	1.50506e-07	2.25	1.76215e-07
2.3	1.38094e-07	1.38094e-07	2.3	1.04897e-06	1.04897e-06	2.3	2.27162e-07	2.27162e-07	2.3	5.28285e-07	5.28285e-07	2.3	2.81653e-07	2.81653e-07	2.3	2.40827e-07	2.40827e-07	2.3	2.77696e-07	2.77696e-07	2.3	1.47238e-07	1.47238e-07	2.3	6.74092e-06	6.74092e-06	2.3	1.32243e-07	1.32243e-07	2.3	4.85338e-07	4.85338e-07	2.3	1.11692e-06	1.11692e-06	2.3	5.12748e-07	5.12748e-07	2.3	3.88585e-07	3.88585e-07	2.3	2.3567e-07	2.3567e-07	2.3	1.52003e-07	1.52003e-07	2.3	1.80978e-07
2.35	1.43448e-07	1.43448e-07	2.35	1.0674e-06	1.0674e-06	2.35	2.35361e-07	2.35361e-07	2.35	5.31348e-07	5.31348e-07	2.35	3.06865e-07	3.06865e-07	2.35	2.41833e-07	2.41833e-07	2.35	2.73017e-07	2.73017e-07	2.35	1.52228e-07	1.52228e-07	2.35	6.89158e-06	6.89158e-06	2.35	1.32766e-07	1.32766e-07	2.35	4.95488e-07	4.95488e-07	2.35	1.1311e-06	1.1311e-06	2.35	5.09339e-07	5.09339e-07	2.35	3.97524e-07	3.97524e-07	2.35	2.41624e-07	2.41624e-07	2.35	1.54221e-07	1.54221e-07	2.35	1.84041e-07
2.4	1.47241e-07	1.47241e-07	2.4	1.07587e-06	1.07587e-06	2.4	2.39461e-07	2.39461e-07	2.4	5.41247e-07	5.41247e-07	2.4	2.95394e-07	2.95394e-07	2.4	2.4679e-07	2.4679e-07	2.4	2.7668e-07	2.7668e-07	2.4	1.52125e-07	1.52125e-07	2.4	7.08444e-06	7.08444e-06	2.4	1.35019e-07	1.35019e-07	2.4	5.0966e-07	5.0966e-07	2.4	1.13641e-06	1.13641e-06	2.4	5.72067e-07	5.72067e-07	2.4	4.03917e-07	4.03917e-07	2.4	2.45534e-07	2.45534e-07	2.4	1.56609e-07	1.56609e-07	2.4	1.86571e-07
2.45	1.51403e-07	1.51403e-07	2.45	1.08475e-06	1.08475e-06	2.45	2.46629e-07	2.46629e-07	2.45	5.49442e-07	5.49442e-07	2.45	2.9718e-07	2.9718e-07	2.45	2.47957e-07	2.47957e-07	2.45	2.80698e-07	2.80698e-07	2.45	1.53291e-07	1.53291e-07	2.45	7.36015e-06	7.36015e-06	2.45	1.36329e-07	1.36329e-07	2.45	5.24789e-07	5.24789e-07	2.45	1.14399e-06	1.14399e-06	2.45	5.46347e-07	5.46347e-07	2.45	4.15259e-07	4.15259e-07	2.45	2.50242e-07	2.50242e-07	2.45	1.59307e-07	1.59307e-07	2.45	1.88526e-07
2.5	1.56696e-07	1.56696e-07	2.5	1.11828e-06	1.11828e-06	2.5	2.46688e-07	2.46688e-07	2.5	5.54063e-07	5.54063e-07	2.5	3.10937e-07	3.10937e-07	2.5	2.52132e-07	2.52132e-07	2.5	2.85486e-07	2.85486e-07	2.5	1.60819e-07	1.60819e-07	2.5	7.5319e-06	7.5319e-06	2.5	1.4079e-07	1.4079e-07	2.5	5.20133e-07	5.20133e-07	2.5	1.14855e-06	1.14855e-06	2.5	5.46069e-07	5.46069e-07	2.5	4.21476e-07	4.21476e-07	2.5	2.50874e-07	2.50874e-07	2.5	1.57927e-07	1.57927e-07	2.5	1.91393e-07
2.55	1.58926e-07	1.58926e-07	2.55	1.12513e-06	1.12513e-06	2.55	2.48682e-07	2.48682e-07	2.55	5.66063e-07	5.66063e-07	2.55	3.0426e-07	3.0426e-07	2.55	2.58262e-07	2.58262e-07	2.55	2.88217e-07	2.88217e-07	2.55	1.62208e-07	1.62208e-07	2.55	7.69143e-06	7.69143e-06	2.55	1.3998e-07	1.3998e-07	2.55	5.50555e-07	5.50555e-07	2.55	1.17347e-06	1.17347e-06	2.55	5.58734e-07	5.58734e-07	2.55	4.28011e-07	4.28011e-07	2.55	2.53251e-07	2.53251e-07	2.55	1.59091e-07	1.59091e-07	2.55	1.93934e-07
2.6	1.62558e-07	1.62558e-07	2.6	1.1359e-06	1.1359e-06	2.6	2.57645e-07	2.57645e-07	2.6	5.70595e-07	5.70595e-07	2.6	3.08467e-07	3.08467e-07	2.6	2.60964e-07	2.60964e-07	2.6	2.91587e-07	2.91587e-07	2.6	1.67666e-07	1.67666e-07	2.6	7.93815e-06	7.93815e-06	2.6	1.44164e-07	1.44164e-07	2.6	5.46225e-07	5.46225e-07	2.6	1.19039e-06	1.19039e-06	2.6	5.32748e-07	5.32748e-07	2.6	4.40065e-07	4.40065e-07	2.6	2.56909e-07	2.56909e-07	2.6	1.62112e-07	1.62112e-07	2.6	1.94814e-07
2.65	1.6473e-07	1.6473e-07	2.65	1.13989e-06	1.13989e-06	2.65	2.63208e-07	2.63208e-07	2.65	5.6808e-07	5.6808e-07	2.65	3.11036e-07	3.11036e-07	2.65	2.63874e-07	2.63874e-07	2.65	2.92732e-07	2.92732e-07	2.65	1.73142e-07	1.73142e-07	2.65	8.02969e-06	8.02969e-06	2.65	1.45521e-07	1.45521e-07	2.65	5.53712e-07	5.53712e-07	2.65	1.19392e-06	1.19392e-06	2.65	5.46749e-07	5.46749e-07	2.65	4.39146e-07	4.39146e-07	2.65	2.57905e-07	2.57905e-07	2.65	1.63429e-07	1.63429e-07	2.65	1.96931e-07
2.7	1.69562e-07	1.69562e-07	2.7	1.15913e-06	1.15913e-06	2.7	2.69396e-07	2.69396e-07	2.7	5.79471e-07	5.79471e-07	2.7	3.14482e-07	3.14482e-07	2.7	2.67655e-07	2.67655e-07	2.7	2.97993e-07	2.97993e-07	2.7	1.75709e-07	1.75709e-07	2.7	8.20276e-06	8.20276e-06	2.7	1.49843e-07	1.49843e-07	2.7	5.65466e-07	5.65466e-07	2.7	1.20929e-06	1.20929e-06	2.7	5.74475e-07	5.74475e-07	2.7	4.51888e-07	4.51888e-07	2.7	2.62016e-07	2.62016e-07	2.7	1.62297e-07	1.62297e-07	2.7	1.96607e-07
2.75	1.72532e-07	1.72532e-07	2.75	1.16653e-06	1.16653e-06	2.75	2.7007e-07	2.7007e-07	2.75	5.8233e-07	5.8233e-07	2.75	3.1016e-07	3.1016e-07	2.75	2.74579e-07	2.74579e-07	2.75	3.02894e-07	3.02894e-07	2.75	1.81424e-07	1.81424e-07	2.75	8.25088e-06	8.25088e-06	2.75	1.47092e-07	1.47092e-07	2.75	5.69003e-07	5.69003e-07	2.75	1.21807e-06	1.21807e-06	2.75	5.90245e-07	5.90245e-07	2.75	4.61667e-07	4.61667e-07	2.75	2.65298e-07	2.65298e-07	2.75	1.64057e-07	1.64057e-07	2.75	2.01507e-07
2.8	1.75618e-07	1.75618e-07	2.8	1.17939e-06	1.17939e-06	2.8	2.69816e-07	2.69816e-07	2.8	5.88042e-07	5.88042e-07	2.8	3.03778e-07	3.03778e-07	2.8	2.72957e-07	2.72957e-07	2.8	3.09178e-07	3.09178e-07	2.8	1.81187e-07	1.81187e-07	2.8	8.42123e-06	8.42123e-06	2.8	1.51907e-07	1.51907e-07	2.8	5.77456e-07	5.77456e-07	2.8	1.21966e-06	1.21966e-06	2.8	5.71139e-07	5.71139e-07	2.8	4.68896e-07	4.68896e-07	2.8	2.71364e-07	2.71364e-07	2.8	1.68404e-07	1.68404e-07	2.8	2.0654e-07
2.85	1.7831e-07	1.7831e-07	2.85	1.17969e-06	1.17969e-06	2.85	2.80637e-07	2.80637e-07	2.85	5.92206e-07	5.92206e-07	2.85	3.03421e-07	3.03421e-07	2.85	2.75886e-07	2.75886e-07	2.85	3.0376e-07	3.0376e-07	2.85	1.841e-07	1.841e-07	2.85	8.8796e-06	8.8796e-06	2.85	1.50188e-07	1.50188e-07	2.85	6.00851e-07	6.00851e-07	2.85	1.22025e-06	1.22025e-06	2.85	6.03731e-07	6.03731e-07	2.85	4.71273e-07	4.71273e-07	2.85	2.73265e-07	2.73265e-07	2.85	1.68467e-07	1.68467e-07	2.85	2.08499e-07
2.9	1.83727e-07	1.83727e-07	2.9	1.18007e-06	1.18007e-06	2.9	2.85949e-07	2.85949e-07	2.9	5.97611e-07	5.97611e-07	2.9	3.05455e-07	3.05455e-07	2.9	2.80223e-07	2.80223e-07	2.9	3.11268e-07	3.11268e-07	2.9	1.85322e-07	1.85322e-07	2.9	8.91862e-06	8.91862e-06	2.9	1.5469e-07	1.5469e-07	2.9	6.09926e-07	6.09926e-07	2.9	1.2337e-06	1.2337e-06	2.9	5.86041e-07	5.86041e-07	2.9	4.77601e-07	4.77601e-07	2.9	2.7474e-07	2.7474e-07	2.9	1.70985e-07	1.70985e-07	2.9	2.16848e-07
2.95	1.85757e-07	1.85757e-07	2.95	1.19766e-06	1.19766e-06	2.95	2.8582e-07	2.8582e-07	2.95	6.04411e-07	6.04411e-07	2.95	3.00542e-07	3.00542e-07	2.95	2.83175e-07	2.83175e-07	2.95	3.10718e-07	3.10718e-07	2.95	1.84476e-07	1.84476e-07	2.95	9.00156e-06	9.00156e-06	2.95	1.5615e-07	1.5615e-07	2.95	6.06291e-07	6.06291e-07	2.95	1.23588e-06	1.23588e-06	2.95	6.27578e-07	6.27578e-07	2.95	4.87735e-07	4.87735e-07	2.95	2.76953e-07	2.76953e-07	2.95	1.691e-07	1.691e-07	2.95	2.15563e-07
3	1.88136e-07	1.88136e-07	3	1.21802e-06	1.21802e-06	3	2.97089e-07	2.97089e-07	3	6.13665e-07	6.13665e-07	3	3.14378e-07	3.14378e-07	3	2.84627e-07	2.84627e-07	3	3.18574e-07	3.18574e-07	3	1.88784e-07	1.88784e-07	3	9.0593e-06	9.0593e-06	3	1.56336e-07	1.56336e-07	3	6.17752e-07	6.17752e-07	3	1.21771e-06	1.21771e-06	3	6.30906e-07	6.30906e-07	3	4.89188e-07	4.89188e-07	3	2.80209e-07	2.80209e-07	3	1.71912e-07	1.71912e-07	3	2.18908e-07
[truncated: 250 more columns]

## Sheet: Figure 4f
SS(mV/dec)	Ion/Ioff
100.515	3077150
135.911	12903500
142.803	3085340
93.7175	3306140
121.05	3434490
169.072	1150590
116.244	5848160
194.436	1707860
117.311	1788100
103.719	1066080
126.725	9377610
112.251	24490700
132.271	11787800
202.41	22071400
121.007	5055920
131.685	3991570
104.788	5443200
76.4006	1232830
105.542	3733370
139.783	1897740
86.7096	39441500
100.831	1438370
138.891	2944950
102.554	899644
98.503	4392930
104.481	13864100
80.062	4492250
97.1828	18519300
156.875	1387350
107.877	7636720
123.995	9143030
110.434	1351280
159.927	4934830
161.155	10268200
79.5719	74754400
81.7765	5329230
124.606	2235420
113.626	17032000
164.619	11390600
121.111	42158200
92.6147	66478100
225.896	1106240
158.559	1672690
210.14	2464280
133.68	10545200
171.961	1580910
196.772	1748410
108.749	5610280
219.696	4409200
263.893	3549980
120.207	8932010
130.426	13937600
192.521	4724060
107.068	4151770
137.472	9235300
124.461	4373340
192.003	1967830
207.361	5648050
101.58	4596560
92.6187	4169980
152.605	7839490
181.641	2239120
197.704	5610610
171.631	11709600
77.2945	1549000
84.8971	1385090
193.423	3454230
150.161	800232
237.418	1929730
235.017	1964220
150.808	806586
106.798	9913980
102.221	20319200
114.738	4257640
245.718	14298500
206.573	3963660
120.257	2261250
218.779	4019180
202.31	1520280
109.494	2348070
152.451	1044760
122.973	1057650
104.112	1253050
113.959	732295
154.935	3927140
94.2522	4956210
172.996	2220080
195.724	2477660
203.586	1579990
234.675	1594270
199.225	3435980
176.913	3392410
156.689	8650450
86.1515	2173800
215.183	1805990
149.26	1452810
123.223	4234800
144.334	1555440
84.2948	5051770
200.157	1088490
--
--
--
--
--
--
--
--
--
--
--
--
--
--
--
--
--
--
